# Supplementary material for: Transcriptome sequencing and bioinformatics analysis of gastrocnemius muscle in type 2 diabetes mellitus rats
Source: BMC Musculoskelet Disord. 2024 Jun 8;25:457. doi: 10.1186/s12891-024-07568-x (PMC11161923; doi:10.1186/s12891-024-07568-x)
Supplement: Supplementary file 1 — Supplementary Material 1 [file 12891_2024_7568_MOESM1_ESM.xlsx]

## Sheet: COND1.T2DMgroupVSControlgroup
Pathway_ID	KEGG_Level_1	KEGG_Level_2	Pathway_Name	IDs	S	TS	B	TB	Rich.Factor	P.value	Sig.Sign.P	Q.value	Sig.Sign.Q	S_Up_ID	S_Up_Num	S_Down_ID	S_Down_Num	MapID_Count	ZScore
rno04974	Organismal Systems	Digestive system	Protein digestion and absorption	ENSRNOG00000016281|Col4a1, ENSRNOG00000020525|Col5a3, ENSRNOG00000023972|Col4a2, ENSRNOG00000001469|Eln, ENSRNOG00000018951|Col4a5, ENSRNOG00000014816|Slc1a1, ENSRNOG00000003736|Col5a2, ENSRNOG00000008749|Col5a1, ENSRNOG00000019648|AABR07068316.1, ENSRNOG00000003357|Col3a1, ENSRNOG00000001422|Col26a1, ENSRNOG00000001254|Col6a2, ENSRNOG00000001249|Col6a1, ENSRNOG00000015365|Col4a3, ENSRNOG00000003…	27	380	108	8741	0.25	5.69809e-14	****	1.70373e-11	****	ENSRNOG00000029871|Slc8a3, ENSRNOG00000014143|Col24a1	2	ENSRNOG00000016281|Col4a1, ENSRNOG00000020525|Col5a3, ENSRNOG00000023972|Col4a2, ENSRNOG00000001469|Eln, ENSRNOG00000018951|Col4a5, ENSRNOG00000014816|Slc1a1, ENSRNOG00000003736|Col5a2, ENSRNOG00000008749|Col5a1, ENSRNOG00000019648|AABR07068316.1, ENSRNOG00000003357|Col3a1, ENSRNOG00000001422|Col26a1, ENSRNOG00000001254|Col6a2, ENSRNOG00000001249|Col6a1, ENSRNOG00000015365|Col4a3, ENSRNOG00000003…	25	91	-1.99174
rno04512	Environmental Information Processing	Signaling molecules and interaction	ECM-receptor interaction	ENSRNOG00000016281|Col4a1, ENSRNOG00000023972|Col4a2, ENSRNOG00000002680|Lamc1, ENSRNOG00000006025|Lamb3, ENSRNOG00000018951|Col4a5, ENSRNOG00000011134|Lama2, ENSRNOG00000019648|AABR07068316.1, ENSRNOG00000001254|Col6a2, ENSRNOG00000005678|Lamb1, ENSRNOG00000001249|Col6a1, ENSRNOG00000015365|Col4a3, ENSRNOG00000003897|Col1a1, ENSRNOG00000031782|Col6a4, ENSRNOG00000052873|Npnt, ENSRNOG00000023007|…	18	380	89	8741	0.2022	3.66166e-08	****	5.47417e-06	****		0	ENSRNOG00000016281|Col4a1, ENSRNOG00000023972|Col4a2, ENSRNOG00000002680|Lamc1, ENSRNOG00000006025|Lamb3, ENSRNOG00000018951|Col4a5, ENSRNOG00000011134|Lama2, ENSRNOG00000019648|AABR07068316.1, ENSRNOG00000001254|Col6a2, ENSRNOG00000005678|Lamb1, ENSRNOG00000001249|Col6a1, ENSRNOG00000015365|Col4a3, ENSRNOG00000003897|Col1a1, ENSRNOG00000031782|Col6a4, ENSRNOG00000052873|Npnt, ENSRNOG00000023007|…	18	86	-3.01932
rno03010	Genetic Information Processing	Translation	Ribosome	ENSRNOG00000005975|Rpl30, ENSRNOG00000013874|Rplp1, ENSRNOG00000056765|Rpl10, ENSRNOG00000018795|Rpl18a, ENSRNOG00000009378|Rpl4, ENSRNOG00000052141|Rps10, ENSRNOG00000011494|Rpl36a, ENSRNOG00000017552|Mrpl34, ENSRNOG00000023344|Rpl23a, ENSRNOG00000029574|Rps4x, ENSRNOG00000016220|Rpl12, ENSRNOG00000008140|Rpl15, ENSRNOG00000047737|Rpl7a, ENSRNOG00000015335|Rpl13, ENSRNOG00000037607|LOC100911575,…	27	380	204	8741	0.1324	2.01171e-07	****	1.956e-05	****	ENSRNOG00000005975|Rpl30, ENSRNOG00000013874|Rplp1, ENSRNOG00000056765|Rpl10, ENSRNOG00000018795|Rpl18a, ENSRNOG00000009378|Rpl4, ENSRNOG00000052141|Rps10, ENSRNOG00000011494|Rpl36a, ENSRNOG00000017552|Mrpl34, ENSRNOG00000023344|Rpl23a, ENSRNOG00000029574|Rps4x, ENSRNOG00000016220|Rpl12, ENSRNOG00000008140|Rpl15, ENSRNOG00000047737|Rpl7a, ENSRNOG00000015335|Rpl13, ENSRNOG00000037607|LOC100911575,…	27		0	191	8.75525
rno05171	Human Diseases	Infectious disease: viral	Coronavirus disease - COVID-19	ENSRNOG00000005975|Rpl30, ENSRNOG00000013874|Rplp1, ENSRNOG00000056765|Rpl10, ENSRNOG00000018795|Rpl18a, ENSRNOG00000009378|Rpl4, ENSRNOG00000052141|Rps10, ENSRNOG00000011494|Rpl36a, ENSRNOG00000023344|Rpl23a, ENSRNOG00000029574|Rps4x, ENSRNOG00000016220|Rpl12, ENSRNOG00000008140|Rpl15, ENSRNOG00000047737|Rpl7a, ENSRNOG00000015335|Rpl13, ENSRNOG00000037607|LOC100911575, ENSRNOG00000037897|Rps19l2…	34	380	301	8741	0.113	2.61672e-07	****	1.956e-05	****	ENSRNOG00000005975|Rpl30, ENSRNOG00000013874|Rplp1, ENSRNOG00000056765|Rpl10, ENSRNOG00000018795|Rpl18a, ENSRNOG00000009378|Rpl4, ENSRNOG00000052141|Rps10, ENSRNOG00000011494|Rpl36a, ENSRNOG00000023344|Rpl23a, ENSRNOG00000029574|Rps4x, ENSRNOG00000016220|Rpl12, ENSRNOG00000008140|Rpl15, ENSRNOG00000047737|Rpl7a, ENSRNOG00000015335|Rpl13, ENSRNOG00000037607|LOC100911575, ENSRNOG00000037897|Rps19l2…	30	ENSRNOG00000018646|Hbegf, ENSRNOG00000049282|Oas2, ENSRNOG00000001963|Mx2, ENSRNOG00000010522|Tlr4	4	266	8.95183
rno05165	Human Diseases	Infectious disease: viral	Human papillomavirus infection	ENSRNOG00000016281|Col4a1, ENSRNOG00000023972|Col4a2, ENSRNOG00000002680|Lamc1, ENSRNOG00000006025|Lamb3, ENSRNOG00000018951|Col4a5, ENSRNOG00000013166|Wnt4, ENSRNOG00000011134|Lama2, ENSRNOG00000019648|AABR07068316.1, ENSRNOG00000055010|Axin2, ENSRNOG00000001254|Col6a2, ENSRNOG00000005678|Lamb1, ENSRNOG00000010922|Ppp2r1b, ENSRNOG00000001249|Col6a1, ENSRNOG00000015365|Col4a3, ENSRNOG00000003897|…	31	380	344	8741	0.0901	8.78849e-05	****	0.00492658	**	ENSRNOG00000013166|Wnt4, ENSRNOG00000055010|Axin2, ENSRNOG00000010922|Ppp2r1b, ENSRNOG00000018903|Pik3r1, ENSRNOG00000038999|RT1-A1, ENSRNOG00000003066|Wnt9a, ENSRNOG00000005781|Wnt16, ENSRNOG00000049270|Ppp2r3b, ENSRNOG00000029386|RT1-N2, ENSRNOG00000039744|RT1-CE4	10	ENSRNOG00000016281|Col4a1, ENSRNOG00000023972|Col4a2, ENSRNOG00000002680|Lamc1, ENSRNOG00000006025|Lamb3, ENSRNOG00000018951|Col4a5, ENSRNOG00000011134|Lama2, ENSRNOG00000019648|AABR07068316.1, ENSRNOG00000001254|Col6a2, ENSRNOG00000005678|Lamb1, ENSRNOG00000001249|Col6a1, ENSRNOG00000015365|Col4a3, ENSRNOG00000003897|Col1a1, ENSRNOG00000028814|Oasl2, ENSRNOG00000031782|Col6a4, ENSRNOG00000019598…	21	320	3.1305
rno05146	Human Diseases	Infectious disease: parasitic	Amoebiasis	ENSRNOG00000016281|Col4a1, ENSRNOG00000023972|Col4a2, ENSRNOG00000002680|Lamc1, ENSRNOG00000006025|Lamb3, ENSRNOG00000018951|Col4a5, ENSRNOG00000011134|Lama2, ENSRNOG00000003357|Col3a1, ENSRNOG00000005678|Lamb1, ENSRNOG00000015365|Col4a3, ENSRNOG00000003897|Col1a1, ENSRNOG00000018903|Pik3r1, ENSRNOG00000052925|NEWGENE_621351, ENSRNOG00000011292|NEWGENE_621351, ENSRNOG00000010522|Tlr4	14	380	100	8741	0.14	9.88612e-05	****	0.00492658	**	ENSRNOG00000018903|Pik3r1	1	ENSRNOG00000016281|Col4a1, ENSRNOG00000023972|Col4a2, ENSRNOG00000002680|Lamc1, ENSRNOG00000006025|Lamb3, ENSRNOG00000018951|Col4a5, ENSRNOG00000011134|Lama2, ENSRNOG00000003357|Col3a1, ENSRNOG00000005678|Lamb1, ENSRNOG00000015365|Col4a3, ENSRNOG00000003897|Col1a1, ENSRNOG00000052925|NEWGENE_621351, ENSRNOG00000011292|NEWGENE_621351, ENSRNOG00000010522|Tlr4	13	87	0.536056
rno04510	Cellular Processes	Cellular community - eukaryotes	Focal adhesion	ENSRNOG00000016281|Col4a1, ENSRNOG00000023972|Col4a2, ENSRNOG00000002680|Lamc1, ENSRNOG00000006025|Lamb3, ENSRNOG00000018951|Col4a5, ENSRNOG00000011134|Lama2, ENSRNOG00000019648|AABR07068316.1, ENSRNOG00000001254|Col6a2, ENSRNOG00000005678|Lamb1, ENSRNOG00000001249|Col6a1, ENSRNOG00000015365|Col4a3, ENSRNOG00000003897|Col1a1, ENSRNOG00000018903|Pik3r1, ENSRNOG00000031782|Col6a4, ENSRNOG0000001959…	21	380	203	8741	0.1034	0.000191999	***	0.0082011	**	ENSRNOG00000018903|Pik3r1, ENSRNOG00000019883|Pak4, ENSRNOG00000010695|Pdgfc	3	ENSRNOG00000016281|Col4a1, ENSRNOG00000023972|Col4a2, ENSRNOG00000002680|Lamc1, ENSRNOG00000006025|Lamb3, ENSRNOG00000018951|Col4a5, ENSRNOG00000011134|Lama2, ENSRNOG00000019648|AABR07068316.1, ENSRNOG00000001254|Col6a2, ENSRNOG00000005678|Lamb1, ENSRNOG00000001249|Col6a1, ENSRNOG00000015365|Col4a3, ENSRNOG00000003897|Col1a1, ENSRNOG00000031782|Col6a4, ENSRNOG00000019598|Vegfa, ENSRNOG00000023007…	18	202	-0.14072
rno04151	Environmental Information Processing	Signal transduction	PI3K-Akt signaling pathway	ENSRNOG00000016281|Col4a1, ENSRNOG00000023972|Col4a2, ENSRNOG00000002680|Lamc1, ENSRNOG00000006025|Lamb3, ENSRNOG00000018951|Col4a5, ENSRNOG00000028616|Pck1, ENSRNOG00000011134|Lama2, ENSRNOG00000019648|AABR07068316.1, ENSRNOG00000001254|Col6a2, ENSRNOG00000017392|Fgf2, ENSRNOG00000017801|Atf4, ENSRNOG00000005678|Lamb1, ENSRNOG00000010922|Ppp2r1b, ENSRNOG00000001249|Col6a1, ENSRNOG00000015365|Col…	30	380	346	8741	0.0867	0.000226631	***	0.00847034	**	ENSRNOG00000028616|Pck1, ENSRNOG00000017392|Fgf2, ENSRNOG00000017801|Atf4, ENSRNOG00000010922|Ppp2r1b, ENSRNOG00000018903|Pik3r1, ENSRNOG00000001325|Il3ra, ENSRNOG00000009446|Rxra, ENSRNOG00000009425|Fgf7, ENSRNOG00000010695|Pdgfc, ENSRNOG00000049270|Ppp2r3b, ENSRNOG00000020783|Ntf4	11	ENSRNOG00000016281|Col4a1, ENSRNOG00000023972|Col4a2, ENSRNOG00000002680|Lamc1, ENSRNOG00000006025|Lamb3, ENSRNOG00000018951|Col4a5, ENSRNOG00000011134|Lama2, ENSRNOG00000019648|AABR07068316.1, ENSRNOG00000001254|Col6a2, ENSRNOG00000005678|Lamb1, ENSRNOG00000001249|Col6a1, ENSRNOG00000015365|Col4a3, ENSRNOG00000003897|Col1a1, ENSRNOG00000031782|Col6a4, ENSRNOG00000019598|Vegfa, ENSRNOG00000023007…	19	310	1.59029
rno04350	Environmental Information Processing	Signal transduction	TGF-beta signaling pathway	ENSRNOG00000012874|Rgma, ENSRNOG00000019222|Tfdp1, ENSRNOG00000006934|Acvr1b, ENSRNOG00000021750|Id1, ENSRNOG00000010681|Pitx2, ENSRNOG00000010922|Ppp2r1b, ENSRNOG00000014477|Acvr2b, ENSRNOG00000021200|Hjv, ENSRNOG00000009173|Smad6, ENSRNOG00000007302|Fbn1, ENSRNOG00000026124|Id3, ENSRNOG00000003616|Grem2, ENSRNOG00000004828|Acvr1c	13	380	97	8741	0.134	0.000271956	***	0.00903499	**	ENSRNOG00000012874|Rgma, ENSRNOG00000006934|Acvr1b, ENSRNOG00000021750|Id1, ENSRNOG00000010681|Pitx2, ENSRNOG00000010922|Ppp2r1b, ENSRNOG00000014477|Acvr2b, ENSRNOG00000021200|Hjv, ENSRNOG00000009173|Smad6, ENSRNOG00000026124|Id3, ENSRNOG00000003616|Grem2, ENSRNOG00000004828|Acvr1c	11	ENSRNOG00000019222|Tfdp1, ENSRNOG00000007302|Fbn1	2	90	1.89737
rno05200	Human Diseases	Cancer: overview	Pathways in cancer	ENSRNOG00000016281|Col4a1, ENSRNOG00000023972|Col4a2, ENSRNOG00000002680|Lamc1, ENSRNOG00000006025|Lamb3, ENSRNOG00000018951|Col4a5, ENSRNOG00000013166|Wnt4, ENSRNOG00000005053|Egln3, ENSRNOG00000011134|Lama2, ENSRNOG00000013927|Jag2, ENSRNOG00000020947|Egln2, ENSRNOG00000055010|Axin2, ENSRNOG00000018937|Gstm7, ENSRNOG00000013461|Ralbp1, ENSRNOG00000017392|Fgf2, ENSRNOG00000005678|Lamb1, ENSRNOG0…	39	380	535	8741	0.0729	0.00095454	***	0.0285407	*	ENSRNOG00000013166|Wnt4, ENSRNOG00000005053|Egln3, ENSRNOG00000013927|Jag2, ENSRNOG00000020947|Egln2, ENSRNOG00000055010|Axin2, ENSRNOG00000018937|Gstm7, ENSRNOG00000013461|Ralbp1, ENSRNOG00000017392|Fgf2, ENSRNOG00000018903|Pik3r1, ENSRNOG00000005639|Ar, ENSRNOG00000010918|Cebpa, ENSRNOG00000001325|Il3ra, ENSRNOG00000004362|Rps6ka5, ENSRNOG00000032150|Adcy2, ENSRNOG00000019496|Stat5a, ENSRNOG000…	25	ENSRNOG00000016281|Col4a1, ENSRNOG00000023972|Col4a2, ENSRNOG00000002680|Lamc1, ENSRNOG00000006025|Lamb3, ENSRNOG00000018951|Col4a5, ENSRNOG00000011134|Lama2, ENSRNOG00000005678|Lamb1, ENSRNOG00000015365|Col4a3, ENSRNOG00000019598|Vegfa, ENSRNOG00000019822|Gadd45b, ENSRNOG00000018706|Il15ra, ENSRNOG00000015423|Ccna2, ENSRNOG00000038202|Calml4, ENSRNOG00000014751|Ret	14	486	4.08248
rno04933	Human Diseases	Endocrine and metabolic disease	AGE-RAGE signaling pathway in diabetic complications	ENSRNOG00000016281|Col4a1, ENSRNOG00000023972|Col4a2, ENSRNOG00000018951|Col4a5, ENSRNOG00000003357|Col3a1, ENSRNOG00000015365|Col4a3, ENSRNOG00000003897|Col1a1, ENSRNOG00000018903|Pik3r1, ENSRNOG00000019598|Vegfa, ENSRNOG00000019496|Stat5a, ENSRNOG00000052925|NEWGENE_621351, ENSRNOG00000011292|NEWGENE_621351, ENSRNOG00000002723|Sele	12	380	104	8741	0.1154	0.00178168	**	0.0484293	*	ENSRNOG00000018903|Pik3r1, ENSRNOG00000019496|Stat5a, ENSRNOG00000002723|Sele	3	ENSRNOG00000016281|Col4a1, ENSRNOG00000023972|Col4a2, ENSRNOG00000018951|Col4a5, ENSRNOG00000003357|Col3a1, ENSRNOG00000015365|Col4a3, ENSRNOG00000003897|Col1a1, ENSRNOG00000019598|Vegfa, ENSRNOG00000052925|NEWGENE_621351, ENSRNOG00000011292|NEWGENE_621351	9	101	2.08958
rno05222	Human Diseases	Cancer: specific types	Small cell lung cancer	ENSRNOG00000016281|Col4a1, ENSRNOG00000023972|Col4a2, ENSRNOG00000002680|Lamc1, ENSRNOG00000006025|Lamb3, ENSRNOG00000018951|Col4a5, ENSRNOG00000011134|Lama2, ENSRNOG00000005678|Lamb1, ENSRNOG00000015365|Col4a3, ENSRNOG00000018903|Pik3r1, ENSRNOG00000019822|Gadd45b, ENSRNOG00000009446|Rxra	11	380	92	8741	0.1196	0.00205502	**	0.0512044	ns	ENSRNOG00000018903|Pik3r1, ENSRNOG00000009446|Rxra	2	ENSRNOG00000016281|Col4a1, ENSRNOG00000023972|Col4a2, ENSRNOG00000002680|Lamc1, ENSRNOG00000006025|Lamb3, ENSRNOG00000018951|Col4a5, ENSRNOG00000011134|Lama2, ENSRNOG00000005678|Lamb1, ENSRNOG00000015365|Col4a3, ENSRNOG00000019822|Gadd45b	9	90	-1.26491
rno04926	Organismal Systems	Endocrine system	Relaxin signaling pathway	ENSRNOG00000016281|Col4a1, ENSRNOG00000023972|Col4a2, ENSRNOG00000018951|Col4a5, ENSRNOG00000003357|Col3a1, ENSRNOG00000017801|Atf4, ENSRNOG00000015365|Col4a3, ENSRNOG00000003897|Col1a1, ENSRNOG00000018903|Pik3r1, ENSRNOG00000019598|Vegfa, ENSRNOG00000019482|Gnao1, ENSRNOG00000032150|Adcy2, ENSRNOG00000052925|NEWGENE_621351, ENSRNOG00000011292|NEWGENE_621351	13	380	131	8741	0.0992	0.00447902	**	0.0997678	ns	ENSRNOG00000017801|Atf4, ENSRNOG00000018903|Pik3r1, ENSRNOG00000019482|Gnao1, ENSRNOG00000032150|Adcy2	4	ENSRNOG00000016281|Col4a1, ENSRNOG00000023972|Col4a2, ENSRNOG00000018951|Col4a5, ENSRNOG00000003357|Col3a1, ENSRNOG00000015365|Col4a3, ENSRNOG00000003897|Col1a1, ENSRNOG00000019598|Vegfa, ENSRNOG00000052925|NEWGENE_621351, ENSRNOG00000011292|NEWGENE_621351	9	123	1.53284
rno00650	Metabolism	Carbohydrate metabolism	Butanoate metabolism	ENSRNOG00000031211|Acsm5, ENSRNOG00000001770|Ehhadh, ENSRNOG00000004857|L2hgdh, ENSRNOG00000043094|Oxct1, ENSRNOG00000019120|Hmgcs2	5	380	26	8741	0.1923	0.0046714	**	0.0997678	ns	ENSRNOG00000031211|Acsm5, ENSRNOG00000001770|Ehhadh, ENSRNOG00000019120|Hmgcs2	3	ENSRNOG00000004857|L2hgdh, ENSRNOG00000043094|Oxct1	2	25	0.2
rno05418	Human Diseases	Cardiovascular disease	Fluid shear stress and atherosclerosis	ENSRNOG00000013324|Cdh5, ENSRNOG00000018937|Gstm7, ENSRNOG00000014205|Klf2, ENSRNOG00000018903|Pik3r1, ENSRNOG00000019598|Vegfa, ENSRNOG00000014477|Acvr2b, ENSRNOG00000002412|Mapk7, ENSRNOG00000007743|Mgst1, ENSRNOG00000020878|Keap1, ENSRNOG00000018854|Nppc, ENSRNOG00000013484|Gsta1, ENSRNOG00000031955|Calml3, ENSRNOG00000002723|Sele, ENSRNOG00000038202|Calml4	14	380	151	8741	0.0927	0.00595192	**	0.118642	ns	ENSRNOG00000018937|Gstm7, ENSRNOG00000014205|Klf2, ENSRNOG00000018903|Pik3r1, ENSRNOG00000014477|Acvr2b, ENSRNOG00000007743|Mgst1, ENSRNOG00000020878|Keap1, ENSRNOG00000018854|Nppc, ENSRNOG00000013484|Gsta1, ENSRNOG00000031955|Calml3, ENSRNOG00000002723|Sele	10	ENSRNOG00000013324|Cdh5, ENSRNOG00000019598|Vegfa, ENSRNOG00000002412|Mapk7, ENSRNOG00000038202|Calml4	4	142	4.36374
rno00910	Metabolism	Energy metabolism	Nitrogen metabolism	ENSRNOG00000010079|Ca3, ENSRNOG00000009629|Car2, ENSRNOG00000023162|Ca14, ENSRNOG00000002916|Ca4	4	380	18	8741	0.2222	0.00662281	**	0.123764	ns	ENSRNOG00000010079|Ca3	1	ENSRNOG00000009629|Car2, ENSRNOG00000023162|Ca14, ENSRNOG00000002916|Ca4	3	14	-0.534522
rno00360	Metabolism	Amino acid metabolism	Phenylalanine metabolism	ENSRNOG00000006589|Mif, ENSRNOG00000004302|Pah, ENSRNOG00000001338|Hpd, ENSRNOG00000020148|Il4i1	4	380	20	8741	0.2	0.00979141	**	0.172214	ns	ENSRNOG00000006589|Mif, ENSRNOG00000004302|Pah, ENSRNOG00000001338|Hpd, ENSRNOG00000020148|Il4i1	4		0	14	1.06904
rno04964	Organismal Systems	Excretory system	Proximal tubule bicarbonate reclamation	ENSRNOG00000028616|Pck1, ENSRNOG00000009629|Car2, ENSRNOG00000016827|Slc38a3, ENSRNOG00000002916|Ca4	4	380	21	8741	0.1905	0.0116887	*	0.194163	ns	ENSRNOG00000028616|Pck1	1	ENSRNOG00000009629|Car2, ENSRNOG00000016827|Slc38a3, ENSRNOG00000002916|Ca4	3	21	-0.654654
rno00980	Metabolism	Xenobiotics biodegradation and metabolism	Metabolism of xenobiotics by cytochrome P450	ENSRNOG00000019500|Cyp1a1, ENSRNOG00000012458|Cyp2e1, ENSRNOG00000003515|Ephx1, ENSRNOG00000018937|Gstm7, ENSRNOG00000007743|Mgst1, ENSRNOG00000013484|Gsta1, ENSRNOG00000005861|Hsd11b1	7	380	60	8741	0.1167	0.0147411	*	0.231979	ns	ENSRNOG00000019500|Cyp1a1, ENSRNOG00000012458|Cyp2e1, ENSRNOG00000003515|Ephx1, ENSRNOG00000018937|Gstm7, ENSRNOG00000007743|Mgst1, ENSRNOG00000013484|Gsta1	6	ENSRNOG00000005861|Hsd11b1	1	45	3.42864
rno04550	Cellular Processes	Cellular community - eukaryotes	Signaling pathways regulating pluripotency of stem cells	ENSRNOG00000013166|Wnt4, ENSRNOG00000006934|Acvr1b, ENSRNOG00000051499|Tcf3, ENSRNOG00000055010|Axin2, ENSRNOG00000021750|Id1, ENSRNOG00000017392|Fgf2, ENSRNOG00000018903|Pik3r1, ENSRNOG00000014477|Acvr2b, ENSRNOG00000003066|Wnt9a, ENSRNOG00000005781|Wnt16, ENSRNOG00000026124|Id3, ENSRNOG00000004828|Acvr1c	12	380	143	8741	0.0839	0.0216759	*	0.324055	ns	ENSRNOG00000013166|Wnt4, ENSRNOG00000006934|Acvr1b, ENSRNOG00000051499|Tcf3, ENSRNOG00000055010|Axin2, ENSRNOG00000021750|Id1, ENSRNOG00000017392|Fgf2, ENSRNOG00000018903|Pik3r1, ENSRNOG00000014477|Acvr2b, ENSRNOG00000003066|Wnt9a, ENSRNOG00000005781|Wnt16, ENSRNOG00000026124|Id3, ENSRNOG00000004828|Acvr1c	12		0	125	4.56158
rno04668	Environmental Information Processing	Signal transduction	TNF signaling pathway	ENSRNOG00000021117|Rps6ka4, ENSRNOG00000042838|Junb, ENSRNOG00000003278|Map3k14, ENSRNOG00000017801|Atf4, ENSRNOG00000018903|Pik3r1, ENSRNOG00000004362|Rps6ka5, ENSRNOG00000057347|Cebpb, ENSRNOG00000010947|Mmp14, ENSRNOG00000002723|Sele, ENSRNOG00000014124|Nod2	10	380	113	8741	0.0885	0.0249249	*	0.354884	ns	ENSRNOG00000021117|Rps6ka4, ENSRNOG00000042838|Junb, ENSRNOG00000003278|Map3k14, ENSRNOG00000017801|Atf4, ENSRNOG00000018903|Pik3r1, ENSRNOG00000004362|Rps6ka5, ENSRNOG00000057347|Cebpb, ENSRNOG00000002723|Sele	8	ENSRNOG00000010947|Mmp14, ENSRNOG00000014124|Nod2	2	108	3.27165
rno04261	Organismal Systems	Circulatory system	Adrenergic signaling in cardiomyocytes	ENSRNOG00000008536|Actc1, ENSRNOG00000018250|Tnni3, ENSRNOG00000025757|Myh6, ENSRNOG00000017801|Atf4, ENSRNOG00000010922|Ppp2r1b, ENSRNOG00000036827|Ppp1r1a, ENSRNOG00000029871|Slc8a3, ENSRNOG00000004362|Rps6ka5, ENSRNOG00000032150|Adcy2, ENSRNOG00000031955|Calml3, ENSRNOG00000049270|Ppp2r3b, ENSRNOG00000038202|Calml4	12	380	147	8741	0.0816	0.0262369	*	0.356584	ns	ENSRNOG00000018250|Tnni3, ENSRNOG00000025757|Myh6, ENSRNOG00000017801|Atf4, ENSRNOG00000010922|Ppp2r1b, ENSRNOG00000036827|Ppp1r1a, ENSRNOG00000029871|Slc8a3, ENSRNOG00000004362|Rps6ka5, ENSRNOG00000032150|Adcy2, ENSRNOG00000031955|Calml3, ENSRNOG00000049270|Ppp2r3b	10	ENSRNOG00000008536|Actc1, ENSRNOG00000038202|Calml4	2	142	4.36374
rno04114	Cellular Processes	Cell growth and death	Oocyte meiosis	ENSRNOG00000000632|Cdk1, ENSRNOG00000020689|Cpeb3, ENSRNOG00000010922|Ppp2r1b, ENSRNOG00000055111|AABR07000658.2, ENSRNOG00000018815|Plk1, ENSRNOG00000005639|Ar, ENSRNOG00000032150|Adcy2, ENSRNOG00000028415|Cdc20, ENSRNOG00000031955|Calml3, ENSRNOG00000038202|Calml4	10	380	116	8741	0.0862	0.029238	*	0.380095	ns	ENSRNOG00000020689|Cpeb3, ENSRNOG00000010922|Ppp2r1b, ENSRNOG00000005639|Ar, ENSRNOG00000032150|Adcy2, ENSRNOG00000031955|Calml3	5	ENSRNOG00000000632|Cdk1, ENSRNOG00000055111|AABR07000658.2, ENSRNOG00000018815|Plk1, ENSRNOG00000028415|Cdc20, ENSRNOG00000038202|Calml4	5	107	2.99688
rno00400	Metabolism	Amino acid metabolism	Phenylalanine, tyrosine and tryptophan biosynthesis	ENSRNOG00000004302|Pah, ENSRNOG00000020148|Il4i1	2	380	7	8741	0.2857	0.0342375	*	0.409392	ns	ENSRNOG00000004302|Pah, ENSRNOG00000020148|Il4i1	2		0	5	0.447214
rno04915	Organismal Systems	Endocrine system	Estrogen signaling pathway	ENSRNOG00000022523|Fkbp5, ENSRNOG00000045654|LOC108348108, ENSRNOG00000050647|Hspa1b, ENSRNOG00000017801|Atf4, ENSRNOG00000018903|Pik3r1, ENSRNOG00000019482|Gnao1, ENSRNOG00000032150|Adcy2, ENSRNOG00000018646|Hbegf, ENSRNOG00000031955|Calml3, ENSRNOG00000038202|Calml4, ENSRNOG00000012686|Pomc	11	380	136	8741	0.0809	0.0344434	*	0.409392	ns	ENSRNOG00000045654|LOC108348108, ENSRNOG00000050647|Hspa1b, ENSRNOG00000017801|Atf4, ENSRNOG00000018903|Pik3r1, ENSRNOG00000019482|Gnao1, ENSRNOG00000032150|Adcy2, ENSRNOG00000031955|Calml3, ENSRNOG00000012686|Pomc	8	ENSRNOG00000022523|Fkbp5, ENSRNOG00000018646|Hbegf, ENSRNOG00000038202|Calml4	3	113	3.10438
rno05205	Human Diseases	Cancer: overview	Proteoglycans in cancer	ENSRNOG00000007650|Cd63, ENSRNOG00000013166|Wnt4, ENSRNOG00000010402|Hspb2, ENSRNOG00000017392|Fgf2, ENSRNOG00000003897|Col1a1, ENSRNOG00000018903|Pik3r1, ENSRNOG00000019598|Vegfa, ENSRNOG00000014060|Mras, ENSRNOG00000018646|Hbegf, ENSRNOG00000003066|Wnt9a, ENSRNOG00000005781|Wnt16, ENSRNOG00000010516|Plau, ENSRNOG00000052925|NEWGENE_621351, ENSRNOG00000011292|NEWGENE_621351, ENSRNOG00000010522|T…	15	380	209	8741	0.0718	0.0387449	*	0.409392	ns	ENSRNOG00000007650|Cd63, ENSRNOG00000013166|Wnt4, ENSRNOG00000010402|Hspb2, ENSRNOG00000017392|Fgf2, ENSRNOG00000018903|Pik3r1, ENSRNOG00000014060|Mras, ENSRNOG00000003066|Wnt9a, ENSRNOG00000005781|Wnt16	8	ENSRNOG00000003897|Col1a1, ENSRNOG00000019598|Vegfa, ENSRNOG00000018646|Hbegf, ENSRNOG00000010516|Plau, ENSRNOG00000052925|NEWGENE_621351, ENSRNOG00000011292|NEWGENE_621351, ENSRNOG00000010522|Tlr4	7	203	2.87764
rno00982	Metabolism	Xenobiotics biodegradation and metabolism	Drug metabolism - cytochrome P450	ENSRNOG00000012458|Cyp2e1, ENSRNOG00000018937|Gstm7, ENSRNOG00000007743|Mgst1, ENSRNOG00000034191|Fmo1, ENSRNOG00000013484|Gsta1, ENSRNOG00000015354|Aox1	6	380	58	8741	0.1034	0.0391966	*	0.409392	ns	ENSRNOG00000012458|Cyp2e1, ENSRNOG00000018937|Gstm7, ENSRNOG00000007743|Mgst1, ENSRNOG00000034191|Fmo1, ENSRNOG00000013484|Gsta1, ENSRNOG00000015354|Aox1	6		0	45	3.72678
rno04710	Organismal Systems	Environmental adaptation	Circadian rhythm	ENSRNOG00000020836|Rorc, ENSRNOG00000013408|Npas2, ENSRNOG00000020254|Per2, ENSRNOG00000018413|Per3	4	380	30	8741	0.1333	0.0394482	*	0.409392	ns	ENSRNOG00000020836|Rorc, ENSRNOG00000020254|Per2, ENSRNOG00000018413|Per3	3	ENSRNOG00000013408|Npas2	1	30	2.19089
rno04218	Cellular Processes	Cell growth and death	Cellular senescence	ENSRNOG00000020835|Hipk4, ENSRNOG00000000632|Cdk1, ENSRNOG00000055111|AABR07000658.2, ENSRNOG00000018903|Pik3r1, ENSRNOG00000014060|Mras, ENSRNOG00000038999|RT1-A1, ENSRNOG00000050108|LOC100911319, ENSRNOG00000019822|Gadd45b, ENSRNOG00000031955|Calml3, ENSRNOG00000015423|Ccna2, ENSRNOG00000029386|RT1-N2, ENSRNOG00000039744|RT1-CE4, ENSRNOG00000038202|Calml4	13	380	174	8741	0.0747	0.0397552	*	0.409392	ns	ENSRNOG00000020835|Hipk4, ENSRNOG00000018903|Pik3r1, ENSRNOG00000014060|Mras, ENSRNOG00000038999|RT1-A1, ENSRNOG00000050108|LOC100911319, ENSRNOG00000031955|Calml3, ENSRNOG00000029386|RT1-N2, ENSRNOG00000039744|RT1-CE4	8	ENSRNOG00000000632|Cdk1, ENSRNOG00000055111|AABR07000658.2, ENSRNOG00000019822|Gadd45b, ENSRNOG00000015423|Ccna2, ENSRNOG00000038202|Calml4	5	169	3.15385
rno05203	Human Diseases	Cancer: overview	Viral carcinogenesis	ENSRNOG00000000632|Cdk1, ENSRNOG00000046834|C3, ENSRNOG00000017414|Irf7, ENSRNOG00000017801|Atf4, ENSRNOG00000018903|Pik3r1, ENSRNOG00000038999|RT1-A1, ENSRNOG00000020372|Hdac4, ENSRNOG00000004498|Scin, ENSRNOG00000019496|Stat5a, ENSRNOG00000060769|Hist1h2bd, ENSRNOG00000004158|Hdac9, ENSRNOG00000028415|Cdc20, ENSRNOG00000015423|Ccna2, ENSRNOG00000029386|RT1-N2, ENSRNOG00000039744|RT1-CE4	15	380	211	8741	0.0711	0.0415733	*	0.409392	ns	ENSRNOG00000046834|C3, ENSRNOG00000017801|Atf4, ENSRNOG00000018903|Pik3r1, ENSRNOG00000038999|RT1-A1, ENSRNOG00000020372|Hdac4, ENSRNOG00000004498|Scin, ENSRNOG00000019496|Stat5a, ENSRNOG00000060769|Hist1h2bd, ENSRNOG00000004158|Hdac9, ENSRNOG00000029386|RT1-N2, ENSRNOG00000039744|RT1-CE4	11	ENSRNOG00000000632|Cdk1, ENSRNOG00000017414|Irf7, ENSRNOG00000028415|Cdc20, ENSRNOG00000015423|Ccna2	4	200	4.52548
rno04110	Cellular Processes	Cell growth and death	Cell cycle	ENSRNOG00000007906|Bub1b, ENSRNOG00000000632|Cdk1, ENSRNOG00000029055|Ttk, ENSRNOG00000019222|Tfdp1, ENSRNOG00000055111|AABR07000658.2, ENSRNOG00000018815|Plk1, ENSRNOG00000019822|Gadd45b, ENSRNOG00000028415|Cdc20, ENSRNOG00000010017|Wee1, ENSRNOG00000015423|Ccna2	10	380	124	8741	0.0806	0.0432747	*	0.409392	ns	ENSRNOG00000010017|Wee1	1	ENSRNOG00000007906|Bub1b, ENSRNOG00000000632|Cdk1, ENSRNOG00000029055|Ttk, ENSRNOG00000019222|Tfdp1, ENSRNOG00000055111|AABR07000658.2, ENSRNOG00000018815|Plk1, ENSRNOG00000019822|Gadd45b, ENSRNOG00000028415|Cdc20, ENSRNOG00000015423|Ccna2	9	123	0.270501
rno04914	Organismal Systems	Endocrine system	Progesterone-mediated oocyte maturation	ENSRNOG00000000632|Cdk1, ENSRNOG00000020689|Cpeb3, ENSRNOG00000055111|AABR07000658.2, ENSRNOG00000018815|Plk1, ENSRNOG00000018903|Pik3r1, ENSRNOG00000032150|Adcy2, ENSRNOG00000015423|Ccna2, ENSRNOG00000020281|Kif22	8	380	91	8741	0.0879	0.0438145	*	0.409392	ns	ENSRNOG00000020689|Cpeb3, ENSRNOG00000018903|Pik3r1, ENSRNOG00000032150|Adcy2	3	ENSRNOG00000000632|Cdk1, ENSRNOG00000055111|AABR07000658.2, ENSRNOG00000018815|Plk1, ENSRNOG00000015423|Ccna2, ENSRNOG00000020281|Kif22	5	86	1.72532
rno05414	Human Diseases	Cardiovascular disease	Dilated cardiomyopathy	ENSRNOG00000008536|Actc1, ENSRNOG00000018250|Tnni3, ENSRNOG00000012307|Mybpc3, ENSRNOG00000011134|Lama2, ENSRNOG00000025757|Myh6, ENSRNOG00000029871|Slc8a3, ENSRNOG00000032150|Adcy2, ENSRNOG00000016538|Itga8	8	380	94	8741	0.0851	0.0513961	ns	0.457622	ns	ENSRNOG00000018250|Tnni3, ENSRNOG00000012307|Mybpc3, ENSRNOG00000025757|Myh6, ENSRNOG00000029871|Slc8a3, ENSRNOG00000032150|Adcy2	5	ENSRNOG00000008536|Actc1, ENSRNOG00000011134|Lama2, ENSRNOG00000016538|Itga8	3	92	2.71069
rno04066	Environmental Information Processing	Signal transduction	HIF-1 signaling pathway	ENSRNOG00000001766|Tfrc, ENSRNOG00000030869|Aldoart2, ENSRNOG00000005053|Egln3, ENSRNOG00000008176|Nppa, ENSRNOG00000020947|Egln2, ENSRNOG00000018903|Pik3r1, ENSRNOG00000019598|Vegfa, ENSRNOG00000010208|Timp1, ENSRNOG00000010522|Tlr4	9	380	111	8741	0.0811	0.0520451	ns	0.457622	ns	ENSRNOG00000030869|Aldoart2, ENSRNOG00000005053|Egln3, ENSRNOG00000008176|Nppa, ENSRNOG00000020947|Egln2, ENSRNOG00000018903|Pik3r1	5	ENSRNOG00000001766|Tfrc, ENSRNOG00000019598|Vegfa, ENSRNOG00000010208|Timp1, ENSRNOG00000010522|Tlr4	4	104	1.56893
rno04925	Organismal Systems	Endocrine system	Aldosterone synthesis and secretion	ENSRNOG00000008176|Nppa, ENSRNOG00000001336|Orai1, ENSRNOG00000017801|Atf4, ENSRNOG00000032150|Adcy2, ENSRNOG00000005600|Nr4a2, ENSRNOG00000031955|Calml3, ENSRNOG00000038202|Calml4, ENSRNOG00000012686|Pomc	8	380	95	8741	0.0842	0.0541	ns	0.457622	ns	ENSRNOG00000008176|Nppa, ENSRNOG00000001336|Orai1, ENSRNOG00000017801|Atf4, ENSRNOG00000032150|Adcy2, ENSRNOG00000005600|Nr4a2, ENSRNOG00000031955|Calml3, ENSRNOG00000012686|Pomc	7	ENSRNOG00000038202|Calml4	1	87	3.96682
rno05162	Human Diseases	Infectious disease: viral	Measles	ENSRNOG00000045654|LOC108348108, ENSRNOG00000033220|Oas1f, ENSRNOG00000050647|Hspa1b, ENSRNOG00000017414|Irf7, ENSRNOG00000018903|Pik3r1, ENSRNOG00000019496|Stat5a, ENSRNOG00000059073|Slamf1, ENSRNOG00000012439|Bid, ENSRNOG00000049282|Oas2, ENSRNOG00000001963|Mx2, ENSRNOG00000010522|Tlr4	11	380	147	8741	0.0748	0.0551688	ns	0.457622	ns	ENSRNOG00000045654|LOC108348108, ENSRNOG00000033220|Oas1f, ENSRNOG00000050647|Hspa1b, ENSRNOG00000018903|Pik3r1, ENSRNOG00000019496|Stat5a, ENSRNOG00000012439|Bid	6	ENSRNOG00000017414|Irf7, ENSRNOG00000059073|Slamf1, ENSRNOG00000049282|Oas2, ENSRNOG00000001963|Mx2, ENSRNOG00000010522|Tlr4	5	128	0.707107
rno02010	Environmental Information Processing	Membrane transport	ABC transporters	ENSRNOG00000022305|Abcc1, ENSRNOG00000001082|Abcb9, ENSRNOG00000028781|Abcc6, ENSRNOG00000018863|Abcc10, ENSRNOG00000018126|Abca1	5	380	49	8741	0.102	0.0603848	ns	0.457622	ns	ENSRNOG00000022305|Abcc1, ENSRNOG00000018863|Abcc10, ENSRNOG00000018126|Abca1	3	ENSRNOG00000001082|Abcb9, ENSRNOG00000028781|Abcc6	2	45	1.34164
rno05204	Human Diseases	Cancer: overview	Chemical carcinogenesis - DNA adducts	ENSRNOG00000019500|Cyp1a1, ENSRNOG00000012458|Cyp2e1, ENSRNOG00000003515|Ephx1, ENSRNOG00000018937|Gstm7, ENSRNOG00000007743|Mgst1, ENSRNOG00000013484|Gsta1, ENSRNOG00000005861|Hsd11b1	7	380	81	8741	0.0864	0.0617507	ns	0.457622	ns	ENSRNOG00000019500|Cyp1a1, ENSRNOG00000012458|Cyp2e1, ENSRNOG00000003515|Ephx1, ENSRNOG00000018937|Gstm7, ENSRNOG00000007743|Mgst1, ENSRNOG00000013484|Gsta1	6	ENSRNOG00000005861|Hsd11b1	1	52	3.60555
rno04213	Organismal Systems	Aging	Longevity regulating pathway - multiple species	ENSRNOG00000055391|Eif4ebp2, ENSRNOG00000045654|LOC108348108, ENSRNOG00000050647|Hspa1b, ENSRNOG00000018903|Pik3r1, ENSRNOG00000032150|Adcy2, ENSRNOG00000020289|Akt1s1	6	380	65	8741	0.0923	0.0623648	ns	0.457622	ns	ENSRNOG00000055391|Eif4ebp2, ENSRNOG00000045654|LOC108348108, ENSRNOG00000050647|Hspa1b, ENSRNOG00000018903|Pik3r1, ENSRNOG00000032150|Adcy2, ENSRNOG00000020289|Akt1s1	6		0	63	1.38587
rno04713	Organismal Systems	Environmental adaptation	Circadian entrainment	ENSRNOG00000020254|Per2, ENSRNOG00000018413|Per3, ENSRNOG00000019482|Gnao1, ENSRNOG00000012098|Adcyap1r1, ENSRNOG00000004362|Rps6ka5, ENSRNOG00000032150|Adcy2, ENSRNOG00000031955|Calml3, ENSRNOG00000038202|Calml4	8	380	98	8741	0.0816	0.0627509	ns	0.457622	ns	ENSRNOG00000020254|Per2, ENSRNOG00000018413|Per3, ENSRNOG00000019482|Gnao1, ENSRNOG00000004362|Rps6ka5, ENSRNOG00000032150|Adcy2, ENSRNOG00000031955|Calml3	6	ENSRNOG00000012098|Adcyap1r1, ENSRNOG00000038202|Calml4	2	90	2.74064
rno04916	Organismal Systems	Endocrine system	Melanogenesis	ENSRNOG00000013166|Wnt4, ENSRNOG00000019482|Gnao1, ENSRNOG00000032150|Adcy2, ENSRNOG00000003066|Wnt9a, ENSRNOG00000005781|Wnt16, ENSRNOG00000031955|Calml3, ENSRNOG00000038202|Calml4, ENSRNOG00000012686|Pomc	8	380	98	8741	0.0816	0.0627509	ns	0.457622	ns	ENSRNOG00000013166|Wnt4, ENSRNOG00000019482|Gnao1, ENSRNOG00000032150|Adcy2, ENSRNOG00000003066|Wnt9a, ENSRNOG00000005781|Wnt16, ENSRNOG00000031955|Calml3, ENSRNOG00000012686|Pomc	7	ENSRNOG00000038202|Calml4	1	89	3.49799
rno00350	Metabolism	Amino acid metabolism	Tyrosine metabolism	ENSRNOG00000006589|Mif, ENSRNOG00000001338|Hpd, ENSRNOG00000020148|Il4i1, ENSRNOG00000015354|Aox1	4	380	36	8741	0.1111	0.0693728	ns	0.479858	ns	ENSRNOG00000006589|Mif, ENSRNOG00000001338|Hpd, ENSRNOG00000020148|Il4i1, ENSRNOG00000015354|Aox1	4		0	28	0.755929
rno00380	Metabolism	Amino acid metabolism	Tryptophan metabolism	ENSRNOG00000019500|Cyp1a1, ENSRNOG00000001770|Ehhadh, ENSRNOG00000011250|Inmt, ENSRNOG00000020148|Il4i1, ENSRNOG00000015354|Aox1	5	380	51	8741	0.098	0.0694254	ns	0.479858	ns	ENSRNOG00000019500|Cyp1a1, ENSRNOG00000001770|Ehhadh, ENSRNOG00000011250|Inmt, ENSRNOG00000020148|Il4i1, ENSRNOG00000015354|Aox1	5		0	42	0
rno03320	Organismal Systems	Endocrine system	PPAR signaling pathway	ENSRNOG00000018170|Slc27a1, ENSRNOG00000001770|Ehhadh, ENSRNOG00000028616|Pck1, ENSRNOG00000013172|Nr1h3, ENSRNOG00000056219|Olr1, ENSRNOG00000009446|Rxra, ENSRNOG00000019120|Hmgcs2	7	380	84	8741	0.0833	0.072196	ns	0.479858	ns	ENSRNOG00000018170|Slc27a1, ENSRNOG00000001770|Ehhadh, ENSRNOG00000028616|Pck1, ENSRNOG00000013172|Nr1h3, ENSRNOG00000009446|Rxra, ENSRNOG00000019120|Hmgcs2	6	ENSRNOG00000056219|Olr1	1	72	1.41421
rno04064	Environmental Information Processing	Signal transduction	NF-kappa B signaling pathway	ENSRNOG00000019057|Prkcq, ENSRNOG00000003278|Map3k14, ENSRNOG00000058566|LOC103694381, ENSRNOG00000000836|Ltb, ENSRNOG00000019822|Gadd45b, ENSRNOG00000010516|Plau, ENSRNOG00000014532|Lbp, ENSRNOG00000010522|Tlr4	8	380	101	8741	0.0792	0.0722195	ns	0.479858	ns	ENSRNOG00000019057|Prkcq, ENSRNOG00000003278|Map3k14, ENSRNOG00000058566|LOC103694381, ENSRNOG00000000836|Ltb	4	ENSRNOG00000019822|Gadd45b, ENSRNOG00000010516|Plau, ENSRNOG00000014532|Lbp, ENSRNOG00000010522|Tlr4	4	98	2.6264
rno00280	Metabolism	Amino acid metabolism	Valine, leucine and isoleucine degradation	ENSRNOG00000001770|Ehhadh, ENSRNOG00000043094|Oxct1, ENSRNOG00000020148|Il4i1, ENSRNOG00000019120|Hmgcs2, ENSRNOG00000015354|Aox1	5	380	54	8741	0.0926	0.0843053	ns	0.531763	ns	ENSRNOG00000001770|Ehhadh, ENSRNOG00000020148|Il4i1, ENSRNOG00000019120|Hmgcs2, ENSRNOG00000015354|Aox1	4	ENSRNOG00000043094|Oxct1	1	52	-2.2188
rno04932	Human Diseases	Endocrine and metabolic disease	Non-alcoholic fatty liver disease	ENSRNOG00000003463|Srebf1, ENSRNOG00000012458|Cyp2e1, ENSRNOG00000024539|Ndufb6, ENSRNOG00000053643|LOC100910710, ENSRNOG00000013172|Nr1h3, ENSRNOG00000017801|Atf4, ENSRNOG00000021177|Cox8a, ENSRNOG00000018903|Pik3r1, ENSRNOG00000010918|Cebpa, ENSRNOG00000009446|Rxra, ENSRNOG00000012439|Bid	11	380	159	8741	0.0692	0.0857948	ns	0.531763	ns	ENSRNOG00000003463|Srebf1, ENSRNOG00000012458|Cyp2e1, ENSRNOG00000024539|Ndufb6, ENSRNOG00000053643|LOC100910710, ENSRNOG00000013172|Nr1h3, ENSRNOG00000017801|Atf4, ENSRNOG00000021177|Cox8a, ENSRNOG00000018903|Pik3r1, ENSRNOG00000010918|Cebpa, ENSRNOG00000009446|Rxra, ENSRNOG00000012439|Bid	11		0	153	-0.727607
rno04928	Organismal Systems	Endocrine system	Parathyroid hormone synthesis, secretion and action	ENSRNOG00000017801|Atf4, ENSRNOG00000019568|Jund, ENSRNOG00000032150|Adcy2, ENSRNOG00000018646|Hbegf, ENSRNOG00000009446|Rxra, ENSRNOG00000010947|Mmp14, ENSRNOG00000005600|Nr4a2, ENSRNOG00000016037|Mafb	8	380	106	8741	0.0755	0.0898315	ns	0.531763	ns	ENSRNOG00000017801|Atf4, ENSRNOG00000019568|Jund, ENSRNOG00000032150|Adcy2, ENSRNOG00000009446|Rxra, ENSRNOG00000005600|Nr4a2, ENSRNOG00000016037|Mafb	6	ENSRNOG00000018646|Hbegf, ENSRNOG00000010947|Mmp14	2	96	1.63299
rno04924	Organismal Systems	Endocrine system	Renin secretion	ENSRNOG00000008176|Nppa, ENSRNOG00000001336|Orai1, ENSRNOG00000012098|Adcyap1r1, ENSRNOG00000031955|Calml3, ENSRNOG00000038202|Calml4, ENSRNOG00000009390|Edn2	6	380	72	8741	0.0833	0.0921639	ns	0.531763	ns	ENSRNOG00000008176|Nppa, ENSRNOG00000001336|Orai1, ENSRNOG00000031955|Calml3, ENSRNOG00000009390|Edn2	4	ENSRNOG00000012098|Adcyap1r1, ENSRNOG00000038202|Calml4	2	66	1.23091
rno05133	Human Diseases	Infectious disease: bacterial	Pertussis	ENSRNOG00000046834|C3, ENSRNOG00000030729|C4b, ENSRNOG00000031955|Calml3, ENSRNOG00000000443|LOC103689965, ENSRNOG00000038202|Calml4, ENSRNOG00000010522|Tlr4	6	380	72	8741	0.0833	0.0921639	ns	0.531763	ns	ENSRNOG00000046834|C3, ENSRNOG00000030729|C4b, ENSRNOG00000031955|Calml3, ENSRNOG00000000443|LOC103689965	4	ENSRNOG00000038202|Calml4, ENSRNOG00000010522|Tlr4	2	68	3.63803
rno00920	Metabolism	Energy metabolism	Sulfur metabolism	ENSRNOG00000000172|Sqor, ENSRNOG00000053812|LOC103689947	2	380	12	8741	0.1667	0.0933162	ns	0.531763	ns	ENSRNOG00000000172|Sqor, ENSRNOG00000053812|LOC103689947	2		0	12	0
rno04152	Environmental Information Processing	Signal transduction	AMPK signaling pathway	ENSRNOG00000002180|Tbc1d1, ENSRNOG00000020266|Eef2, ENSRNOG00000003463|Srebf1, ENSRNOG00000028616|Pck1, ENSRNOG00000010922|Ppp2r1b, ENSRNOG00000018903|Pik3r1, ENSRNOG00000020289|Akt1s1, ENSRNOG00000015423|Ccna2, ENSRNOG00000049270|Ppp2r3b	9	380	125	8741	0.072	0.0939066	ns	0.531763	ns	ENSRNOG00000020266|Eef2, ENSRNOG00000003463|Srebf1, ENSRNOG00000028616|Pck1, ENSRNOG00000010922|Ppp2r1b, ENSRNOG00000018903|Pik3r1, ENSRNOG00000020289|Akt1s1, ENSRNOG00000049270|Ppp2r3b	7	ENSRNOG00000002180|Tbc1d1, ENSRNOG00000015423|Ccna2	2	120	3.46891
rno04216	Cellular Processes	Cell growth and death	Ferroptosis	ENSRNOG00000001766|Tfrc, ENSRNOG00000017708|AABR07073038.1, ENSRNOG00000019183|Alox15, ENSRNOG00000031506|Ftl1	4	380	40	8741	0.1	0.0942707	ns	0.531763	ns	ENSRNOG00000017708|AABR07073038.1, ENSRNOG00000031506|Ftl1	2	ENSRNOG00000001766|Tfrc, ENSRNOG00000019183|Alox15	2	39	1.1209
rno05410	Human Diseases	Cardiovascular disease	Hypertrophic cardiomyopathy	ENSRNOG00000008536|Actc1, ENSRNOG00000018250|Tnni3, ENSRNOG00000012307|Mybpc3, ENSRNOG00000011134|Lama2, ENSRNOG00000025757|Myh6, ENSRNOG00000029871|Slc8a3, ENSRNOG00000016538|Itga8	7	380	90	8741	0.0778	0.0960375	ns	0.531763	ns	ENSRNOG00000018250|Tnni3, ENSRNOG00000012307|Mybpc3, ENSRNOG00000025757|Myh6, ENSRNOG00000029871|Slc8a3	4	ENSRNOG00000008536|Actc1, ENSRNOG00000011134|Lama2, ENSRNOG00000016538|Itga8	3	88	2.13201
rno04912	Organismal Systems	Endocrine system	GnRH signaling pathway	ENSRNOG00000017801|Atf4, ENSRNOG00000002412|Mapk7, ENSRNOG00000032150|Adcy2, ENSRNOG00000018646|Hbegf, ENSRNOG00000010947|Mmp14, ENSRNOG00000031955|Calml3, ENSRNOG00000038202|Calml4	7	380	92	8741	0.0761	0.104848	ns	0.56999	ns	ENSRNOG00000017801|Atf4, ENSRNOG00000032150|Adcy2, ENSRNOG00000031955|Calml3	3	ENSRNOG00000002412|Mapk7, ENSRNOG00000018646|Hbegf, ENSRNOG00000010947|Mmp14, ENSRNOG00000038202|Calml4	4	87	1.39375
rno05224	Human Diseases	Cancer: specific types	Breast cancer	ENSRNOG00000013166|Wnt4, ENSRNOG00000013927|Jag2, ENSRNOG00000055010|Axin2, ENSRNOG00000017392|Fgf2, ENSRNOG00000018903|Pik3r1, ENSRNOG00000003066|Wnt9a, ENSRNOG00000005781|Wnt16, ENSRNOG00000019822|Gadd45b, ENSRNOG00000045543|Frat2, ENSRNOG00000009425|Fgf7	10	380	148	8741	0.0676	0.110389	ns	0.589401	ns	ENSRNOG00000013166|Wnt4, ENSRNOG00000013927|Jag2, ENSRNOG00000055010|Axin2, ENSRNOG00000017392|Fgf2, ENSRNOG00000018903|Pik3r1, ENSRNOG00000003066|Wnt9a, ENSRNOG00000005781|Wnt16, ENSRNOG00000045543|Frat2, ENSRNOG00000009425|Fgf7	9	ENSRNOG00000019822|Gadd45b	1	135	3.35659
rno05226	Human Diseases	Cancer: specific types	Gastric cancer	ENSRNOG00000013166|Wnt4, ENSRNOG00000055010|Axin2, ENSRNOG00000017392|Fgf2, ENSRNOG00000018903|Pik3r1, ENSRNOG00000003066|Wnt9a, ENSRNOG00000005781|Wnt16, ENSRNOG00000019822|Gadd45b, ENSRNOG00000045543|Frat2, ENSRNOG00000009446|Rxra, ENSRNOG00000009425|Fgf7	10	380	149	8741	0.0671	0.114038	ns	0.598199	ns	ENSRNOG00000013166|Wnt4, ENSRNOG00000055010|Axin2, ENSRNOG00000017392|Fgf2, ENSRNOG00000018903|Pik3r1, ENSRNOG00000003066|Wnt9a, ENSRNOG00000005781|Wnt16, ENSRNOG00000045543|Frat2, ENSRNOG00000009446|Rxra, ENSRNOG00000009425|Fgf7	9	ENSRNOG00000019822|Gadd45b	1	136	3.60147
rno05416	Human Diseases	Cardiovascular disease	Viral myocarditis	ENSRNOG00000011134|Lama2, ENSRNOG00000025757|Myh6, ENSRNOG00000038999|RT1-A1, ENSRNOG00000012439|Bid, ENSRNOG00000029386|RT1-N2, ENSRNOG00000039744|RT1-CE4	6	380	77	8741	0.0779	0.117409	ns	0.605263	ns	ENSRNOG00000025757|Myh6, ENSRNOG00000038999|RT1-A1, ENSRNOG00000012439|Bid, ENSRNOG00000029386|RT1-N2, ENSRNOG00000039744|RT1-CE4	5	ENSRNOG00000011134|Lama2	1	69	2.76887
rno04970	Organismal Systems	Digestive system	Salivary secretion	ENSRNOG00000005195|Cst3, ENSRNOG00000003069|Cd38, ENSRNOG00000015971|Slc12a2, ENSRNOG00000032150|Adcy2, ENSRNOG00000031955|Calml3, ENSRNOG00000038202|Calml4	6	380	78	8741	0.0769	0.122836	ns	0.606336	ns	ENSRNOG00000005195|Cst3, ENSRNOG00000015971|Slc12a2, ENSRNOG00000032150|Adcy2, ENSRNOG00000031955|Calml3	4	ENSRNOG00000003069|Cd38, ENSRNOG00000038202|Calml4	2	68	2.42536
rno05152	Human Diseases	Infectious disease: bacterial	Tuberculosis	ENSRNOG00000046834|C3, ENSRNOG00000002161|Tlr6, ENSRNOG00000036703|Itgax, ENSRNOG00000057347|Cebpb, ENSRNOG00000012439|Bid, ENSRNOG00000031955|Calml3, ENSRNOG00000014532|Lbp, ENSRNOG00000014124|Nod2, ENSRNOG00000038202|Calml4, ENSRNOG00000010522|Tlr4, ENSRNOG00000049422|LOC108348047	11	380	172	8741	0.064	0.128856	ns	0.606336	ns	ENSRNOG00000046834|C3, ENSRNOG00000036703|Itgax, ENSRNOG00000057347|Cebpb, ENSRNOG00000012439|Bid, ENSRNOG00000031955|Calml3	5	ENSRNOG00000002161|Tlr6, ENSRNOG00000014532|Lbp, ENSRNOG00000014124|Nod2, ENSRNOG00000038202|Calml4, ENSRNOG00000010522|Tlr4, ENSRNOG00000049422|LOC108348047	6	151	3.33653
rno05145	Human Diseases	Infectious disease: parasitic	Toxoplasmosis	ENSRNOG00000002680|Lamc1, ENSRNOG00000006025|Lamb3, ENSRNOG00000011134|Lama2, ENSRNOG00000045654|LOC108348108, ENSRNOG00000050647|Hspa1b, ENSRNOG00000005678|Lamb1, ENSRNOG00000019482|Gnao1, ENSRNOG00000010522|Tlr4	8	380	116	8741	0.069	0.131811	ns	0.606336	ns	ENSRNOG00000045654|LOC108348108, ENSRNOG00000050647|Hspa1b, ENSRNOG00000019482|Gnao1	3	ENSRNOG00000002680|Lamc1, ENSRNOG00000006025|Lamb3, ENSRNOG00000011134|Lama2, ENSRNOG00000005678|Lamb1, ENSRNOG00000010522|Tlr4	5	108	-0.7698
rno00564	Metabolism	Lipid metabolism	Glycerophospholipid metabolism	ENSRNOG00000016636|Lpin3, ENSRNOG00000018390|Pld3, ENSRNOG00000005569|Phospho1, ENSRNOG00000001205|Agpat3, ENSRNOG00000004377|Lpin1, ENSRNOG00000019466|Agpat2, ENSRNOG00000026037|Plb1	7	380	98	8741	0.0714	0.13377	ns	0.606336	ns	ENSRNOG00000018390|Pld3, ENSRNOG00000005569|Phospho1, ENSRNOG00000019466|Agpat2	3	ENSRNOG00000016636|Lpin3, ENSRNOG00000001205|Agpat3, ENSRNOG00000004377|Lpin1, ENSRNOG00000026037|Plb1	4	88	1.066
rno00983	Metabolism	Xenobiotics biodegradation and metabolism	Drug metabolism - other enzymes	ENSRNOG00000012458|Cyp2e1, ENSRNOG00000018937|Gstm7, ENSRNOG00000016468|Tpmt, ENSRNOG00000015749|Nme3, ENSRNOG00000007743|Mgst1, ENSRNOG00000013484|Gsta1	6	380	80	8741	0.075	0.134051	ns	0.606336	ns	ENSRNOG00000012458|Cyp2e1, ENSRNOG00000018937|Gstm7, ENSRNOG00000015749|Nme3, ENSRNOG00000007743|Mgst1, ENSRNOG00000013484|Gsta1	5	ENSRNOG00000016468|Tpmt	1	63	3.1497
rno04015	Environmental Information Processing	Signal transduction	Rap1 signaling pathway	ENSRNOG00000005271|Rapgef5, ENSRNOG00000031934|Enah, ENSRNOG00000021750|Id1, ENSRNOG00000017392|Fgf2, ENSRNOG00000018903|Pik3r1, ENSRNOG00000019598|Vegfa, ENSRNOG00000014060|Mras, ENSRNOG00000019482|Gnao1, ENSRNOG00000032150|Adcy2, ENSRNOG00000009425|Fgf7, ENSRNOG00000010695|Pdgfc, ENSRNOG00000031955|Calml3, ENSRNOG00000038202|Calml4	13	380	213	8741	0.061	0.136391	ns	0.606336	ns	ENSRNOG00000021750|Id1, ENSRNOG00000017392|Fgf2, ENSRNOG00000018903|Pik3r1, ENSRNOG00000014060|Mras, ENSRNOG00000019482|Gnao1, ENSRNOG00000032150|Adcy2, ENSRNOG00000009425|Fgf7, ENSRNOG00000010695|Pdgfc, ENSRNOG00000031955|Calml3	9	ENSRNOG00000005271|Rapgef5, ENSRNOG00000031934|Enah, ENSRNOG00000019598|Vegfa, ENSRNOG00000038202|Calml4	4	203	4.00062
rno00604	Metabolism	Glycan biosynthesis and metabolism	Glycosphingolipid biosynthesis - ganglio series	ENSRNOG00000010284|St3gal5, ENSRNOG00000008209|St3gal1	2	380	15	8741	0.1333	0.13648	ns	0.606336	ns	ENSRNOG00000010284|St3gal5, ENSRNOG00000008209|St3gal1	2		0	15	1.80739
rno05321	Human Diseases	Immune disease	Inflammatory bowel disease	ENSRNOG00000020836|Rorc, ENSRNOG00000011702|Foxp3, ENSRNOG00000012428|Maf, ENSRNOG00000014124|Nod2, ENSRNOG00000010522|Tlr4	5	380	63	8741	0.0794	0.137896	ns	0.606336	ns	ENSRNOG00000020836|Rorc, ENSRNOG00000011702|Foxp3, ENSRNOG00000012428|Maf	3	ENSRNOG00000014124|Nod2, ENSRNOG00000010522|Tlr4	2	48	0.57735
rno00561	Metabolism	Lipid metabolism	Glycerolipid metabolism	ENSRNOG00000016636|Lpin3, ENSRNOG00000001205|Agpat3, ENSRNOG00000022268|Pnpla3, ENSRNOG00000004377|Lpin1, ENSRNOG00000019466|Agpat2	5	380	63	8741	0.0794	0.137896	ns	0.606336	ns	ENSRNOG00000019466|Agpat2	1	ENSRNOG00000016636|Lpin3, ENSRNOG00000001205|Agpat3, ENSRNOG00000022268|Pnpla3, ENSRNOG00000004377|Lpin1	4	52	0
rno05217	Human Diseases	Cancer: specific types	Basal cell carcinoma	ENSRNOG00000013166|Wnt4, ENSRNOG00000055010|Axin2, ENSRNOG00000003066|Wnt9a, ENSRNOG00000005781|Wnt16, ENSRNOG00000019822|Gadd45b	5	380	63	8741	0.0794	0.137896	ns	0.606336	ns	ENSRNOG00000013166|Wnt4, ENSRNOG00000055010|Axin2, ENSRNOG00000003066|Wnt9a, ENSRNOG00000005781|Wnt16	4	ENSRNOG00000019822|Gadd45b	1	58	3.41397
rno04921	Organismal Systems	Endocrine system	Oxytocin signaling pathway	ENSRNOG00000003069|Cd38, ENSRNOG00000020266|Eef2, ENSRNOG00000008176|Nppa, ENSRNOG00000008521|RGD1559821, ENSRNOG00000019482|Gnao1, ENSRNOG00000002412|Mapk7, ENSRNOG00000032150|Adcy2, ENSRNOG00000031955|Calml3, ENSRNOG00000001979|Rcan1, ENSRNOG00000038202|Calml4	10	380	157	8741	0.0637	0.145612	ns	0.621524	ns	ENSRNOG00000020266|Eef2, ENSRNOG00000008176|Nppa, ENSRNOG00000008521|RGD1559821, ENSRNOG00000019482|Gnao1, ENSRNOG00000032150|Adcy2, ENSRNOG00000031955|Calml3	6	ENSRNOG00000003069|Cd38, ENSRNOG00000002412|Mapk7, ENSRNOG00000001979|Rcan1, ENSRNOG00000038202|Calml4	4	150	2.77609
rno04976	Organismal Systems	Digestive system	Bile secretion	ENSRNOG00000009629|Car2, ENSRNOG00000003515|Ephx1, ENSRNOG00000016043|Aqp4, ENSRNOG00000032150|Adcy2, ENSRNOG00000047493|Slco1a4, ENSRNOG00000009446|Rxra	6	380	82	8741	0.0732	0.145733	ns	0.621524	ns	ENSRNOG00000003515|Ephx1, ENSRNOG00000016043|Aqp4, ENSRNOG00000032150|Adcy2, ENSRNOG00000047493|Slco1a4, ENSRNOG00000009446|Rxra	5	ENSRNOG00000009629|Car2	1	59	2.99434
rno05166	Human Diseases	Infectious disease: viral	Human T-cell leukemia virus 1 infection	ENSRNOG00000007906|Bub1b, ENSRNOG00000003278|Map3k14, ENSRNOG00000051499|Tcf3, ENSRNOG00000017801|Atf4, ENSRNOG00000055111|AABR07000658.2, ENSRNOG00000018903|Pik3r1, ENSRNOG00000038999|RT1-A1, ENSRNOG00000032150|Adcy2, ENSRNOG00000019496|Stat5a, ENSRNOG00000018706|Il15ra, ENSRNOG00000028415|Cdc20, ENSRNOG00000015423|Ccna2, ENSRNOG00000029386|RT1-N2, ENSRNOG00000039744|RT1-CE4	14	380	237	8741	0.0591	0.150833	ns	0.621524	ns	ENSRNOG00000003278|Map3k14, ENSRNOG00000051499|Tcf3, ENSRNOG00000017801|Atf4, ENSRNOG00000018903|Pik3r1, ENSRNOG00000038999|RT1-A1, ENSRNOG00000032150|Adcy2, ENSRNOG00000019496|Stat5a, ENSRNOG00000029386|RT1-N2, ENSRNOG00000039744|RT1-CE4	9	ENSRNOG00000007906|Bub1b, ENSRNOG00000055111|AABR07000658.2, ENSRNOG00000018706|Il15ra, ENSRNOG00000028415|Cdc20, ENSRNOG00000015423|Ccna2	5	221	4.37237
rno04371	Environmental Information Processing	Signal transduction	Apelin signaling pathway	ENSRNOG00000020400|Mef2b, ENSRNOG00000009227|Aplnr, ENSRNOG00000014205|Klf2, ENSRNOG00000029871|Slc8a3, ENSRNOG00000014060|Mras, ENSRNOG00000020372|Hdac4, ENSRNOG00000032150|Adcy2, ENSRNOG00000031955|Calml3, ENSRNOG00000038202|Calml4	9	380	139	8741	0.0647	0.150926	ns	0.621524	ns	ENSRNOG00000020400|Mef2b, ENSRNOG00000014205|Klf2, ENSRNOG00000029871|Slc8a3, ENSRNOG00000014060|Mras, ENSRNOG00000020372|Hdac4, ENSRNOG00000032150|Adcy2, ENSRNOG00000031955|Calml3	7	ENSRNOG00000009227|Aplnr, ENSRNOG00000038202|Calml4	2	135	4.21725
rno01524	Human Diseases	Drug resistance: antineoplastic	Platinum drug resistance	ENSRNOG00000053047|Top2a, ENSRNOG00000018937|Gstm7, ENSRNOG00000018903|Pik3r1, ENSRNOG00000007743|Mgst1, ENSRNOG00000012439|Bid, ENSRNOG00000013484|Gsta1	6	380	83	8741	0.0723	0.151743	ns	0.621524	ns	ENSRNOG00000018937|Gstm7, ENSRNOG00000018903|Pik3r1, ENSRNOG00000007743|Mgst1, ENSRNOG00000012439|Bid, ENSRNOG00000013484|Gsta1	5	ENSRNOG00000053047|Top2a	1	77	2.16525
rno03460	Genetic Information Processing	Replication and repair	Fanconi anemia pathway	ENSRNOG00000016706|Fanca, ENSRNOG00000024867|Eme2, ENSRNOG00000005099|Top3a, ENSRNOG00000027929|Poln	4	380	48	8741	0.0833	0.154466	ns	0.622554	ns	ENSRNOG00000016706|Fanca, ENSRNOG00000024867|Eme2, ENSRNOG00000005099|Top3a, ENSRNOG00000027929|Poln	4		0	48	2.59808
rno04810	Cellular Processes	Cell motility	Regulation of actin cytoskeleton	ENSRNOG00000031934|Enah, ENSRNOG00000008986|Diaph3, ENSRNOG00000027894|Iqgap3, ENSRNOG00000020014|Myh14, ENSRNOG00000017392|Fgf2, ENSRNOG00000018903|Pik3r1, ENSRNOG00000019883|Pak4, ENSRNOG00000014060|Mras, ENSRNOG00000004498|Scin, ENSRNOG00000016538|Itga8, ENSRNOG00000036703|Itgax, ENSRNOG00000009425|Fgf7, ENSRNOG00000010695|Pdgfc	13	380	219	8741	0.0594	0.157868	ns	0.622554	ns	ENSRNOG00000020014|Myh14, ENSRNOG00000017392|Fgf2, ENSRNOG00000018903|Pik3r1, ENSRNOG00000019883|Pak4, ENSRNOG00000014060|Mras, ENSRNOG00000004498|Scin, ENSRNOG00000036703|Itgax, ENSRNOG00000009425|Fgf7, ENSRNOG00000010695|Pdgfc	9	ENSRNOG00000031934|Enah, ENSRNOG00000008986|Diaph3, ENSRNOG00000027894|Iqgap3, ENSRNOG00000016538|Itga8	4	207	2.57168
rno04270	Organismal Systems	Circulatory system	Vascular smooth muscle contraction	ENSRNOG00000019057|Prkcq, ENSRNOG00000008176|Nppa, ENSRNOG00000020014|Myh14, ENSRNOG00000008521|RGD1559821, ENSRNOG00000032150|Adcy2, ENSRNOG00000018854|Nppc, ENSRNOG00000031955|Calml3, ENSRNOG00000038202|Calml4, ENSRNOG00000009390|Edn2	9	380	141	8741	0.0638	0.160237	ns	0.622554	ns	ENSRNOG00000019057|Prkcq, ENSRNOG00000008176|Nppa, ENSRNOG00000020014|Myh14, ENSRNOG00000008521|RGD1559821, ENSRNOG00000032150|Adcy2, ENSRNOG00000018854|Nppc, ENSRNOG00000031955|Calml3, ENSRNOG00000009390|Edn2	8	ENSRNOG00000038202|Calml4	1	125	2.77272
rno05225	Human Diseases	Cancer: specific types	Hepatocellular carcinoma	ENSRNOG00000013166|Wnt4, ENSRNOG00000055010|Axin2, ENSRNOG00000018937|Gstm7, ENSRNOG00000018903|Pik3r1, ENSRNOG00000003066|Wnt9a, ENSRNOG00000005781|Wnt16, ENSRNOG00000019822|Gadd45b, ENSRNOG00000045543|Frat2, ENSRNOG00000007743|Mgst1, ENSRNOG00000020878|Keap1, ENSRNOG00000013484|Gsta1	11	380	180	8741	0.0611	0.160323	ns	0.622554	ns	ENSRNOG00000013166|Wnt4, ENSRNOG00000055010|Axin2, ENSRNOG00000018937|Gstm7, ENSRNOG00000018903|Pik3r1, ENSRNOG00000003066|Wnt9a, ENSRNOG00000005781|Wnt16, ENSRNOG00000045543|Frat2, ENSRNOG00000007743|Mgst1, ENSRNOG00000020878|Keap1, ENSRNOG00000013484|Gsta1	10	ENSRNOG00000019822|Gadd45b	1	167	4.10126
rno05160	Human Diseases	Infectious disease: viral	Hepatitis C	ENSRNOG00000007539|Rsad2, ENSRNOG00000013172|Nr1h3, ENSRNOG00000033220|Oas1f, ENSRNOG00000017414|Irf7, ENSRNOG00000010922|Ppp2r1b, ENSRNOG00000018903|Pik3r1, ENSRNOG00000009446|Rxra, ENSRNOG00000012439|Bid, ENSRNOG00000049282|Oas2, ENSRNOG00000001963|Mx2	10	380	161	8741	0.0621	0.162929	ns	0.62456	ns	ENSRNOG00000013172|Nr1h3, ENSRNOG00000033220|Oas1f, ENSRNOG00000010922|Ppp2r1b, ENSRNOG00000018903|Pik3r1, ENSRNOG00000009446|Rxra, ENSRNOG00000012439|Bid	6	ENSRNOG00000007539|Rsad2, ENSRNOG00000017414|Irf7, ENSRNOG00000049282|Oas2, ENSRNOG00000001963|Mx2	4	142	1.67836
rno04610	Organismal Systems	Immune system	Complement and coagulation cascades	ENSRNOG00000001827|Masp1, ENSRNOG00000046834|C3, ENSRNOG00000036703|Itgax, ENSRNOG00000010516|Plau, ENSRNOG00000030729|C4b, ENSRNOG00000000443|LOC103689965	6	380	86	8741	0.0698	0.170416	ns	0.638976	ns	ENSRNOG00000001827|Masp1, ENSRNOG00000046834|C3, ENSRNOG00000036703|Itgax, ENSRNOG00000030729|C4b, ENSRNOG00000000443|LOC103689965	5	ENSRNOG00000010516|Plau	1	64	4.5
rno00140	Metabolism	Lipid metabolism	Steroid hormone biosynthesis	ENSRNOG00000019500|Cyp1a1, ENSRNOG00000012458|Cyp2e1, ENSRNOG00000027891|Dhrs11, ENSRNOG00000032487|Sts, ENSRNOG00000005861|Hsd11b1	5	380	68	8741	0.0735	0.172811	ns	0.638976	ns	ENSRNOG00000019500|Cyp1a1, ENSRNOG00000012458|Cyp2e1, ENSRNOG00000032487|Sts	3	ENSRNOG00000027891|Dhrs11, ENSRNOG00000005861|Hsd11b1	2	32	2.47487
rno05170	Human Diseases	Infectious disease: viral	Human immunodeficiency virus 1 infection	ENSRNOG00000000632|Cdk1, ENSRNOG00000055111|AABR07000658.2, ENSRNOG00000018903|Pik3r1, ENSRNOG00000019883|Pak4, ENSRNOG00000038999|RT1-A1, ENSRNOG00000019482|Gnao1, ENSRNOG00000012439|Bid, ENSRNOG00000031955|Calml3, ENSRNOG00000010017|Wee1, ENSRNOG00000029386|RT1-N2, ENSRNOG00000039744|RT1-CE4, ENSRNOG00000038202|Calml4, ENSRNOG00000010522|Tlr4	13	380	224	8741	0.058	0.177029	ns	0.638976	ns	ENSRNOG00000018903|Pik3r1, ENSRNOG00000019883|Pak4, ENSRNOG00000038999|RT1-A1, ENSRNOG00000019482|Gnao1, ENSRNOG00000012439|Bid, ENSRNOG00000031955|Calml3, ENSRNOG00000010017|Wee1, ENSRNOG00000029386|RT1-N2, ENSRNOG00000039744|RT1-CE4	9	ENSRNOG00000000632|Cdk1, ENSRNOG00000055111|AABR07000658.2, ENSRNOG00000038202|Calml4, ENSRNOG00000010522|Tlr4	4	206	3.76236
rno00830	Metabolism	Metabolism of cofactors and vitamins	Retinol metabolism	ENSRNOG00000019500|Cyp1a1, ENSRNOG00000014090|Retsat, ENSRNOG00000053850|Rdh5, ENSRNOG00000054770|Rdh11, ENSRNOG00000015354|Aox1	5	380	69	8741	0.0725	0.180173	ns	0.638976	ns	ENSRNOG00000019500|Cyp1a1, ENSRNOG00000014090|Retsat, ENSRNOG00000054770|Rdh11, ENSRNOG00000015354|Aox1	4	ENSRNOG00000053850|Rdh5	1	39	2.08167
rno05221	Human Diseases	Cancer: specific types	Acute myeloid leukemia	ENSRNOG00000020254|Per2, ENSRNOG00000018903|Pik3r1, ENSRNOG00000010918|Cebpa, ENSRNOG00000019496|Stat5a, ENSRNOG00000015423|Ccna2	5	380	69	8741	0.0725	0.180173	ns	0.638976	ns	ENSRNOG00000020254|Per2, ENSRNOG00000018903|Pik3r1, ENSRNOG00000010918|Cebpa, ENSRNOG00000019496|Stat5a	4	ENSRNOG00000015423|Ccna2	1	66	2.9542
rno05211	Human Diseases	Cancer: specific types	Renal cell carcinoma	ENSRNOG00000005053|Egln3, ENSRNOG00000020947|Egln2, ENSRNOG00000018903|Pik3r1, ENSRNOG00000019598|Vegfa, ENSRNOG00000019883|Pak4	5	380	69	8741	0.0725	0.180173	ns	0.638976	ns	ENSRNOG00000005053|Egln3, ENSRNOG00000020947|Egln2, ENSRNOG00000018903|Pik3r1, ENSRNOG00000019883|Pak4	4	ENSRNOG00000019598|Vegfa	1	69	2.5281
rno05167	Human Diseases	Infectious disease: viral	Kaposi sarcoma-associated herpesvirus infection	ENSRNOG00000046834|C3, ENSRNOG00000017414|Irf7, ENSRNOG00000017392|Fgf2, ENSRNOG00000018903|Pik3r1, ENSRNOG00000019598|Vegfa, ENSRNOG00000038999|RT1-A1, ENSRNOG00000012439|Bid, ENSRNOG00000031955|Calml3, ENSRNOG00000001979|Rcan1, ENSRNOG00000029386|RT1-N2, ENSRNOG00000039744|RT1-CE4, ENSRNOG00000038202|Calml4	12	380	205	8741	0.0585	0.181649	ns	0.638976	ns	ENSRNOG00000046834|C3, ENSRNOG00000017392|Fgf2, ENSRNOG00000018903|Pik3r1, ENSRNOG00000038999|RT1-A1, ENSRNOG00000012439|Bid, ENSRNOG00000031955|Calml3, ENSRNOG00000029386|RT1-N2, ENSRNOG00000039744|RT1-CE4	8	ENSRNOG00000017414|Irf7, ENSRNOG00000019598|Vegfa, ENSRNOG00000001979|Rcan1, ENSRNOG00000038202|Calml4	4	187	2.12069
rno05202	Human Diseases	Cancer: overview	Transcriptional misregulation in cancer	ENSRNOG00000020254|Per2, ENSRNOG00000020792|Etv4, ENSRNOG00000051499|Tcf3, ENSRNOG00000012428|Maf, ENSRNOG00000010918|Cebpa, ENSRNOG00000005781|Wnt16, ENSRNOG00000019822|Gadd45b, ENSRNOG00000009446|Rxra, ENSRNOG00000010516|Plau, ENSRNOG00000057347|Cebpb, ENSRNOG00000015423|Ccna2, ENSRNOG00000001785|Etv5	12	380	206	8741	0.0583	0.185863	ns	0.640598	ns	ENSRNOG00000020254|Per2, ENSRNOG00000051499|Tcf3, ENSRNOG00000012428|Maf, ENSRNOG00000010918|Cebpa, ENSRNOG00000005781|Wnt16, ENSRNOG00000009446|Rxra, ENSRNOG00000057347|Cebpb	7	ENSRNOG00000020792|Etv4, ENSRNOG00000019822|Gadd45b, ENSRNOG00000010516|Plau, ENSRNOG00000015423|Ccna2, ENSRNOG00000001785|Etv5	5	180	3.27957
rno00480	Metabolism	Metabolism of other amino acids	Glutathione metabolism	ENSRNOG00000018937|Gstm7, ENSRNOG00000014387|Chac1, ENSRNOG00000009751|Gpx7, ENSRNOG00000007743|Mgst1, ENSRNOG00000013484|Gsta1	5	380	70	8741	0.0714	0.18765	ns	0.640598	ns	ENSRNOG00000018937|Gstm7, ENSRNOG00000007743|Mgst1, ENSRNOG00000013484|Gsta1	3	ENSRNOG00000014387|Chac1, ENSRNOG00000009751|Gpx7	2	60	3.87298
rno04931	Human Diseases	Endocrine and metabolic disease	Insulin resistance	ENSRNOG00000018170|Slc27a1, ENSRNOG00000019812|Nr1h2, ENSRNOG00000003463|Srebf1, ENSRNOG00000019057|Prkcq, ENSRNOG00000028616|Pck1, ENSRNOG00000013172|Nr1h3, ENSRNOG00000018903|Pik3r1	7	380	108	8741	0.0648	0.189573	ns	0.640598	ns	ENSRNOG00000018170|Slc27a1, ENSRNOG00000019812|Nr1h2, ENSRNOG00000003463|Srebf1, ENSRNOG00000019057|Prkcq, ENSRNOG00000028616|Pck1, ENSRNOG00000013172|Nr1h3, ENSRNOG00000018903|Pik3r1	7		0	105	3.61083
rno04022	Environmental Information Processing	Signal transduction	cGMP-PKG signaling pathway	ENSRNOG00000008176|Nppa, ENSRNOG00000020400|Mef2b, ENSRNOG00000025757|Myh6, ENSRNOG00000017801|Atf4, ENSRNOG00000029871|Slc8a3, ENSRNOG00000032150|Adcy2, ENSRNOG00000018854|Nppc, ENSRNOG00000031955|Calml3, ENSRNOG00000038202|Calml4, ENSRNOG00000014443|Pde5a	10	380	167	8741	0.0599	0.19068	ns	0.640598	ns	ENSRNOG00000008176|Nppa, ENSRNOG00000020400|Mef2b, ENSRNOG00000025757|Myh6, ENSRNOG00000017801|Atf4, ENSRNOG00000029871|Slc8a3, ENSRNOG00000032150|Adcy2, ENSRNOG00000018854|Nppc, ENSRNOG00000031955|Calml3	8	ENSRNOG00000038202|Calml4, ENSRNOG00000014443|Pde5a	2	157	4.07024
rno04115	Cellular Processes	Cell growth and death	p53 signaling pathway	ENSRNOG00000059445|Aifm2, ENSRNOG00000000632|Cdk1, ENSRNOG00000055111|AABR07000658.2, ENSRNOG00000019822|Gadd45b, ENSRNOG00000012439|Bid	5	380	71	8741	0.0704	0.195236	ns	0.645485	ns	ENSRNOG00000012439|Bid	1	ENSRNOG00000059445|Aifm2, ENSRNOG00000000632|Cdk1, ENSRNOG00000055111|AABR07000658.2, ENSRNOG00000019822|Gadd45b	4	70	-0.478091
rno00330	Metabolism	Amino acid metabolism	Arginine and proline metabolism	ENSRNOG00000000281|Prodh1, ENSRNOG00000003267|Pycr2, ENSRNOG00000004503|L3hypdh, ENSRNOG00000018603|Carns1	4	380	53	8741	0.0755	0.197797	ns	0.645485	ns	ENSRNOG00000000281|Prodh1, ENSRNOG00000003267|Pycr2, ENSRNOG00000004503|L3hypdh, ENSRNOG00000018603|Carns1	4		0	48	1.1547
rno00450	Metabolism	Metabolism of other amino acids	Selenocompound metabolism	ENSRNOG00000011250|Inmt, ENSRNOG00000010658|LOC103691744	2	380	19	8741	0.1053	0.199006	ns	0.645485	ns	ENSRNOG00000011250|Inmt	1	ENSRNOG00000010658|LOC103691744	1	19	0.229416
rno05218	Human Diseases	Cancer: specific types	Melanoma	ENSRNOG00000017392|Fgf2, ENSRNOG00000018903|Pik3r1, ENSRNOG00000019822|Gadd45b, ENSRNOG00000009425|Fgf7, ENSRNOG00000010695|Pdgfc	5	380	72	8741	0.0694	0.202928	ns	0.645485	ns	ENSRNOG00000017392|Fgf2, ENSRNOG00000018903|Pik3r1, ENSRNOG00000009425|Fgf7, ENSRNOG00000010695|Pdgfc	4	ENSRNOG00000019822|Gadd45b	1	66	0.984732
rno05223	Human Diseases	Cancer: specific types	Non-small cell lung cancer	ENSRNOG00000018903|Pik3r1, ENSRNOG00000019496|Stat5a, ENSRNOG00000019822|Gadd45b, ENSRNOG00000009446|Rxra, ENSRNOG00000014751|Ret	5	380	72	8741	0.0694	0.202928	ns	0.645485	ns	ENSRNOG00000018903|Pik3r1, ENSRNOG00000019496|Stat5a, ENSRNOG00000009446|Rxra	3	ENSRNOG00000019822|Gadd45b, ENSRNOG00000014751|Ret	2	72	1.88562
rno04623	Organismal Systems	Immune system	Cytosolic DNA-sensing pathway	ENSRNOG00000021209|Polr3gl, ENSRNOG00000017414|Irf7, ENSRNOG00000003480|Aim2, ENSRNOG00000004471|Polr3h	4	380	54	8741	0.0741	0.206876	ns	0.651115	ns	ENSRNOG00000021209|Polr3gl, ENSRNOG00000003480|Aim2, ENSRNOG00000004471|Polr3h	3	ENSRNOG00000017414|Irf7	1	46	1.7693
rno00591	Metabolism	Lipid metabolism	Linoleic acid metabolism	ENSRNOG00000012458|Cyp2e1, ENSRNOG00000019183|Alox15, ENSRNOG00000026037|Plb1	3	380	37	8741	0.0811	0.216269	ns	0.673589	ns	ENSRNOG00000012458|Cyp2e1	1	ENSRNOG00000019183|Alox15, ENSRNOG00000026037|Plb1	2	22	1.70561
rno05216	Human Diseases	Cancer: specific types	Thyroid cancer	ENSRNOG00000019822|Gadd45b, ENSRNOG00000009446|Rxra, ENSRNOG00000014751|Ret	3	380	38	8741	0.0789	0.227834	ns	0.698878	ns	ENSRNOG00000009446|Rxra	1	ENSRNOG00000019822|Gadd45b, ENSRNOG00000014751|Ret	2	37	0.821995
rno04010	Environmental Information Processing	Signal transduction	MAPK signaling pathway	ENSRNOG00000021117|Rps6ka4, ENSRNOG00000014832|Mapkapk3, ENSRNOG00000003278|Map3k14, ENSRNOG00000045654|LOC108348108, ENSRNOG00000050647|Hspa1b, ENSRNOG00000017392|Fgf2, ENSRNOG00000017801|Atf4, ENSRNOG00000019598|Vegfa, ENSRNOG00000014060|Mras, ENSRNOG00000019568|Jund, ENSRNOG00000002412|Mapk7, ENSRNOG00000004362|Rps6ka5, ENSRNOG00000019822|Gadd45b, ENSRNOG00000009425|Fgf7, ENSRNOG00000010695|Pd…	16	380	299	8741	0.0535	0.229064	ns	0.698878	ns	ENSRNOG00000021117|Rps6ka4, ENSRNOG00000014832|Mapkapk3, ENSRNOG00000003278|Map3k14, ENSRNOG00000045654|LOC108348108, ENSRNOG00000050647|Hspa1b, ENSRNOG00000017392|Fgf2, ENSRNOG00000017801|Atf4, ENSRNOG00000014060|Mras, ENSRNOG00000019568|Jund, ENSRNOG00000004362|Rps6ka5, ENSRNOG00000009425|Fgf7, ENSRNOG00000010695|Pdgfc, ENSRNOG00000020783|Ntf4	13	ENSRNOG00000019598|Vegfa, ENSRNOG00000002412|Mapk7, ENSRNOG00000019822|Gadd45b	3	283	3.26941
rno04922	Organismal Systems	Endocrine system	Glucagon signaling pathway	ENSRNOG00000018725|Phkg2, ENSRNOG00000028616|Pck1, ENSRNOG00000017801|Atf4, ENSRNOG00000032150|Adcy2, ENSRNOG00000031955|Calml3, ENSRNOG00000038202|Calml4	6	380	95	8741	0.0632	0.231503	ns	0.699185	ns	ENSRNOG00000018725|Phkg2, ENSRNOG00000028616|Pck1, ENSRNOG00000017801|Atf4, ENSRNOG00000032150|Adcy2, ENSRNOG00000031955|Calml3	5	ENSRNOG00000038202|Calml4	1	91	3.24968
rno05219	Human Diseases	Cancer: specific types	Bladder cancer	ENSRNOG00000019598|Vegfa, ENSRNOG00000004362|Rps6ka5, ENSRNOG00000018646|Hbegf	3	380	40	8741	0.075	0.251289	ns	0.751353	ns	ENSRNOG00000004362|Rps6ka5	1	ENSRNOG00000019598|Vegfa, ENSRNOG00000018646|Hbegf	2	37	-0.493197
rno05134	Human Diseases	Infectious disease: bacterial	Legionellosis	ENSRNOG00000046834|C3, ENSRNOG00000045654|LOC108348108, ENSRNOG00000050647|Hspa1b, ENSRNOG00000010522|Tlr4	4	380	59	8741	0.0678	0.253874	ns	0.751566	ns	ENSRNOG00000046834|C3, ENSRNOG00000045654|LOC108348108, ENSRNOG00000050647|Hspa1b	3	ENSRNOG00000010522|Tlr4	1	58	2.36352
rno05215	Human Diseases	Cancer: specific types	Prostate cancer	ENSRNOG00000017801|Atf4, ENSRNOG00000018903|Pik3r1, ENSRNOG00000005639|Ar, ENSRNOG00000010516|Plau, ENSRNOG00000010695|Pdgfc, ENSRNOG00000001785|Etv5	6	380	99	8741	0.0606	0.260631	ns	0.758633	ns	ENSRNOG00000017801|Atf4, ENSRNOG00000018903|Pik3r1, ENSRNOG00000005639|Ar, ENSRNOG00000010695|Pdgfc	4	ENSRNOG00000010516|Plau, ENSRNOG00000001785|Etv5	2	93	1.55543
rno00260	Metabolism	Amino acid metabolism	Glycine, serine and threonine metabolism	ENSRNOG00000056596|Alas1, ENSRNOG00000010658|LOC103691744, ENSRNOG00000000167|Alas2	3	380	41	8741	0.0732	0.263148	ns	0.758633	ns		0	ENSRNOG00000056596|Alas1, ENSRNOG00000010658|LOC103691744, ENSRNOG00000000167|Alas2	3	36	0.333333
rno05169	Human Diseases	Infectious disease: viral	Epstein-Barr virus infection	ENSRNOG00000001004|Ncor2, ENSRNOG00000003278|Map3k14, ENSRNOG00000033220|Oas1f, ENSRNOG00000017414|Irf7, ENSRNOG00000018903|Pik3r1, ENSRNOG00000038999|RT1-A1, ENSRNOG00000019822|Gadd45b, ENSRNOG00000012439|Bid, ENSRNOG00000049282|Oas2, ENSRNOG00000015423|Ccna2, ENSRNOG00000029386|RT1-N2, ENSRNOG00000039744|RT1-CE4	12	380	223	8741	0.0538	0.263872	ns	0.758633	ns	ENSRNOG00000001004|Ncor2, ENSRNOG00000003278|Map3k14, ENSRNOG00000033220|Oas1f, ENSRNOG00000018903|Pik3r1, ENSRNOG00000038999|RT1-A1, ENSRNOG00000012439|Bid, ENSRNOG00000029386|RT1-N2, ENSRNOG00000039744|RT1-CE4	8	ENSRNOG00000017414|Irf7, ENSRNOG00000019822|Gadd45b, ENSRNOG00000049282|Oas2, ENSRNOG00000015423|Ccna2	4	203	1.05279
rno04722	Organismal Systems	Nervous system	Neurotrophin signaling pathway	ENSRNOG00000017801|Atf4, ENSRNOG00000018903|Pik3r1, ENSRNOG00000002412|Mapk7, ENSRNOG00000004362|Rps6ka5, ENSRNOG00000031955|Calml3, ENSRNOG00000020783|Ntf4, ENSRNOG00000038202|Calml4	7	380	121	8741	0.0579	0.273356	ns	0.778414	ns	ENSRNOG00000017801|Atf4, ENSRNOG00000018903|Pik3r1, ENSRNOG00000004362|Rps6ka5, ENSRNOG00000031955|Calml3, ENSRNOG00000020783|Ntf4	5	ENSRNOG00000002412|Mapk7, ENSRNOG00000038202|Calml4	2	121	5.18182
rno04720	Organismal Systems	Nervous system	Long-term potentiation	ENSRNOG00000017801|Atf4, ENSRNOG00000036827|Ppp1r1a, ENSRNOG00000031955|Calml3, ENSRNOG00000038202|Calml4	4	380	63	8741	0.0635	0.292894	ns	0.788925	ns	ENSRNOG00000017801|Atf4, ENSRNOG00000036827|Ppp1r1a, ENSRNOG00000031955|Calml3	3	ENSRNOG00000038202|Calml4	1	63	3.40168
rno04977	Organismal Systems	Digestive system	Vitamin digestion and absorption	ENSRNOG00000022305|Abcc1, ENSRNOG00000026037|Plb1	2	380	25	8741	0.08	0.296829	ns	0.788925	ns	ENSRNOG00000022305|Abcc1	1	ENSRNOG00000026037|Plb1	1	20	-0.447214
rno04975	Organismal Systems	Digestive system	Fat digestion and absorption	ENSRNOG00000018170|Slc27a1, ENSRNOG00000019466|Agpat2, ENSRNOG00000018126|Abca1	3	380	44	8741	0.0682	0.299076	ns	0.788925	ns	ENSRNOG00000018170|Slc27a1, ENSRNOG00000019466|Agpat2, ENSRNOG00000018126|Abca1	3		0	31	3.4125
rno05322	Human Diseases	Immune disease	Systemic lupus erythematosus	ENSRNOG00000046834|C3, ENSRNOG00000052555|Hist2h2aa2, ENSRNOG00000060769|Hist1h2bd, ENSRNOG00000047898|Hist2h2aa3, ENSRNOG00000030729|C4b, ENSRNOG00000000443|LOC103689965, ENSRNOG00000049422|LOC108348047	7	380	125	8741	0.056	0.300936	ns	0.788925	ns	ENSRNOG00000046834|C3, ENSRNOG00000052555|Hist2h2aa2, ENSRNOG00000060769|Hist1h2bd, ENSRNOG00000047898|Hist2h2aa3, ENSRNOG00000030729|C4b, ENSRNOG00000000443|LOC103689965	6	ENSRNOG00000049422|LOC108348047	1	107	3.96362
rno04071	Environmental Information Processing	Signal transduction	Sphingolipid signaling pathway	ENSRNOG00000022305|Abcc1, ENSRNOG00000010922|Ppp2r1b, ENSRNOG00000018903|Pik3r1, ENSRNOG00000062030|Cers1, ENSRNOG00000012439|Bid, ENSRNOG00000049270|Ppp2r3b, ENSRNOG00000004443|Sptlc3	7	380	125	8741	0.056	0.300936	ns	0.788925	ns	ENSRNOG00000022305|Abcc1, ENSRNOG00000010922|Ppp2r1b, ENSRNOG00000018903|Pik3r1, ENSRNOG00000062030|Cers1, ENSRNOG00000012439|Bid, ENSRNOG00000049270|Ppp2r3b	6	ENSRNOG00000004443|Sptlc3	1	120	3.28634
rno04612	Organismal Systems	Immune system	Antigen processing and presentation	ENSRNOG00000045654|LOC108348108, ENSRNOG00000050647|Hspa1b, ENSRNOG00000038999|RT1-A1, ENSRNOG00000029386|RT1-N2, ENSRNOG00000039744|RT1-CE4	5	380	84	8741	0.0595	0.301573	ns	0.788925	ns	ENSRNOG00000045654|LOC108348108, ENSRNOG00000050647|Hspa1b, ENSRNOG00000038999|RT1-A1, ENSRNOG00000029386|RT1-N2, ENSRNOG00000039744|RT1-CE4	5		0	74	2.32495
rno04672	Organismal Systems	Immune system	Intestinal immune network for IgA production	ENSRNOG00000003278|Map3k14, ENSRNOG00000018706|Il15ra, ENSRNOG00000002304|Tnfrsf13b	3	380	45	8741	0.0667	0.311123	ns	0.788925	ns	ENSRNOG00000003278|Map3k14, ENSRNOG00000002304|Tnfrsf13b	2	ENSRNOG00000018706|Il15ra	1	31	0.538816
rno04744	Organismal Systems	Sensory system	Phototransduction	ENSRNOG00000031955|Calml3, ENSRNOG00000038202|Calml4	2	380	26	8741	0.0769	0.313114	ns	0.788925	ns	ENSRNOG00000031955|Calml3	1	ENSRNOG00000038202|Calml4	1	17	1.69775
rno04068	Environmental Information Processing	Signal transduction	FoxO signaling pathway	ENSRNOG00000028616|Pck1, ENSRNOG00000014205|Klf2, ENSRNOG00000055111|AABR07000658.2, ENSRNOG00000018815|Plk1, ENSRNOG00000018903|Pik3r1, ENSRNOG00000019822|Gadd45b, ENSRNOG00000006738|Fbxo32	7	380	127	8741	0.0551	0.314943	ns	0.788925	ns	ENSRNOG00000028616|Pck1, ENSRNOG00000014205|Klf2, ENSRNOG00000018903|Pik3r1	3	ENSRNOG00000055111|AABR07000658.2, ENSRNOG00000018815|Plk1, ENSRNOG00000019822|Gadd45b, ENSRNOG00000006738|Fbxo32	4	120	1.09545
rno04260	Organismal Systems	Circulatory system	Cardiac muscle contraction	ENSRNOG00000008536|Actc1, ENSRNOG00000018250|Tnni3, ENSRNOG00000025757|Myh6, ENSRNOG00000021177|Cox8a, ENSRNOG00000029871|Slc8a3	5	380	86	8741	0.0581	0.318793	ns	0.788925	ns	ENSRNOG00000018250|Tnni3, ENSRNOG00000025757|Myh6, ENSRNOG00000021177|Cox8a, ENSRNOG00000029871|Slc8a3	4	ENSRNOG00000008536|Actc1	1	83	-0.548821
rno04014	Environmental Information Processing	Signal transduction	Ras signaling pathway	ENSRNOG00000005271|Rapgef5, ENSRNOG00000013461|Ralbp1, ENSRNOG00000017392|Fgf2, ENSRNOG00000018903|Pik3r1, ENSRNOG00000019598|Vegfa, ENSRNOG00000019883|Pak4, ENSRNOG00000014060|Mras, ENSRNOG00000009425|Fgf7, ENSRNOG00000010695|Pdgfc, ENSRNOG00000031955|Calml3, ENSRNOG00000020783|Ntf4, ENSRNOG00000038202|Calml4	12	380	234	8741	0.0513	0.319457	ns	0.788925	ns	ENSRNOG00000013461|Ralbp1, ENSRNOG00000017392|Fgf2, ENSRNOG00000018903|Pik3r1, ENSRNOG00000019883|Pak4, ENSRNOG00000014060|Mras, ENSRNOG00000009425|Fgf7, ENSRNOG00000010695|Pdgfc, ENSRNOG00000031955|Calml3, ENSRNOG00000020783|Ntf4	9	ENSRNOG00000005271|Rapgef5, ENSRNOG00000019598|Vegfa, ENSRNOG00000038202|Calml4	3	216	2.85774
rno05142	Human Diseases	Infectious disease: parasitic	Chagas disease	ENSRNOG00000046834|C3, ENSRNOG00000002161|Tlr6, ENSRNOG00000010922|Ppp2r1b, ENSRNOG00000018903|Pik3r1, ENSRNOG00000019482|Gnao1, ENSRNOG00000010522|Tlr4	6	380	107	8741	0.0561	0.321352	ns	0.788925	ns	ENSRNOG00000046834|C3, ENSRNOG00000010922|Ppp2r1b, ENSRNOG00000018903|Pik3r1, ENSRNOG00000019482|Gnao1	4	ENSRNOG00000002161|Tlr6, ENSRNOG00000010522|Tlr4	2	96	3.67423
rno04024	Environmental Information Processing	Signal transduction	cAMP signaling pathway	ENSRNOG00000018250|Tnni3, ENSRNOG00000008176|Nppa, ENSRNOG00000001336|Orai1, ENSRNOG00000018903|Pik3r1, ENSRNOG00000012098|Adcyap1r1, ENSRNOG00000032150|Adcy2, ENSRNOG00000002607|Sox9, ENSRNOG00000031955|Calml3, ENSRNOG00000038202|Calml4, ENSRNOG00000012686|Pomc, ENSRNOG00000009390|Edn2	11	380	213	8741	0.0516	0.321972	ns	0.788925	ns	ENSRNOG00000018250|Tnni3, ENSRNOG00000008176|Nppa, ENSRNOG00000001336|Orai1, ENSRNOG00000018903|Pik3r1, ENSRNOG00000032150|Adcy2, ENSRNOG00000002607|Sox9, ENSRNOG00000031955|Calml3, ENSRNOG00000012686|Pomc, ENSRNOG00000009390|Edn2	9	ENSRNOG00000012098|Adcyap1r1, ENSRNOG00000038202|Calml4	2	188	4.52181
rno04611	Organismal Systems	Immune system	Platelet activation	ENSRNOG00000003357|Col3a1, ENSRNOG00000001336|Orai1, ENSRNOG00000003897|Col1a1, ENSRNOG00000018903|Pik3r1, ENSRNOG00000032150|Adcy2, ENSRNOG00000052925|NEWGENE_621351, ENSRNOG00000011292|NEWGENE_621351	7	380	128	8741	0.0547	0.321991	ns	0.788925	ns	ENSRNOG00000001336|Orai1, ENSRNOG00000018903|Pik3r1, ENSRNOG00000032150|Adcy2	3	ENSRNOG00000003357|Col3a1, ENSRNOG00000003897|Col1a1, ENSRNOG00000052925|NEWGENE_621351, ENSRNOG00000011292|NEWGENE_621351	4	120	2.73861
rno04927	Organismal Systems	Endocrine system	Cortisol synthesis and secretion	ENSRNOG00000001336|Orai1, ENSRNOG00000017801|Atf4, ENSRNOG00000032150|Adcy2, ENSRNOG00000012686|Pomc	4	380	66	8741	0.0606	0.322653	ns	0.788925	ns	ENSRNOG00000001336|Orai1, ENSRNOG00000017801|Atf4, ENSRNOG00000032150|Adcy2, ENSRNOG00000012686|Pomc	4		0	56	2.67261
rno04137	Cellular Processes	Transport and catabolism	Mitophagy - animal	ENSRNOG00000056940|Cited2, ENSRNOG00000017801|Atf4, ENSRNOG00000014060|Mras, ENSRNOG00000014666|Tfeb	4	380	66	8741	0.0606	0.322653	ns	0.788925	ns	ENSRNOG00000056940|Cited2, ENSRNOG00000017801|Atf4, ENSRNOG00000014060|Mras, ENSRNOG00000014666|Tfeb	4		0	66	1.72328
rno04012	Environmental Information Processing	Signal transduction	ErbB signaling pathway	ENSRNOG00000017155|Nck2, ENSRNOG00000018903|Pik3r1, ENSRNOG00000019883|Pak4, ENSRNOG00000018646|Hbegf, ENSRNOG00000019496|Stat5a	5	380	87	8741	0.0575	0.327448	ns	0.788925	ns	ENSRNOG00000017155|Nck2, ENSRNOG00000018903|Pik3r1, ENSRNOG00000019883|Pak4, ENSRNOG00000019496|Stat5a	4	ENSRNOG00000018646|Hbegf	1	86	2.58799
rno04392	Environmental Information Processing	Signal transduction	Hippo signaling pathway - multiple species	ENSRNOG00000005608|Tead4, ENSRNOG00000028335|Fat4	2	380	27	8741	0.0741	0.329316	ns	0.788925	ns		0	ENSRNOG00000005608|Tead4, ENSRNOG00000028335|Fat4	2	26	0.392232
rno04966	Organismal Systems	Excretory system	Collecting duct acid secretion	ENSRNOG00000009629|Car2, ENSRNOG00000020951|Slc4a1	2	380	27	8741	0.0741	0.329316	ns	0.788925	ns		0	ENSRNOG00000009629|Car2, ENSRNOG00000020951|Slc4a1	2	24	1.63299
rno04122	Genetic Information Processing	Folding, sorting and degradation	Sulfur relay system	ENSRNOG00000051531|Ctu2	1	380	9	8741	0.1111	0.329818	ns	0.788925	ns	ENSRNOG00000051531|Ctu2	1		0	9	1.66667
rno04145	Cellular Processes	Transport and catabolism	Phagosome	ENSRNOG00000001766|Tfrc, ENSRNOG00000046834|C3, ENSRNOG00000002161|Tlr6, ENSRNOG00000038999|RT1-A1, ENSRNOG00000056219|Olr1, ENSRNOG00000029386|RT1-N2, ENSRNOG00000039744|RT1-CE4, ENSRNOG00000010522|Tlr4, ENSRNOG00000049422|LOC108348047	9	380	174	8741	0.0517	0.344829	ns	0.807346	ns	ENSRNOG00000046834|C3, ENSRNOG00000038999|RT1-A1, ENSRNOG00000029386|RT1-N2, ENSRNOG00000039744|RT1-CE4	4	ENSRNOG00000001766|Tfrc, ENSRNOG00000002161|Tlr6, ENSRNOG00000056219|Olr1, ENSRNOG00000010522|Tlr4, ENSRNOG00000049422|LOC108348047	5	152	2.91999
rno00410	Metabolism	Metabolism of other amino acids	beta-Alanine metabolism	ENSRNOG00000001770|Ehhadh, ENSRNOG00000018603|Carns1	2	380	28	8741	0.0714	0.345411	ns	0.807346	ns	ENSRNOG00000001770|Ehhadh, ENSRNOG00000018603|Carns1	2		0	27	-0.19245
rno04020	Environmental Information Processing	Signal transduction	Calcium signaling pathway	ENSRNOG00000018725|Phkg2, ENSRNOG00000003069|Cd38, ENSRNOG00000001336|Orai1, ENSRNOG00000017392|Fgf2, ENSRNOG00000019598|Vegfa, ENSRNOG00000029871|Slc8a3, ENSRNOG00000032150|Adcy2, ENSRNOG00000009425|Fgf7, ENSRNOG00000010695|Pdgfc, ENSRNOG00000031955|Calml3, ENSRNOG00000038202|Calml4, ENSRNOG00000014751|Ret	12	380	239	8741	0.0502	0.34562	ns	0.807346	ns	ENSRNOG00000018725|Phkg2, ENSRNOG00000001336|Orai1, ENSRNOG00000017392|Fgf2, ENSRNOG00000029871|Slc8a3, ENSRNOG00000032150|Adcy2, ENSRNOG00000009425|Fgf7, ENSRNOG00000010695|Pdgfc, ENSRNOG00000031955|Calml3	8	ENSRNOG00000003069|Cd38, ENSRNOG00000019598|Vegfa, ENSRNOG00000038202|Calml4, ENSRNOG00000014751|Ret	4	212	5.08234
rno04910	Organismal Systems	Endocrine system	Insulin signaling pathway	ENSRNOG00000018725|Phkg2, ENSRNOG00000003463|Srebf1, ENSRNOG00000028616|Pck1, ENSRNOG00000000826|Flot1, ENSRNOG00000018903|Pik3r1, ENSRNOG00000031955|Calml3, ENSRNOG00000038202|Calml4	7	380	132	8741	0.053	0.350423	ns	0.81222	ns	ENSRNOG00000018725|Phkg2, ENSRNOG00000003463|Srebf1, ENSRNOG00000028616|Pck1, ENSRNOG00000000826|Flot1, ENSRNOG00000018903|Pik3r1, ENSRNOG00000031955|Calml3	6	ENSRNOG00000038202|Calml4	1	127	4.70299
rno00750	Metabolism	Metabolism of cofactors and vitamins	Vitamin B6 metabolism	ENSRNOG00000015354|Aox1	1	380	10	8741	0.1	0.358983	ns	0.812421	ns	ENSRNOG00000015354|Aox1	1		0	10	0.632456
rno00860	Metabolism	Metabolism of cofactors and vitamins	Porphyrin metabolism	ENSRNOG00000056596|Alas1, ENSRNOG00000000167|Alas2	2	380	29	8741	0.069	0.361378	ns	0.812421	ns		0	ENSRNOG00000056596|Alas1, ENSRNOG00000000167|Alas2	2	25	0.6
rno00030	Metabolism	Carbohydrate metabolism	Pentose phosphate pathway	ENSRNOG00000030869|Aldoart2, ENSRNOG00000018326|Pgls	2	380	29	8741	0.069	0.361378	ns	0.812421	ns	ENSRNOG00000030869|Aldoart2, ENSRNOG00000018326|Pgls	2		0	27	2.11695
rno03020	Genetic Information Processing	Transcription	RNA polymerase	ENSRNOG00000021209|Polr3gl, ENSRNOG00000004471|Polr3h	2	380	29	8741	0.069	0.361378	ns	0.812421	ns	ENSRNOG00000021209|Polr3gl, ENSRNOG00000004471|Polr3h	2		0	29	3.15682
rno04920	Organismal Systems	Endocrine system	Adipocytokine signaling pathway	ENSRNOG00000019057|Prkcq, ENSRNOG00000028616|Pck1, ENSRNOG00000009446|Rxra, ENSRNOG00000012686|Pomc	4	380	71	8741	0.0563	0.372602	ns	0.826463	ns	ENSRNOG00000019057|Prkcq, ENSRNOG00000028616|Pck1, ENSRNOG00000009446|Rxra, ENSRNOG00000012686|Pomc	4		0	70	3.10759
rno04934	Human Diseases	Endocrine and metabolic disease	Cushing syndrome	ENSRNOG00000013166|Wnt4, ENSRNOG00000001336|Orai1, ENSRNOG00000055010|Axin2, ENSRNOG00000017801|Atf4, ENSRNOG00000032150|Adcy2, ENSRNOG00000003066|Wnt9a, ENSRNOG00000005781|Wnt16, ENSRNOG00000012686|Pomc	8	380	157	8741	0.051	0.374361	ns	0.826463	ns	ENSRNOG00000013166|Wnt4, ENSRNOG00000001336|Orai1, ENSRNOG00000055010|Axin2, ENSRNOG00000017801|Atf4, ENSRNOG00000032150|Adcy2, ENSRNOG00000003066|Wnt9a, ENSRNOG00000005781|Wnt16, ENSRNOG00000012686|Pomc	8		0	141	4.29497
rno05034	Human Diseases	Substance dependence	Alcoholism	ENSRNOG00000017801|Atf4, ENSRNOG00000020372|Hdac4, ENSRNOG00000019482|Gnao1, ENSRNOG00000052555|Hist2h2aa2, ENSRNOG00000060769|Hist1h2bd, ENSRNOG00000047898|Hist2h2aa3, ENSRNOG00000004158|Hdac9, ENSRNOG00000031955|Calml3, ENSRNOG00000038202|Calml4	9	380	179	8741	0.0503	0.375916	ns	0.826463	ns	ENSRNOG00000017801|Atf4, ENSRNOG00000020372|Hdac4, ENSRNOG00000019482|Gnao1, ENSRNOG00000052555|Hist2h2aa2, ENSRNOG00000060769|Hist1h2bd, ENSRNOG00000047898|Hist2h2aa3, ENSRNOG00000004158|Hdac9, ENSRNOG00000031955|Calml3	8	ENSRNOG00000038202|Calml4	1	165	3.65895
rno04150	Environmental Information Processing	Signal transduction	mTOR signaling pathway	ENSRNOG00000016636|Lpin3, ENSRNOG00000004290|Grb10, ENSRNOG00000013166|Wnt4, ENSRNOG00000004377|Lpin1, ENSRNOG00000018903|Pik3r1, ENSRNOG00000003066|Wnt9a, ENSRNOG00000005781|Wnt16, ENSRNOG00000020289|Akt1s1	8	380	158	8741	0.0506	0.381031	ns	0.831593	ns	ENSRNOG00000013166|Wnt4, ENSRNOG00000018903|Pik3r1, ENSRNOG00000003066|Wnt9a, ENSRNOG00000005781|Wnt16, ENSRNOG00000020289|Akt1s1	5	ENSRNOG00000016636|Lpin3, ENSRNOG00000004290|Grb10, ENSRNOG00000004377|Lpin1	3	150	4.57238
rno00430	Metabolism	Metabolism of other amino acids	Taurine and hypotaurine metabolism	ENSRNOG00000000639|Ado	1	380	11	8741	0.0909	0.386882	ns	0.835582	ns	ENSRNOG00000000639|Ado	1		0	9	1
rno04620	Organismal Systems	Immune system	Toll-like receptor signaling pathway	ENSRNOG00000002161|Tlr6, ENSRNOG00000017414|Irf7, ENSRNOG00000018903|Pik3r1, ENSRNOG00000014532|Lbp, ENSRNOG00000010522|Tlr4	5	380	94	8741	0.0532	0.388448	ns	0.835582	ns	ENSRNOG00000018903|Pik3r1	1	ENSRNOG00000002161|Tlr6, ENSRNOG00000017414|Irf7, ENSRNOG00000014532|Lbp, ENSRNOG00000010522|Tlr4	4	85	1.41005
rno05214	Human Diseases	Cancer: specific types	Glioma	ENSRNOG00000018903|Pik3r1, ENSRNOG00000019822|Gadd45b, ENSRNOG00000031955|Calml3, ENSRNOG00000038202|Calml4	4	380	73	8741	0.0548	0.392546	ns	0.838021	ns	ENSRNOG00000018903|Pik3r1, ENSRNOG00000031955|Calml3	2	ENSRNOG00000019822|Gadd45b, ENSRNOG00000038202|Calml4	2	72	1.41421
rno04330	Environmental Information Processing	Signal transduction	Notch signaling pathway	ENSRNOG00000001004|Ncor2, ENSRNOG00000013927|Jag2, ENSRNOG00000021086|Dtx4	3	380	52	8741	0.0577	0.395187	ns	0.838021	ns	ENSRNOG00000001004|Ncor2, ENSRNOG00000013927|Jag2	2	ENSRNOG00000021086|Dtx4	1	51	3.22064
rno04935	Organismal Systems	Endocrine system	Growth hormone synthesis, secretion and action	ENSRNOG00000042838|Junb, ENSRNOG00000017801|Atf4, ENSRNOG00000018903|Pik3r1, ENSRNOG00000011808|Ghrhr, ENSRNOG00000032150|Adcy2, ENSRNOG00000019496|Stat5a	6	380	117	8741	0.0513	0.399553	ns	0.841312	ns	ENSRNOG00000042838|Junb, ENSRNOG00000017801|Atf4, ENSRNOG00000018903|Pik3r1, ENSRNOG00000032150|Adcy2, ENSRNOG00000019496|Stat5a	5	ENSRNOG00000011808|Ghrhr	1	112	2.26779
rno05150	Human Diseases	Infectious disease: bacterial	Staphylococcus aureus infection	ENSRNOG00000001827|Masp1, ENSRNOG00000046834|C3, ENSRNOG00000030729|C4b, ENSRNOG00000000443|LOC103689965, ENSRNOG00000049422|LOC108348047	5	380	96	8741	0.0521	0.405874	ns	0.846663	ns	ENSRNOG00000001827|Masp1, ENSRNOG00000046834|C3, ENSRNOG00000030729|C4b, ENSRNOG00000000443|LOC103689965	4	ENSRNOG00000049422|LOC108348047	1	51	4.06081
rno04514	Environmental Information Processing	Signaling molecules and interaction	Cell adhesion molecules	ENSRNOG00000013324|Cdh5, ENSRNOG00000050735|Cd99, ENSRNOG00000038999|RT1-A1, ENSRNOG00000016538|Itga8, ENSRNOG00000061230|L1cam, ENSRNOG00000002723|Sele, ENSRNOG00000029386|RT1-N2, ENSRNOG00000039744|RT1-CE4	8	380	162	8741	0.0494	0.407758	ns	0.846663	ns	ENSRNOG00000050735|Cd99, ENSRNOG00000038999|RT1-A1, ENSRNOG00000061230|L1cam, ENSRNOG00000002723|Sele, ENSRNOG00000029386|RT1-N2, ENSRNOG00000039744|RT1-CE4	6	ENSRNOG00000013324|Cdh5, ENSRNOG00000016538|Itga8	2	142	0.839181
rno00130	Metabolism	Metabolism of cofactors and vitamins	Ubiquinone and other terpenoid-quinone biosynthesis	ENSRNOG00000001338|Hpd	1	380	12	8741	0.0833	0.41357	ns	0.85281	ns	ENSRNOG00000001338|Hpd	1		0	11	0.301511
rno05332	Human Diseases	Immune disease	Graft-versus-host disease	ENSRNOG00000038999|RT1-A1, ENSRNOG00000029386|RT1-N2, ENSRNOG00000039744|RT1-CE4	3	380	54	8741	0.0556	0.418804	ns	0.853099	ns	ENSRNOG00000038999|RT1-A1, ENSRNOG00000029386|RT1-N2, ENSRNOG00000039744|RT1-CE4	3		0	42	1.54303
rno05412	Human Diseases	Cardiovascular disease	Arrhythmogenic right ventricular cardiomyopathy	ENSRNOG00000011134|Lama2, ENSRNOG00000017833|Actn2, ENSRNOG00000029871|Slc8a3, ENSRNOG00000016538|Itga8	4	380	76	8741	0.0526	0.42227	ns	0.853099	ns	ENSRNOG00000029871|Slc8a3	1	ENSRNOG00000011134|Lama2, ENSRNOG00000017833|Actn2, ENSRNOG00000016538|Itga8	3	73	2.45786
rno04971	Organismal Systems	Digestive system	Gastric acid secretion	ENSRNOG00000009629|Car2, ENSRNOG00000032150|Adcy2, ENSRNOG00000031955|Calml3, ENSRNOG00000038202|Calml4	4	380	76	8741	0.0526	0.42227	ns	0.853099	ns	ENSRNOG00000032150|Adcy2, ENSRNOG00000031955|Calml3	2	ENSRNOG00000009629|Car2, ENSRNOG00000038202|Calml4	2	71	2.7296
rno04978	Organismal Systems	Digestive system	Mineral absorption	ENSRNOG00000029514|Slc26a9, ENSRNOG00000029871|Slc8a3, ENSRNOG00000031506|Ftl1	3	380	55	8741	0.0545	0.4305	ns	0.855624	ns	ENSRNOG00000029514|Slc26a9, ENSRNOG00000029871|Slc8a3, ENSRNOG00000031506|Ftl1	3		0	49	1.28571
rno05330	Human Diseases	Immune disease	Allograft rejection	ENSRNOG00000038999|RT1-A1, ENSRNOG00000029386|RT1-N2, ENSRNOG00000039744|RT1-CE4	3	380	55	8741	0.0545	0.4305	ns	0.855624	ns	ENSRNOG00000038999|RT1-A1, ENSRNOG00000029386|RT1-N2, ENSRNOG00000039744|RT1-CE4	3		0	41	1.09322
rno05212	Human Diseases	Cancer: specific types	Pancreatic cancer	ENSRNOG00000013461|Ralbp1, ENSRNOG00000018903|Pik3r1, ENSRNOG00000019598|Vegfa, ENSRNOG00000019822|Gadd45b	4	380	77	8741	0.0519	0.432104	ns	0.855624	ns	ENSRNOG00000013461|Ralbp1, ENSRNOG00000018903|Pik3r1	2	ENSRNOG00000019598|Vegfa, ENSRNOG00000019822|Gadd45b	2	77	1.25357
rno04120	Genetic Information Processing	Folding, sorting and degradation	Ubiquitin mediated proteolysis	ENSRNOG00000019798|Stub1, ENSRNOG00000000633|Rhobtb1, ENSRNOG00000030467|Ube2l6, ENSRNOG00000020878|Keap1, ENSRNOG00000018953|Cblc, ENSRNOG00000028415|Cdc20, ENSRNOG00000023261|Ube2q2l	7	380	144	8741	0.0486	0.436608	ns	0.858853	ns	ENSRNOG00000019798|Stub1, ENSRNOG00000000633|Rhobtb1, ENSRNOG00000020878|Keap1	3	ENSRNOG00000030467|Ube2l6, ENSRNOG00000018953|Cblc, ENSRNOG00000028415|Cdc20, ENSRNOG00000023261|Ube2q2l	4	136	4.97346
rno05164	Human Diseases	Infectious disease: viral	Influenza A	ENSRNOG00000007539|Rsad2, ENSRNOG00000033220|Oas1f, ENSRNOG00000017414|Irf7, ENSRNOG00000018903|Pik3r1, ENSRNOG00000012439|Bid, ENSRNOG00000049282|Oas2, ENSRNOG00000001963|Mx2, ENSRNOG00000010522|Tlr4	8	380	168	8741	0.0476	0.447779	ns	0.863245	ns	ENSRNOG00000033220|Oas1f, ENSRNOG00000018903|Pik3r1, ENSRNOG00000012439|Bid	3	ENSRNOG00000007539|Rsad2, ENSRNOG00000017414|Irf7, ENSRNOG00000049282|Oas2, ENSRNOG00000001963|Mx2, ENSRNOG00000010522|Tlr4	5	140	1.35225
rno00590	Metabolism	Lipid metabolism	Arachidonic acid metabolism	ENSRNOG00000012458|Cyp2e1, ENSRNOG00000019183|Alox15, ENSRNOG00000009751|Gpx7, ENSRNOG00000026037|Plb1	4	380	79	8741	0.0506	0.451632	ns	0.863245	ns	ENSRNOG00000012458|Cyp2e1	1	ENSRNOG00000019183|Alox15, ENSRNOG00000009751|Gpx7, ENSRNOG00000026037|Plb1	3	49	1.85714
rno04141	Genetic Information Processing	Folding, sorting and degradation	Protein processing in endoplasmic reticulum	ENSRNOG00000010819|Hspa4l, ENSRNOG00000045654|LOC108348108, ENSRNOG00000003026|Rad23a, ENSRNOG00000050647|Hspa1b, ENSRNOG00000053172|Ssr4, ENSRNOG00000017801|Atf4, ENSRNOG00000019798|Stub1, ENSRNOG00000017795|Hspbp1	8	380	170	8741	0.0471	0.461043	ns	0.863245	ns	ENSRNOG00000010819|Hspa4l, ENSRNOG00000045654|LOC108348108, ENSRNOG00000003026|Rad23a, ENSRNOG00000050647|Hspa1b, ENSRNOG00000053172|Ssr4, ENSRNOG00000017801|Atf4, ENSRNOG00000019798|Stub1, ENSRNOG00000017795|Hspbp1	8		0	163	6.03111
rno01521	Human Diseases	Drug resistance: antineoplastic	EGFR tyrosine kinase inhibitor resistance	ENSRNOG00000017392|Fgf2, ENSRNOG00000018903|Pik3r1, ENSRNOG00000019598|Vegfa, ENSRNOG00000010695|Pdgfc	4	380	80	8741	0.05	0.461316	ns	0.863245	ns	ENSRNOG00000017392|Fgf2, ENSRNOG00000018903|Pik3r1, ENSRNOG00000010695|Pdgfc	3	ENSRNOG00000019598|Vegfa	1	80	2.01246
rno00533	Metabolism	Glycan biosynthesis and metabolism	Glycosaminoglycan biosynthesis - keratan sulfate	ENSRNOG00000008209|St3gal1	1	380	14	8741	0.0714	0.46352	ns	0.863245	ns	ENSRNOG00000008209|St3gal1	1		0	13	0.83205
rno04370	Environmental Information Processing	Signal transduction	VEGF signaling pathway	ENSRNOG00000014832|Mapkapk3, ENSRNOG00000018903|Pik3r1, ENSRNOG00000019598|Vegfa	3	380	58	8741	0.0517	0.465047	ns	0.863245	ns	ENSRNOG00000014832|Mapkapk3, ENSRNOG00000018903|Pik3r1	2	ENSRNOG00000019598|Vegfa	1	56	1.87083
rno04923	Organismal Systems	Endocrine system	Regulation of lipolysis in adipocytes	ENSRNOG00000008176|Nppa, ENSRNOG00000018903|Pik3r1, ENSRNOG00000032150|Adcy2	3	380	58	8741	0.0517	0.465047	ns	0.863245	ns	ENSRNOG00000008176|Nppa, ENSRNOG00000018903|Pik3r1, ENSRNOG00000032150|Adcy2	3		0	55	3.64068
rno05163	Human Diseases	Infectious disease: viral	Human cytomegalovirus infection	ENSRNOG00000017801|Atf4, ENSRNOG00000018903|Pik3r1, ENSRNOG00000019598|Vegfa, ENSRNOG00000038999|RT1-A1, ENSRNOG00000019482|Gnao1, ENSRNOG00000032150|Adcy2, ENSRNOG00000012439|Bid, ENSRNOG00000031955|Calml3, ENSRNOG00000029386|RT1-N2, ENSRNOG00000039744|RT1-CE4, ENSRNOG00000038202|Calml4	11	380	239	8741	0.046	0.467323	ns	0.863245	ns	ENSRNOG00000017801|Atf4, ENSRNOG00000018903|Pik3r1, ENSRNOG00000038999|RT1-A1, ENSRNOG00000019482|Gnao1, ENSRNOG00000032150|Adcy2, ENSRNOG00000012439|Bid, ENSRNOG00000031955|Calml3, ENSRNOG00000029386|RT1-N2, ENSRNOG00000039744|RT1-CE4	9	ENSRNOG00000019598|Vegfa, ENSRNOG00000038202|Calml4	2	221	3.2961
rno00250	Metabolism	Amino acid metabolism	Alanine, aspartate and glutamate metabolism	ENSRNOG00000020148|Il4i1, ENSRNOG00000020202|Asrgl1	2	380	36	8741	0.0556	0.468169	ns	0.863245	ns	ENSRNOG00000020148|Il4i1, ENSRNOG00000020202|Asrgl1	2		0	32	1.06066
rno01230	Metabolism	Global and overview maps	Biosynthesis of amino acids	ENSRNOG00000030869|Aldoart2, ENSRNOG00000004302|Pah, ENSRNOG00000010658|LOC103691744, ENSRNOG00000003267|Pycr2	4	380	81	8741	0.0494	0.470941	ns	0.863245	ns	ENSRNOG00000030869|Aldoart2, ENSRNOG00000004302|Pah, ENSRNOG00000003267|Pycr2	3	ENSRNOG00000010658|LOC103691744	1	74	0.697486
rno04972	Organismal Systems	Digestive system	Pancreatic secretion	ENSRNOG00000003069|Cd38, ENSRNOG00000015971|Slc12a2, ENSRNOG00000009629|Car2, ENSRNOG00000032150|Adcy2, ENSRNOG00000010725|Cpa1	5	380	104	8741	0.0481	0.474661	ns	0.863245	ns	ENSRNOG00000015971|Slc12a2, ENSRNOG00000032150|Adcy2	2	ENSRNOG00000003069|Cd38, ENSRNOG00000009629|Car2, ENSRNOG00000010725|Cpa1	3	82	2.65036
rno05213	Human Diseases	Cancer: specific types	Endometrial cancer	ENSRNOG00000055010|Axin2, ENSRNOG00000018903|Pik3r1, ENSRNOG00000019822|Gadd45b	3	380	59	8741	0.0508	0.47636	ns	0.863245	ns	ENSRNOG00000055010|Axin2, ENSRNOG00000018903|Pik3r1	2	ENSRNOG00000019822|Gadd45b	1	59	1.43208
rno04380	Organismal Systems	Development and regeneration	Osteoclast differentiation	ENSRNOG00000042838|Junb, ENSRNOG00000004763|Sirpa, ENSRNOG00000003278|Map3k14, ENSRNOG00000018903|Pik3r1, ENSRNOG00000019568|Jund, ENSRNOG00000049422|LOC108348047	6	380	127	8741	0.0472	0.477283	ns	0.863245	ns	ENSRNOG00000042838|Junb, ENSRNOG00000004763|Sirpa, ENSRNOG00000003278|Map3k14, ENSRNOG00000018903|Pik3r1, ENSRNOG00000019568|Jund	5	ENSRNOG00000049422|LOC108348047	1	123	3.51651
rno04217	Cellular Processes	Cell growth and death	Necroptosis	ENSRNOG00000019183|Alox15, ENSRNOG00000019496|Stat5a, ENSRNOG00000052555|Hist2h2aa2, ENSRNOG00000047898|Hist2h2aa3, ENSRNOG00000031506|Ftl1, ENSRNOG00000012439|Bid, ENSRNOG00000010522|Tlr4	7	380	150	8741	0.0467	0.47926	ns	0.863245	ns	ENSRNOG00000019496|Stat5a, ENSRNOG00000052555|Hist2h2aa2, ENSRNOG00000047898|Hist2h2aa3, ENSRNOG00000031506|Ftl1, ENSRNOG00000012439|Bid	5	ENSRNOG00000019183|Alox15, ENSRNOG00000010522|Tlr4	2	134	4.66489
rno00760	Metabolism	Metabolism of cofactors and vitamins	Nicotinate and nicotinamide metabolism	ENSRNOG00000003069|Cd38, ENSRNOG00000015354|Aox1	2	380	37	8741	0.0541	0.482563	ns	0.86399	ns	ENSRNOG00000015354|Aox1	1	ENSRNOG00000003069|Cd38	1	36	2
rno00603	Metabolism	Glycan biosynthesis and metabolism	Glycosphingolipid biosynthesis - globo and isoglobo series	ENSRNOG00000008209|St3gal1	1	380	15	8741	0.0667	0.48688	ns	0.86653	ns	ENSRNOG00000008209|St3gal1	1		0	14	-0.534522
rno04659	Organismal Systems	Immune system	Th17 cell differentiation	ENSRNOG00000020836|Rorc, ENSRNOG00000011702|Foxp3, ENSRNOG00000019057|Prkcq, ENSRNOG00000019496|Stat5a, ENSRNOG00000009446|Rxra	5	380	107	8741	0.0467	0.499827	ns	0.877866	ns	ENSRNOG00000020836|Rorc, ENSRNOG00000011702|Foxp3, ENSRNOG00000019057|Prkcq, ENSRNOG00000019496|Stat5a, ENSRNOG00000009446|Rxra	5		0	96	3.47011
rno04660	Organismal Systems	Immune system	T cell receptor signaling pathway	ENSRNOG00000019057|Prkcq, ENSRNOG00000017155|Nck2, ENSRNOG00000003278|Map3k14, ENSRNOG00000018903|Pik3r1, ENSRNOG00000019883|Pak4	5	380	108	8741	0.0463	0.508115	ns	0.877866	ns	ENSRNOG00000019057|Prkcq, ENSRNOG00000017155|Nck2, ENSRNOG00000003278|Map3k14, ENSRNOG00000018903|Pik3r1, ENSRNOG00000019883|Pak4	5		0	97	2.9445
rno04940	Human Diseases	Endocrine and metabolic disease	Type I diabetes mellitus	ENSRNOG00000038999|RT1-A1, ENSRNOG00000029386|RT1-N2, ENSRNOG00000039744|RT1-CE4	3	380	62	8741	0.0484	0.509608	ns	0.877866	ns	ENSRNOG00000038999|RT1-A1, ENSRNOG00000029386|RT1-N2, ENSRNOG00000039744|RT1-CE4	3		0	49	1
rno05340	Human Diseases	Immune disease	Primary immunodeficiency	ENSRNOG00000001336|Orai1, ENSRNOG00000002304|Tnfrsf13b	2	380	39	8741	0.0513	0.510617	ns	0.877866	ns	ENSRNOG00000001336|Orai1, ENSRNOG00000002304|Tnfrsf13b	2		0	29	2.04265
rno03440	Genetic Information Processing	Replication and repair	Homologous recombination	ENSRNOG00000005099|Top3a, ENSRNOG00000012141|Xrcc3	2	380	39	8741	0.0513	0.510617	ns	0.877866	ns	ENSRNOG00000005099|Top3a, ENSRNOG00000012141|Xrcc3	2		0	39	1.44115
rno04911	Organismal Systems	Endocrine system	Insulin secretion	ENSRNOG00000020706|Kcnn3, ENSRNOG00000017801|Atf4, ENSRNOG00000012098|Adcyap1r1, ENSRNOG00000032150|Adcy2	4	380	86	8741	0.0465	0.518027	ns	0.877866	ns	ENSRNOG00000020706|Kcnn3, ENSRNOG00000017801|Atf4, ENSRNOG00000032150|Adcy2	3	ENSRNOG00000012098|Adcyap1r1	1	74	2.09246
rno05320	Human Diseases	Immune disease	Autoimmune thyroid disease	ENSRNOG00000038999|RT1-A1, ENSRNOG00000029386|RT1-N2, ENSRNOG00000039744|RT1-CE4	3	380	63	8741	0.0476	0.520444	ns	0.877866	ns	ENSRNOG00000038999|RT1-A1, ENSRNOG00000029386|RT1-N2, ENSRNOG00000039744|RT1-CE4	3		0	41	0.780869
rno04728	Organismal Systems	Nervous system	Dopaminergic synapse	ENSRNOG00000017801|Atf4, ENSRNOG00000010922|Ppp2r1b, ENSRNOG00000019482|Gnao1, ENSRNOG00000031955|Calml3, ENSRNOG00000049270|Ppp2r3b, ENSRNOG00000038202|Calml4	6	380	133	8741	0.0451	0.522543	ns	0.877866	ns	ENSRNOG00000017801|Atf4, ENSRNOG00000010922|Ppp2r1b, ENSRNOG00000019482|Gnao1, ENSRNOG00000031955|Calml3, ENSRNOG00000049270|Ppp2r3b	5	ENSRNOG00000038202|Calml4	1	122	3.8025
rno05143	Human Diseases	Infectious disease: parasitic	African trypanosomiasis	ENSRNOG00000008176|Nppa, ENSRNOG00000002723|Sele	2	380	40	8741	0.05	0.524266	ns	0.877866	ns	ENSRNOG00000008176|Nppa, ENSRNOG00000002723|Sele	2		0	34	0
rno04625	Organismal Systems	Immune system	C-type lectin receptor signaling pathway	ENSRNOG00000003278|Map3k14, ENSRNOG00000018903|Pik3r1, ENSRNOG00000014060|Mras, ENSRNOG00000031955|Calml3, ENSRNOG00000038202|Calml4	5	380	110	8741	0.0455	0.524522	ns	0.877866	ns	ENSRNOG00000003278|Map3k14, ENSRNOG00000018903|Pik3r1, ENSRNOG00000014060|Mras, ENSRNOG00000031955|Calml3	4	ENSRNOG00000038202|Calml4	1	100	4
rno04390	Environmental Information Processing	Signal transduction	Hippo signaling pathway	ENSRNOG00000005608|Tead4, ENSRNOG00000013166|Wnt4, ENSRNOG00000055010|Axin2, ENSRNOG00000021750|Id1, ENSRNOG00000010922|Ppp2r1b, ENSRNOG00000003066|Wnt9a, ENSRNOG00000005781|Wnt16	7	380	157	8741	0.0446	0.527856	ns	0.877866	ns	ENSRNOG00000013166|Wnt4, ENSRNOG00000055010|Axin2, ENSRNOG00000021750|Id1, ENSRNOG00000010922|Ppp2r1b, ENSRNOG00000003066|Wnt9a, ENSRNOG00000005781|Wnt16	6	ENSRNOG00000005608|Tead4	1	146	5.79324
rno05161	Human Diseases	Infectious disease: viral	Hepatitis B	ENSRNOG00000017414|Irf7, ENSRNOG00000017801|Atf4, ENSRNOG00000018903|Pik3r1, ENSRNOG00000019496|Stat5a, ENSRNOG00000012439|Bid, ENSRNOG00000015423|Ccna2, ENSRNOG00000010522|Tlr4	7	380	158	8741	0.0443	0.534662	ns	0.877866	ns	ENSRNOG00000017801|Atf4, ENSRNOG00000018903|Pik3r1, ENSRNOG00000019496|Stat5a, ENSRNOG00000012439|Bid	4	ENSRNOG00000017414|Irf7, ENSRNOG00000015423|Ccna2, ENSRNOG00000010522|Tlr4	3	149	1.88423
rno04540	Cellular Processes	Cellular community - eukaryotes	Gap junction	ENSRNOG00000000632|Cdk1, ENSRNOG00000002412|Mapk7, ENSRNOG00000032150|Adcy2, ENSRNOG00000010695|Pdgfc	4	380	88	8741	0.0455	0.536311	ns	0.877866	ns	ENSRNOG00000032150|Adcy2, ENSRNOG00000010695|Pdgfc	2	ENSRNOG00000000632|Cdk1, ENSRNOG00000002412|Mapk7	2	84	0.654654
rno04211	Organismal Systems	Aging	Longevity regulating pathway	ENSRNOG00000017801|Atf4, ENSRNOG00000018903|Pik3r1, ENSRNOG00000032150|Adcy2, ENSRNOG00000020289|Akt1s1	4	380	88	8741	0.0455	0.536311	ns	0.877866	ns	ENSRNOG00000017801|Atf4, ENSRNOG00000018903|Pik3r1, ENSRNOG00000032150|Adcy2, ENSRNOG00000020289|Akt1s1	4		0	85	3.36242
rno04210	Cellular Processes	Cell growth and death	Apoptosis	ENSRNOG00000003278|Map3k14, ENSRNOG00000017801|Atf4, ENSRNOG00000018903|Pik3r1, ENSRNOG00000001325|Il3ra, ENSRNOG00000019822|Gadd45b, ENSRNOG00000012439|Bid	6	380	135	8741	0.0444	0.537289	ns	0.877866	ns	ENSRNOG00000003278|Map3k14, ENSRNOG00000017801|Atf4, ENSRNOG00000018903|Pik3r1, ENSRNOG00000001325|Il3ra, ENSRNOG00000012439|Bid	5	ENSRNOG00000019822|Gadd45b	1	130	3.15741
rno04750	Organismal Systems	Sensory system	Inflammatory mediator regulation of TRP channels	ENSRNOG00000019057|Prkcq, ENSRNOG00000018903|Pik3r1, ENSRNOG00000032150|Adcy2, ENSRNOG00000031955|Calml3, ENSRNOG00000038202|Calml4	5	380	112	8741	0.0446	0.540689	ns	0.87862	ns	ENSRNOG00000019057|Prkcq, ENSRNOG00000018903|Pik3r1, ENSRNOG00000032150|Adcy2, ENSRNOG00000031955|Calml3	4	ENSRNOG00000038202|Calml4	1	96	2.44949
rno04658	Organismal Systems	Immune system	Th1 and Th2 cell differentiation	ENSRNOG00000019057|Prkcq, ENSRNOG00000013927|Jag2, ENSRNOG00000012428|Maf, ENSRNOG00000019496|Stat5a	4	380	89	8741	0.0449	0.545322	ns	0.881359	ns	ENSRNOG00000019057|Prkcq, ENSRNOG00000013927|Jag2, ENSRNOG00000012428|Maf, ENSRNOG00000019496|Stat5a	4		0	78	3.62329
rno05031	Human Diseases	Substance dependence	Amphetamine addiction	ENSRNOG00000017801|Atf4, ENSRNOG00000031955|Calml3, ENSRNOG00000038202|Calml4	3	380	67	8741	0.0448	0.562441	ns	0.900308	ns	ENSRNOG00000017801|Atf4, ENSRNOG00000031955|Calml3	2	ENSRNOG00000038202|Calml4	1	62	2.54
rno05323	Human Diseases	Immune disease	Rheumatoid arthritis	ENSRNOG00000058566|LOC103694381, ENSRNOG00000019598|Vegfa, ENSRNOG00000000836|Ltb, ENSRNOG00000010522|Tlr4	4	380	91	8741	0.044	0.563069	ns	0.900308	ns	ENSRNOG00000058566|LOC103694381, ENSRNOG00000000836|Ltb	2	ENSRNOG00000019598|Vegfa, ENSRNOG00000010522|Tlr4	2	75	1.73205
rno00770	Metabolism	Metabolism of cofactors and vitamins	Pantothenate and CoA biosynthesis	ENSRNOG00000018944|Pank1	1	380	19	8741	0.0526	0.570604	ns	0.907503	ns		0	ENSRNOG00000018944|Pank1	1	17	0.242536
rno04657	Organismal Systems	Immune system	IL-17 signaling pathway	ENSRNOG00000019568|Jund, ENSRNOG00000002412|Mapk7, ENSRNOG00000027376|Il17rc, ENSRNOG00000057347|Cebpb	4	380	94	8741	0.0426	0.588965	ns	0.925499	ns	ENSRNOG00000019568|Jund, ENSRNOG00000027376|Il17rc, ENSRNOG00000057347|Cebpb	3	ENSRNOG00000002412|Mapk7	1	80	3.80132
rno00532	Metabolism	Glycan biosynthesis and metabolism	Glycosaminoglycan biosynthesis - chondroitin sulfate / dermatan sulfate	ENSRNOG00000001252|Chst12	1	380	20	8741	0.05	0.589312	ns	0.925499	ns	ENSRNOG00000001252|Chst12	1		0	19	-0.229416
rno04919	Organismal Systems	Endocrine system	Thyroid hormone signaling pathway	ENSRNOG00000013166|Wnt4, ENSRNOG00000025757|Myh6, ENSRNOG00000018903|Pik3r1, ENSRNOG00000009446|Rxra, ENSRNOG00000001979|Rcan1	5	380	119	8741	0.042	0.595133	ns	0.925499	ns	ENSRNOG00000013166|Wnt4, ENSRNOG00000025757|Myh6, ENSRNOG00000018903|Pik3r1, ENSRNOG00000009446|Rxra	4	ENSRNOG00000001979|Rcan1	1	118	3.6823
rno01522	Human Diseases	Drug resistance: antineoplastic	Endocrine resistance	ENSRNOG00000013927|Jag2, ENSRNOG00000018903|Pik3r1, ENSRNOG00000032150|Adcy2, ENSRNOG00000018646|Hbegf	4	380	95	8741	0.0421	0.597396	ns	0.925499	ns	ENSRNOG00000013927|Jag2, ENSRNOG00000018903|Pik3r1, ENSRNOG00000032150|Adcy2	3	ENSRNOG00000018646|Hbegf	1	94	2.6817
rno04070	Environmental Information Processing	Signal transduction	Phosphatidylinositol signaling system	ENSRNOG00000018903|Pik3r1, ENSRNOG00000031955|Calml3, ENSRNOG00000018516|Impa2, ENSRNOG00000038202|Calml4	4	380	95	8741	0.0421	0.597396	ns	0.925499	ns	ENSRNOG00000018903|Pik3r1, ENSRNOG00000031955|Calml3, ENSRNOG00000018516|Impa2	3	ENSRNOG00000038202|Calml4	1	93	2.1776
rno01100	Metabolism	Global and overview maps	Metabolic pathways	ENSRNOG00000043192|Hacd1, ENSRNOG00000000172|Sqor, ENSRNOG00000019500|Cyp1a1, ENSRNOG00000031211|Acsm5, ENSRNOG00000016636|Lpin3, ENSRNOG00000018390|Pld3, ENSRNOG00000010079|Ca3, ENSRNOG00000005569|Phospho1, ENSRNOG00000006589|Mif, ENSRNOG00000056596|Alas1, ENSRNOG00000018944|Pank1, ENSRNOG00000003069|Cd38, ENSRNOG00000030869|Aldoart2, ENSRNOG00000010284|St3gal5, ENSRNOG00000017079|Pgm2l1, ENSRNO…	65	380	1530	8741	0.0425	0.604605	ns	0.931839	ns	ENSRNOG00000000172|Sqor, ENSRNOG00000019500|Cyp1a1, ENSRNOG00000031211|Acsm5, ENSRNOG00000018390|Pld3, ENSRNOG00000010079|Ca3, ENSRNOG00000005569|Phospho1, ENSRNOG00000006589|Mif, ENSRNOG00000030869|Aldoart2, ENSRNOG00000010284|St3gal5, ENSRNOG00000017079|Pgm2l1, ENSRNOG00000019492|Pomgnt2, ENSRNOG00000012458|Cyp2e1, ENSRNOG00000001770|Ehhadh, ENSRNOG00000028616|Pck1, ENSRNOG00000053643|LOC100910…	43	ENSRNOG00000043192|Hacd1, ENSRNOG00000016636|Lpin3, ENSRNOG00000056596|Alas1, ENSRNOG00000018944|Pank1, ENSRNOG00000003069|Cd38, ENSRNOG00000004857|L2hgdh, ENSRNOG00000001205|Agpat3, ENSRNOG00000043094|Oxct1, ENSRNOG00000009629|Car2, ENSRNOG00000022268|Pnpla3, ENSRNOG00000004377|Lpin1, ENSRNOG00000014387|Chac1, ENSRNOG00000023162|Ca14, ENSRNOG00000019183|Alox15, ENSRNOG00000010658|LOC103691744, E…	22	1346	4.79723
rno00565	Metabolism	Lipid metabolism	Ether lipid metabolism	ENSRNOG00000018390|Pld3, ENSRNOG00000026037|Plb1	2	380	47	8741	0.0426	0.612441	ns	0.937968	ns	ENSRNOG00000018390|Pld3	1	ENSRNOG00000026037|Plb1	1	41	1.71791
rno05140	Human Diseases	Infectious disease: parasitic	Leishmaniasis	ENSRNOG00000046834|C3, ENSRNOG00000010522|Tlr4, ENSRNOG00000049422|LOC108348047	3	380	73	8741	0.0411	0.621071	ns	0.937968	ns	ENSRNOG00000046834|C3	1	ENSRNOG00000010522|Tlr4, ENSRNOG00000049422|LOC108348047	2	66	1.23091
rno01240	Metabolism	Global and overview maps	Biosynthesis of cofactors	ENSRNOG00000056596|Alas1, ENSRNOG00000018944|Pank1, ENSRNOG00000001338|Hpd, ENSRNOG00000015749|Nme3, ENSRNOG00000000167|Alas2, ENSRNOG00000054770|Rdh11	6	380	148	8741	0.0405	0.627804	ns	0.937968	ns	ENSRNOG00000001338|Hpd, ENSRNOG00000015749|Nme3, ENSRNOG00000054770|Rdh11	3	ENSRNOG00000056596|Alas1, ENSRNOG00000018944|Pank1, ENSRNOG00000000167|Alas2	3	130	1.22788
rno04918	Organismal Systems	Endocrine system	Thyroid hormone synthesis	ENSRNOG00000017801|Atf4, ENSRNOG00000032150|Adcy2, ENSRNOG00000009751|Gpx7	3	380	74	8741	0.0405	0.630307	ns	0.937968	ns	ENSRNOG00000017801|Atf4, ENSRNOG00000032150|Adcy2	2	ENSRNOG00000009751|Gpx7	1	62	1.524
rno05168	Human Diseases	Infectious disease: viral	Herpes simplex virus 1 infection	ENSRNOG00000015071|Zim1, ENSRNOG00000016971|Zfp612, ENSRNOG00000046834|C3, ENSRNOG00000033220|Oas1f, ENSRNOG00000017414|Irf7, ENSRNOG00000018903|Pik3r1, ENSRNOG00000038999|RT1-A1, ENSRNOG00000023431|LOC102555635, ENSRNOG00000006925|Zfp786, ENSRNOG00000012439|Bid, ENSRNOG00000003218|Zfp286a, ENSRNOG00000049282|Oas2, ENSRNOG00000029386|RT1-N2, ENSRNOG00000039744|RT1-CE4	14	380	342	8741	0.0409	0.631722	ns	0.937968	ns	ENSRNOG00000046834|C3, ENSRNOG00000033220|Oas1f, ENSRNOG00000018903|Pik3r1, ENSRNOG00000038999|RT1-A1, ENSRNOG00000023431|LOC102555635, ENSRNOG00000006925|Zfp786, ENSRNOG00000012439|Bid, ENSRNOG00000003218|Zfp286a, ENSRNOG00000029386|RT1-N2, ENSRNOG00000039744|RT1-CE4	10	ENSRNOG00000015071|Zim1, ENSRNOG00000016971|Zfp612, ENSRNOG00000017414|Irf7, ENSRNOG00000049282|Oas2	4	317	3.53843
rno04930	Human Diseases	Endocrine and metabolic disease	Type II diabetes mellitus	ENSRNOG00000007668|Mafa, ENSRNOG00000018903|Pik3r1	2	380	49	8741	0.0408	0.63523	ns	0.937968	ns	ENSRNOG00000007668|Mafa, ENSRNOG00000018903|Pik3r1	2		0	43	1.98248
rno00515	Metabolism	Glycan biosynthesis and metabolism	Mannose type O-glycan biosynthesis	ENSRNOG00000019492|Pomgnt2	1	380	23	8741	0.0435	0.640697	ns	0.937968	ns	ENSRNOG00000019492|Pomgnt2	1		0	21	1.09109
rno00592	Metabolism	Lipid metabolism	alpha-Linolenic acid metabolism	ENSRNOG00000026037|Plb1	1	380	23	8741	0.0435	0.640697	ns	0.937968	ns		0	ENSRNOG00000026037|Plb1	1	18	0.471405
rno03060	Genetic Information Processing	Folding, sorting and degradation	Protein export	ENSRNOG00000049355|MGC109340	1	380	23	8741	0.0435	0.640697	ns	0.937968	ns	ENSRNOG00000049355|MGC109340	1		0	23	1.4596
rno04060	Environmental Information Processing	Signaling molecules and interaction	Cytokine-cytokine receptor interaction	ENSRNOG00000006934|Acvr1b, ENSRNOG00000047307|Cntfr, ENSRNOG00000058566|LOC103694381, ENSRNOG00000003546|Tnfrsf12a, ENSRNOG00000001325|Il3ra, ENSRNOG00000014477|Acvr2b, ENSRNOG00000000836|Ltb, ENSRNOG00000027376|Il17rc, ENSRNOG00000018706|Il15ra, ENSRNOG00000002304|Tnfrsf13b, ENSRNOG00000004828|Acvr1c	11	380	272	8741	0.0404	0.641626	ns	0.937968	ns	ENSRNOG00000006934|Acvr1b, ENSRNOG00000047307|Cntfr, ENSRNOG00000058566|LOC103694381, ENSRNOG00000001325|Il3ra, ENSRNOG00000014477|Acvr2b, ENSRNOG00000000836|Ltb, ENSRNOG00000027376|Il17rc, ENSRNOG00000002304|Tnfrsf13b, ENSRNOG00000004828|Acvr1c	9	ENSRNOG00000003546|Tnfrsf12a, ENSRNOG00000018706|Il15ra	2	203	3.15838
rno04979	Organismal Systems	Digestive system	Cholesterol metabolism	ENSRNOG00000042044|Stard3, ENSRNOG00000018126|Abca1	2	380	50	8741	0.04	0.646226	ns	0.937968	ns	ENSRNOG00000042044|Stard3, ENSRNOG00000018126|Abca1	2		0	39	4.0032
rno00270	Metabolism	Amino acid metabolism	Cysteine and methionine metabolism	ENSRNOG00000010658|LOC103691744, ENSRNOG00000020148|Il4i1	2	380	50	8741	0.04	0.646226	ns	0.937968	ns	ENSRNOG00000020148|Il4i1	1	ENSRNOG00000010658|LOC103691744	1	44	1.20605
rno04072	Environmental Information Processing	Signal transduction	Phospholipase D signaling pathway	ENSRNOG00000001205|Agpat3, ENSRNOG00000018903|Pik3r1, ENSRNOG00000014060|Mras, ENSRNOG00000032150|Adcy2, ENSRNOG00000019466|Agpat2, ENSRNOG00000010695|Pdgfc	6	380	152	8741	0.0395	0.653512	ns	0.939	ns	ENSRNOG00000018903|Pik3r1, ENSRNOG00000014060|Mras, ENSRNOG00000032150|Adcy2, ENSRNOG00000019466|Agpat2, ENSRNOG00000010695|Pdgfc	5	ENSRNOG00000001205|Agpat3	1	140	0.845154
rno00900	Metabolism	Metabolism of terpenoids and polyketides	Terpenoid backbone biosynthesis	ENSRNOG00000019120|Hmgcs2	1	380	24	8741	0.0417	0.656358	ns	0.939	ns	ENSRNOG00000019120|Hmgcs2	1		0	22	0.852803
rno00340	Metabolism	Amino acid metabolism	Histidine metabolism	ENSRNOG00000018603|Carns1	1	380	24	8741	0.0417	0.656358	ns	0.939	ns	ENSRNOG00000018603|Carns1	1		0	17	0.727607
rno00600	Metabolism	Lipid metabolism	Sphingolipid metabolism	ENSRNOG00000062030|Cers1, ENSRNOG00000004443|Sptlc3	2	380	52	8741	0.0385	0.667429	ns	0.947425	ns	ENSRNOG00000062030|Cers1	1	ENSRNOG00000004443|Sptlc3	1	47	2.77143
rno00534	Metabolism	Glycan biosynthesis and metabolism	Glycosaminoglycan biosynthesis - heparan sulfate / heparin	ENSRNOG00000010598|Hs3st1	1	380	25	8741	0.04	0.671338	ns	0.947425	ns	ENSRNOG00000010598|Hs3st1	1		0	24	1.22474
rno05220	Human Diseases	Cancer: specific types	Chronic myeloid leukemia	ENSRNOG00000018903|Pik3r1, ENSRNOG00000019496|Stat5a, ENSRNOG00000019822|Gadd45b	3	380	80	8741	0.0375	0.682422	ns	0.947425	ns	ENSRNOG00000018903|Pik3r1, ENSRNOG00000019496|Stat5a	2	ENSRNOG00000019822|Gadd45b	1	80	2.23607
rno04360	Organismal Systems	Development and regeneration	Axon guidance	ENSRNOG00000012874|Rgma, ENSRNOG00000031934|Enah, ENSRNOG00000013166|Wnt4, ENSRNOG00000017155|Nck2, ENSRNOG00000018903|Pik3r1, ENSRNOG00000019883|Pak4, ENSRNOG00000061230|L1cam	7	380	182	8741	0.0385	0.683591	ns	0.947425	ns	ENSRNOG00000012874|Rgma, ENSRNOG00000013166|Wnt4, ENSRNOG00000017155|Nck2, ENSRNOG00000018903|Pik3r1, ENSRNOG00000019883|Pak4, ENSRNOG00000061230|L1cam	6	ENSRNOG00000031934|Enah	1	179	2.46654
rno04630	Environmental Information Processing	Signal transduction	JAK-STAT signaling pathway	ENSRNOG00000047307|Cntfr, ENSRNOG00000018903|Pik3r1, ENSRNOG00000001325|Il3ra, ENSRNOG00000019496|Stat5a, ENSRNOG00000018706|Il15ra, ENSRNOG00000015354|Aox1	6	380	157	8741	0.0382	0.684077	ns	0.947425	ns	ENSRNOG00000047307|Cntfr, ENSRNOG00000018903|Pik3r1, ENSRNOG00000001325|Il3ra, ENSRNOG00000019496|Stat5a, ENSRNOG00000015354|Aox1	5	ENSRNOG00000018706|Il15ra	1	121	2.09091
rno00500	Metabolism	Carbohydrate metabolism	Starch and sucrose metabolism	ENSRNOG00000017079|Pgm2l1	1	380	26	8741	0.0385	0.685667	ns	0.947425	ns	ENSRNOG00000017079|Pgm2l1	1		0	20	0.447214
rno00512	Metabolism	Glycan biosynthesis and metabolism	Mucin type O-glycan biosynthesis	ENSRNOG00000008209|St3gal1	1	380	26	8741	0.0385	0.685667	ns	0.947425	ns	ENSRNOG00000008209|St3gal1	1		0	21	1.52753
rno05144	Human Diseases	Infectious disease: parasitic	Malaria	ENSRNOG00000002723|Sele, ENSRNOG00000010522|Tlr4	2	380	54	8741	0.037	0.687596	ns	0.947425	ns	ENSRNOG00000002723|Sele	1	ENSRNOG00000010522|Tlr4	1	45	0.745356
rno04950	Human Diseases	Endocrine and metabolic disease	Maturity onset diabetes of the young	ENSRNOG00000007668|Mafa	1	380	27	8741	0.037	0.699373	ns	0.955258	ns	ENSRNOG00000007668|Mafa	1		0	10	1.26491
rno03018	Genetic Information Processing	Folding, sorting and degradation	RNA degradation	ENSRNOG00000020635|Exosc5, ENSRNOG00000018582|Exosc6, ENSRNOG00000007340|Dcp1b	3	380	83	8741	0.0361	0.706353	ns	0.955258	ns	ENSRNOG00000020635|Exosc5, ENSRNOG00000018582|Exosc6, ENSRNOG00000007340|Dcp1b	3		0	78	3.39683
rno04913	Organismal Systems	Endocrine system	Ovarian steroidogenesis	ENSRNOG00000019500|Cyp1a1, ENSRNOG00000032150|Adcy2	2	380	56	8741	0.0357	0.706749	ns	0.955258	ns	ENSRNOG00000019500|Cyp1a1, ENSRNOG00000032150|Adcy2	2		0	39	1.76141
rno00563	Metabolism	Glycan biosynthesis and metabolism	Glycosylphosphatidylinositol (GPI)-anchor biosynthesis	ENSRNOG00000003070|Pigl	1	380	28	8741	0.0357	0.712483	ns	0.955258	ns	ENSRNOG00000003070|Pigl	1		0	27	-0.19245
rno00240	Metabolism	Nucleotide metabolism	Pyrimidine metabolism	ENSRNOG00000015749|Nme3, ENSRNOG00000017850|Dctpp1	2	380	57	8741	0.0351	0.715953	ns	0.955258	ns	ENSRNOG00000015749|Nme3, ENSRNOG00000017850|Dctpp1	2		0	52	1.94145
rno03008	Genetic Information Processing	Translation	Ribosome biogenesis in eukaryotes	ENSRNOG00000055562|Dkc1, ENSRNOG00000002644|Utp18, ENSRNOG00000004247|Nhp2	3	380	85	8741	0.0353	0.721527	ns	0.955258	ns	ENSRNOG00000055562|Dkc1, ENSRNOG00000002644|Utp18, ENSRNOG00000004247|Nhp2	3		0	79	4.16283
rno04144	Cellular Processes	Transport and catabolism	Endocytosis	ENSRNOG00000001766|Tfrc, ENSRNOG00000015753|Epn1, ENSRNOG00000045654|LOC108348108, ENSRNOG00000050647|Hspa1b, ENSRNOG00000060350|Iqsec1, ENSRNOG00000012764|Agap3, ENSRNOG00000038999|RT1-A1, ENSRNOG00000018953|Cblc, ENSRNOG00000029386|RT1-N2, ENSRNOG00000039744|RT1-CE4	10	380	265	8741	0.0377	0.72248	ns	0.955258	ns	ENSRNOG00000015753|Epn1, ENSRNOG00000045654|LOC108348108, ENSRNOG00000050647|Hspa1b, ENSRNOG00000060350|Iqsec1, ENSRNOG00000012764|Agap3, ENSRNOG00000038999|RT1-A1, ENSRNOG00000029386|RT1-N2, ENSRNOG00000039744|RT1-CE4	8	ENSRNOG00000001766|Tfrc, ENSRNOG00000018953|Cblc	2	258	5.22961
rno04961	Organismal Systems	Excretory system	Endocrine and other factor-regulated calcium reabsorption	ENSRNOG00000032857|Klk1, ENSRNOG00000029871|Slc8a3	2	380	59	8741	0.0339	0.733636	ns	0.955258	ns	ENSRNOG00000029871|Slc8a3	1	ENSRNOG00000032857|Klk1	1	49	2.71429
rno03040	Genetic Information Processing	Transcription	Spliceosome	ENSRNOG00000017708|AABR07073038.1, ENSRNOG00000007921|Hnrnpm, ENSRNOG00000045654|LOC108348108, ENSRNOG00000060154|Ddx23, ENSRNOG00000050647|Hspa1b	5	380	140	8741	0.0357	0.734522	ns	0.955258	ns	ENSRNOG00000017708|AABR07073038.1, ENSRNOG00000007921|Hnrnpm, ENSRNOG00000045654|LOC108348108, ENSRNOG00000060154|Ddx23, ENSRNOG00000050647|Hspa1b	5		0	139	8.39707
rno04725	Organismal Systems	Nervous system	Cholinergic synapse	ENSRNOG00000017801|Atf4, ENSRNOG00000018903|Pik3r1, ENSRNOG00000019482|Gnao1, ENSRNOG00000032150|Adcy2	4	380	114	8741	0.0351	0.736756	ns	0.955258	ns	ENSRNOG00000017801|Atf4, ENSRNOG00000018903|Pik3r1, ENSRNOG00000019482|Gnao1, ENSRNOG00000032150|Adcy2	4		0	105	2.63493
rno00020	Metabolism	Carbohydrate metabolism	Citrate cycle (TCA cycle)	ENSRNOG00000028616|Pck1	1	380	30	8741	0.0333	0.737016	ns	0.955258	ns	ENSRNOG00000028616|Pck1	1		0	28	-3.40168
rno00790	Metabolism	Metabolism of cofactors and vitamins	Folate biosynthesis	ENSRNOG00000004302|Pah	1	380	30	8741	0.0333	0.737016	ns	0.955258	ns	ENSRNOG00000004302|Pah	1		0	25	0.2
rno04724	Organismal Systems	Nervous system	Glutamatergic synapse	ENSRNOG00000014816|Slc1a1, ENSRNOG00000016827|Slc38a3, ENSRNOG00000019482|Gnao1, ENSRNOG00000032150|Adcy2	4	380	115	8741	0.0348	0.742965	ns	0.955258	ns	ENSRNOG00000019482|Gnao1, ENSRNOG00000032150|Adcy2	2	ENSRNOG00000014816|Slc1a1, ENSRNOG00000016827|Slc38a3	2	105	1.46385
rno01523	Human Diseases	Drug resistance: antineoplastic	Antifolate resistance	ENSRNOG00000022305|Abcc1	1	380	31	8741	0.0323	0.748489	ns	0.955258	ns	ENSRNOG00000022305|Abcc1	1		0	29	3.15682
rno05210	Human Diseases	Cancer: specific types	Colorectal cancer	ENSRNOG00000055010|Axin2, ENSRNOG00000018903|Pik3r1, ENSRNOG00000019822|Gadd45b	3	380	89	8741	0.0337	0.750036	ns	0.955258	ns	ENSRNOG00000055010|Axin2, ENSRNOG00000018903|Pik3r1	2	ENSRNOG00000019822|Gadd45b	1	88	1.91881
rno04730	Organismal Systems	Nervous system	Long-term depression	ENSRNOG00000010922|Ppp2r1b, ENSRNOG00000019482|Gnao1	2	380	61	8741	0.0328	0.750374	ns	0.955258	ns	ENSRNOG00000010922|Ppp2r1b, ENSRNOG00000019482|Gnao1	2		0	55	1.21356
rno04670	Organismal Systems	Immune system	Leukocyte transendothelial migration	ENSRNOG00000013324|Cdh5, ENSRNOG00000050735|Cd99, ENSRNOG00000018903|Pik3r1, ENSRNOG00000006604|Thy1	4	380	117	8741	0.0342	0.755049	ns	0.955258	ns	ENSRNOG00000050735|Cd99, ENSRNOG00000018903|Pik3r1	2	ENSRNOG00000013324|Cdh5, ENSRNOG00000006604|Thy1	2	108	1.1547
rno00010	Metabolism	Carbohydrate metabolism	Glycolysis / Gluconeogenesis	ENSRNOG00000030869|Aldoart2, ENSRNOG00000028616|Pck1	2	380	62	8741	0.0323	0.7584	ns	0.955258	ns	ENSRNOG00000030869|Aldoart2, ENSRNOG00000028616|Pck1	2		0	57	1.72189
rno00062	Metabolism	Lipid metabolism	Fatty acid elongation	ENSRNOG00000043192|Hacd1	1	380	32	8741	0.0312	0.759462	ns	0.955258	ns		0	ENSRNOG00000043192|Hacd1	1	30	0
rno05235	Human Diseases	Cancer: overview	PD-L1 expression and PD-1 checkpoint pathway in cancer	ENSRNOG00000019057|Prkcq, ENSRNOG00000018903|Pik3r1, ENSRNOG00000010522|Tlr4	3	380	91	8741	0.033	0.763391	ns	0.955258	ns	ENSRNOG00000019057|Prkcq, ENSRNOG00000018903|Pik3r1	2	ENSRNOG00000010522|Tlr4	1	87	2.25144
rno04727	Organismal Systems	Nervous system	GABAergic synapse	ENSRNOG00000016827|Slc38a3, ENSRNOG00000019482|Gnao1, ENSRNOG00000032150|Adcy2	3	380	91	8741	0.033	0.763391	ns	0.955258	ns	ENSRNOG00000019482|Gnao1, ENSRNOG00000032150|Adcy2	2	ENSRNOG00000016827|Slc38a3	1	82	0.883452
rno01212	Metabolism	Global and overview maps	Fatty acid metabolism	ENSRNOG00000043192|Hacd1, ENSRNOG00000001770|Ehhadh	2	380	63	8741	0.0317	0.766202	ns	0.955258	ns	ENSRNOG00000001770|Ehhadh	1	ENSRNOG00000043192|Hacd1	1	62	-0.762001
rno04621	Organismal Systems	Immune system	NOD-like receptor signaling pathway	ENSRNOG00000033220|Oas1f, ENSRNOG00000017414|Irf7, ENSRNOG00000003480|Aim2, ENSRNOG00000049282|Oas2, ENSRNOG00000014124|Nod2, ENSRNOG00000010522|Tlr4	6	380	173	8741	0.0347	0.769631	ns	0.955258	ns	ENSRNOG00000033220|Oas1f, ENSRNOG00000003480|Aim2	2	ENSRNOG00000017414|Irf7, ENSRNOG00000049282|Oas2, ENSRNOG00000014124|Nod2, ENSRNOG00000010522|Tlr4	4	149	2.53962
rno04215	Cellular Processes	Cell growth and death	Apoptosis - multiple species	ENSRNOG00000012439|Bid	1	380	33	8741	0.0303	0.769957	ns	0.955258	ns	ENSRNOG00000012439|Bid	1		0	32	-0.707107
rno00640	Metabolism	Carbohydrate metabolism	Propanoate metabolism	ENSRNOG00000001770|Ehhadh	1	380	34	8741	0.0294	0.779996	ns	0.955342	ns	ENSRNOG00000001770|Ehhadh	1		0	34	-1.71499
rno04929	Organismal Systems	Endocrine system	GnRH secretion	ENSRNOG00000020706|Kcnn3, ENSRNOG00000018903|Pik3r1	2	380	65	8741	0.0308	0.781151	ns	0.955342	ns	ENSRNOG00000020706|Kcnn3, ENSRNOG00000018903|Pik3r1	2		0	59	2.21321
rno04640	Organismal Systems	Immune system	Hematopoietic cell lineage	ENSRNOG00000001766|Tfrc, ENSRNOG00000003069|Cd38, ENSRNOG00000001325|Il3ra	3	380	94	8741	0.0319	0.782335	ns	0.955342	ns	ENSRNOG00000001325|Il3ra	1	ENSRNOG00000001766|Tfrc, ENSRNOG00000003069|Cd38	2	76	1.37649
rno01040	Metabolism	Lipid metabolism	Biosynthesis of unsaturated fatty acids	ENSRNOG00000043192|Hacd1	1	380	35	8741	0.0286	0.789597	ns	0.955342	ns		0	ENSRNOG00000043192|Hacd1	1	31	-0.179605
rno00051	Metabolism	Carbohydrate metabolism	Fructose and mannose metabolism	ENSRNOG00000030869|Aldoart2	1	380	35	8741	0.0286	0.789597	ns	0.955342	ns	ENSRNOG00000030869|Aldoart2	1		0	34	0.685994
rno04666	Organismal Systems	Immune system	Fc gamma R-mediated phagocytosis	ENSRNOG00000018903|Pik3r1, ENSRNOG00000004498|Scin, ENSRNOG00000049422|LOC108348047	3	380	96	8741	0.0312	0.794257	ns	0.955342	ns	ENSRNOG00000018903|Pik3r1, ENSRNOG00000004498|Scin	2	ENSRNOG00000049422|LOC108348047	1	94	2.26913
rno05230	Human Diseases	Cancer: overview	Central carbon metabolism in cancer	ENSRNOG00000018903|Pik3r1, ENSRNOG00000014751|Ret	2	380	67	8741	0.0299	0.795257	ns	0.955342	ns	ENSRNOG00000018903|Pik3r1	1	ENSRNOG00000014751|Ret	1	64	0
rno04614	Organismal Systems	Endocrine system	Renin-angiotensin system	ENSRNOG00000032857|Klk1	1	380	36	8741	0.0278	0.798781	ns	0.955342	ns		0	ENSRNOG00000032857|Klk1	1	23	2.29366
rno03030	Genetic Information Processing	Replication and repair	DNA replication	ENSRNOG00000020700|Rnaseh2c	1	380	36	8741	0.0278	0.798781	ns	0.955342	ns	ENSRNOG00000020700|Rnaseh2c	1		0	36	4
rno04650	Organismal Systems	Immune system	Natural killer cell mediated cytotoxicity	ENSRNOG00000018903|Pik3r1, ENSRNOG00000012439|Bid, ENSRNOG00000049422|LOC108348047	3	380	99	8741	0.0303	0.811118	ns	0.966232	ns	ENSRNOG00000018903|Pik3r1, ENSRNOG00000012439|Bid	2	ENSRNOG00000049422|LOC108348047	1	85	2.06084
rno00620	Metabolism	Carbohydrate metabolism	Pyruvate metabolism	ENSRNOG00000028616|Pck1	1	380	38	8741	0.0263	0.815966	ns	0.96815	ns	ENSRNOG00000028616|Pck1	1		0	36	-0.666667
rno00513	Metabolism	Glycan biosynthesis and metabolism	Various types of N-glycan biosynthesis	ENSRNOG00000004149|Mgat4c	1	380	39	8741	0.0256	0.824002	ns	0.97382	ns	ENSRNOG00000004149|Mgat4c	1		0	37	2.79478
rno04310	Environmental Information Processing	Signal transduction	Wnt signaling pathway	ENSRNOG00000013166|Wnt4, ENSRNOG00000055010|Axin2, ENSRNOG00000003066|Wnt9a, ENSRNOG00000005781|Wnt16, ENSRNOG00000045543|Frat2	5	380	159	8741	0.0314	0.827443	ns	0.973837	ns	ENSRNOG00000013166|Wnt4, ENSRNOG00000055010|Axin2, ENSRNOG00000003066|Wnt9a, ENSRNOG00000005781|Wnt16, ENSRNOG00000045543|Frat2	5		0	147	3.71154
rno04960	Organismal Systems	Excretory system	Aldosterone-regulated sodium reabsorption	ENSRNOG00000018903|Pik3r1	1	380	40	8741	0.025	0.831687	ns	0.973837	ns	ENSRNOG00000018903|Pik3r1	1		0	36	1
rno05206	Human Diseases	Cancer: overview	MicroRNAs in cancer	ENSRNOG00000014080|Kif23, ENSRNOG00000022305|Abcc1, ENSRNOG00000018903|Pik3r1, ENSRNOG00000019598|Vegfa, ENSRNOG00000019883|Pak4, ENSRNOG00000020372|Hdac4, ENSRNOG00000002412|Mapk7, ENSRNOG00000004362|Rps6ka5, ENSRNOG00000010516|Plau	9	380	270	8741	0.0333	0.837062	ns	0.973837	ns	ENSRNOG00000022305|Abcc1, ENSRNOG00000018903|Pik3r1, ENSRNOG00000019883|Pak4, ENSRNOG00000020372|Hdac4, ENSRNOG00000004362|Rps6ka5	5	ENSRNOG00000014080|Kif23, ENSRNOG00000019598|Vegfa, ENSRNOG00000002412|Mapk7, ENSRNOG00000010516|Plau	4	197	1.92367
rno05022	Human Diseases	Neurodegenerative disease	Pathways of neurodegeneration - multiple diseases	ENSRNOG00000013166|Wnt4, ENSRNOG00000024539|Ndufb6, ENSRNOG00000053643|LOC100910710, ENSRNOG00000005451|Dnah11, ENSRNOG00000055010|Axin2, ENSRNOG00000017801|Atf4, ENSRNOG00000021177|Cox8a, ENSRNOG00000023521|Map3k10, ENSRNOG00000009751|Gpx7, ENSRNOG00000003066|Wnt9a, ENSRNOG00000005781|Wnt16, ENSRNOG00000030467|Ube2l6, ENSRNOG00000045543|Frat2, ENSRNOG00000000542|Dnah8, ENSRNOG00000012439|Bid, EN…	17	380	478	8741	0.0356	0.838421	ns	0.973837	ns	ENSRNOG00000013166|Wnt4, ENSRNOG00000024539|Ndufb6, ENSRNOG00000053643|LOC100910710, ENSRNOG00000055010|Axin2, ENSRNOG00000017801|Atf4, ENSRNOG00000021177|Cox8a, ENSRNOG00000023521|Map3k10, ENSRNOG00000003066|Wnt9a, ENSRNOG00000005781|Wnt16, ENSRNOG00000045543|Frat2, ENSRNOG00000000542|Dnah8, ENSRNOG00000012439|Bid, ENSRNOG00000031955|Calml3	13	ENSRNOG00000005451|Dnah11, ENSRNOG00000009751|Gpx7, ENSRNOG00000030467|Ube2l6, ENSRNOG00000038202|Calml4	4	453	2.58413
rno05010	Human Diseases	Neurodegenerative disease	Alzheimer disease	ENSRNOG00000013166|Wnt4, ENSRNOG00000024539|Ndufb6, ENSRNOG00000053643|LOC100910710, ENSRNOG00000055010|Axin2, ENSRNOG00000017801|Atf4, ENSRNOG00000021177|Cox8a, ENSRNOG00000018903|Pik3r1, ENSRNOG00000003066|Wnt9a, ENSRNOG00000005781|Wnt16, ENSRNOG00000045543|Frat2, ENSRNOG00000012439|Bid, ENSRNOG00000031955|Calml3, ENSRNOG00000038202|Calml4	13	380	376	8741	0.0346	0.840301	ns	0.973837	ns	ENSRNOG00000013166|Wnt4, ENSRNOG00000024539|Ndufb6, ENSRNOG00000053643|LOC100910710, ENSRNOG00000055010|Axin2, ENSRNOG00000017801|Atf4, ENSRNOG00000021177|Cox8a, ENSRNOG00000018903|Pik3r1, ENSRNOG00000003066|Wnt9a, ENSRNOG00000005781|Wnt16, ENSRNOG00000045543|Frat2, ENSRNOG00000012439|Bid, ENSRNOG00000031955|Calml3	12	ENSRNOG00000038202|Calml4	1	357	1.42899
rno04080	Environmental Information Processing	Signaling molecules and interaction	Neuroactive ligand-receptor interaction	ENSRNOG00000016685|Mc5r, ENSRNOG00000046834|C3, ENSRNOG00000018895|Mchr1, ENSRNOG00000018286|Chrna1, ENSRNOG00000004229|Tac3, ENSRNOG00000009227|Aplnr, ENSRNOG00000011808|Ghrhr, ENSRNOG00000012098|Adcyap1r1, ENSRNOG00000006090|Ucn, ENSRNOG00000003777|Chrne, ENSRNOG00000012686|Pomc, ENSRNOG00000009390|Edn2	12	380	354	8741	0.0339	0.850845	ns	0.97501	ns	ENSRNOG00000016685|Mc5r, ENSRNOG00000046834|C3, ENSRNOG00000018895|Mchr1, ENSRNOG00000006090|Ucn, ENSRNOG00000012686|Pomc, ENSRNOG00000009390|Edn2	6	ENSRNOG00000018286|Chrna1, ENSRNOG00000004229|Tac3, ENSRNOG00000009227|Aplnr, ENSRNOG00000011808|Ghrhr, ENSRNOG00000012098|Adcyap1r1, ENSRNOG00000003777|Chrne	6	229	2.70936
rno04962	Organismal Systems	Excretory system	Vasopressin-regulated water reabsorption	ENSRNOG00000016043|Aqp4	1	380	43	8741	0.0233	0.852793	ns	0.97501	ns	ENSRNOG00000016043|Aqp4	1		0	40	3.47851
rno04973	Organismal Systems	Digestive system	Carbohydrate digestion and absorption	ENSRNOG00000018903|Pik3r1	1	380	43	8741	0.0233	0.852793	ns	0.97501	ns	ENSRNOG00000018903|Pik3r1	1		0	37	0.821995
rno04917	Organismal Systems	Endocrine system	Prolactin signaling pathway	ENSRNOG00000018903|Pik3r1, ENSRNOG00000019496|Stat5a	2	380	77	8741	0.026	0.854357	ns	0.97501	ns	ENSRNOG00000018903|Pik3r1, ENSRNOG00000019496|Stat5a	2		0	62	1.27
rno04140	Cellular Processes	Transport and catabolism	Autophagy - animal	ENSRNOG00000019057|Prkcq, ENSRNOG00000018903|Pik3r1, ENSRNOG00000014060|Mras, ENSRNOG00000020289|Akt1s1	4	380	139	8741	0.0288	0.860516	ns	0.977027	ns	ENSRNOG00000019057|Prkcq, ENSRNOG00000018903|Pik3r1, ENSRNOG00000014060|Mras, ENSRNOG00000020289|Akt1s1	4		0	134	4.83766
rno03420	Genetic Information Processing	Replication and repair	Nucleotide excision repair	ENSRNOG00000003026|Rad23a	1	380	45	8741	0.0222	0.865375	ns	0.977027	ns	ENSRNOG00000003026|Rad23a	1		0	45	4.91935
rno00071	Metabolism	Lipid metabolism	Fatty acid degradation	ENSRNOG00000001770|Ehhadh	1	380	46	8741	0.0217	0.871258	ns	0.977027	ns	ENSRNOG00000001770|Ehhadh	1		0	43	-0.457496
rno04340	Environmental Information Processing	Signal transduction	Hedgehog signaling pathway	ENSRNOG00000050485|Gas1	1	380	46	8741	0.0217	0.871258	ns	0.977027	ns	ENSRNOG00000050485|Gas1	1		0	46	2.06419
rno00970	Genetic Information Processing	Translation	Aminoacyl-tRNA biosynthesis	ENSRNOG00000045621|Gatc	1	380	47	8741	0.0213	0.876884	ns	0.977027	ns	ENSRNOG00000045621|Gatc	1		0	46	1.7693
rno04530	Cellular Processes	Cellular community - eukaryotes	Tight junction	ENSRNOG00000005480|Ybx3, ENSRNOG00000008487|Amotl2, ENSRNOG00000020014|Myh14, ENSRNOG00000008521|RGD1559821, ENSRNOG00000010922|Ppp2r1b	5	380	173	8741	0.0289	0.877533	ns	0.977027	ns	ENSRNOG00000005480|Ybx3, ENSRNOG00000008487|Amotl2, ENSRNOG00000020014|Myh14, ENSRNOG00000008521|RGD1559821, ENSRNOG00000010922|Ppp2r1b	5		0	157	4.38948
rno05030	Human Diseases	Substance dependence	Cocaine addiction	ENSRNOG00000017801|Atf4	1	380	48	8741	0.0208	0.882265	ns	0.977027	ns	ENSRNOG00000017801|Atf4	1		0	42	3.08607
rno03050	Genetic Information Processing	Folding, sorting and degradation	Proteasome	ENSRNOG00000000459|Psmb9	1	380	48	8741	0.0208	0.882265	ns	0.977027	ns	ENSRNOG00000000459|Psmb9	1		0	45	1.0435
rno00510	Metabolism	Glycan biosynthesis and metabolism	N-Glycan biosynthesis	ENSRNOG00000004149|Mgat4c	1	380	50	8741	0.02	0.892334	ns	0.984247	ns	ENSRNOG00000004149|Mgat4c	1		0	48	3.75278
rno04146	Cellular Processes	Transport and catabolism	Peroxisome	ENSRNOG00000006779|Crot, ENSRNOG00000001770|Ehhadh	2	380	87	8741	0.023	0.897507	ns	0.984247	ns	ENSRNOG00000006779|Crot, ENSRNOG00000001770|Ehhadh	2		0	80	2.23607
rno04714	Organismal Systems	Environmental adaptation	Thermogenesis	ENSRNOG00000008176|Nppa, ENSRNOG00000024539|Ndufb6, ENSRNOG00000053643|LOC100910710, ENSRNOG00000021177|Cox8a, ENSRNOG00000032150|Adcy2, ENSRNOG00000016258|Zfp516, ENSRNOG00000020289|Akt1s1	7	380	238	8741	0.0294	0.89866	ns	0.984247	ns	ENSRNOG00000008176|Nppa, ENSRNOG00000024539|Ndufb6, ENSRNOG00000053643|LOC100910710, ENSRNOG00000021177|Cox8a, ENSRNOG00000032150|Adcy2, ENSRNOG00000016258|Zfp516, ENSRNOG00000020289|Akt1s1	7		0	231	-1.77647
rno01200	Metabolism	Global and overview maps	Carbon metabolism	ENSRNOG00000030869|Aldoart2, ENSRNOG00000001770|Ehhadh, ENSRNOG00000018326|Pgls	3	380	122	8741	0.0246	0.905345	ns	0.98795	ns	ENSRNOG00000030869|Aldoart2, ENSRNOG00000001770|Ehhadh, ENSRNOG00000018326|Pgls	3		0	110	-1.33485
rno04723	Organismal Systems	Nervous system	Retrograde endocannabinoid signaling	ENSRNOG00000024539|Ndufb6, ENSRNOG00000053643|LOC100910710, ENSRNOG00000019482|Gnao1, ENSRNOG00000032150|Adcy2	4	380	156	8741	0.0256	0.912955	ns	0.992631	ns	ENSRNOG00000024539|Ndufb6, ENSRNOG00000053643|LOC100910710, ENSRNOG00000019482|Gnao1, ENSRNOG00000032150|Adcy2	4		0	146	-1.32417
rno05032	Human Diseases	Substance dependence	Morphine addiction	ENSRNOG00000019482|Gnao1, ENSRNOG00000032150|Adcy2	2	380	95	8741	0.0211	0.923126	ns	0.994985	ns	ENSRNOG00000019482|Gnao1, ENSRNOG00000032150|Adcy2	2		0	86	1.72532
rno05231	Human Diseases	Cancer: overview	Choline metabolism in cancer	ENSRNOG00000018903|Pik3r1, ENSRNOG00000010695|Pdgfc	2	380	96	8741	0.0208	0.925868	ns	0.994985	ns	ENSRNOG00000018903|Pik3r1, ENSRNOG00000010695|Pdgfc	2		0	90	0.843274
rno05020	Human Diseases	Neurodegenerative disease	Prion disease	ENSRNOG00000002680|Lamc1, ENSRNOG00000024539|Ndufb6, ENSRNOG00000053643|LOC100910710, ENSRNOG00000045654|LOC108348108, ENSRNOG00000050647|Hspa1b, ENSRNOG00000017801|Atf4, ENSRNOG00000021177|Cox8a, ENSRNOG00000018903|Pik3r1	8	380	281	8741	0.0285	0.927331	ns	0.994985	ns	ENSRNOG00000024539|Ndufb6, ENSRNOG00000053643|LOC100910710, ENSRNOG00000045654|LOC108348108, ENSRNOG00000050647|Hspa1b, ENSRNOG00000017801|Atf4, ENSRNOG00000021177|Cox8a, ENSRNOG00000018903|Pik3r1	7	ENSRNOG00000002680|Lamc1	1	270	-1.82574
rno03015	Genetic Information Processing	Translation	mRNA surveillance pathway	ENSRNOG00000010922|Ppp2r1b, ENSRNOG00000049270|Ppp2r3b	2	380	97	8741	0.0206	0.928518	ns	0.994985	ns	ENSRNOG00000010922|Ppp2r1b, ENSRNOG00000049270|Ppp2r3b	2		0	91	5.97522
rno00310	Metabolism	Amino acid metabolism	Lysine degradation	ENSRNOG00000001770|Ehhadh	1	380	62	8741	0.0161	0.93706	ns	0.994985	ns	ENSRNOG00000001770|Ehhadh	1		0	62	0
rno05012	Human Diseases	Neurodegenerative disease	Parkinson disease	ENSRNOG00000024539|Ndufb6, ENSRNOG00000053643|LOC100910710, ENSRNOG00000017801|Atf4, ENSRNOG00000021177|Cox8a, ENSRNOG00000030467|Ube2l6, ENSRNOG00000031955|Calml3, ENSRNOG00000038202|Calml4	7	380	259	8741	0.027	0.938384	ns	0.994985	ns	ENSRNOG00000024539|Ndufb6, ENSRNOG00000053643|LOC100910710, ENSRNOG00000017801|Atf4, ENSRNOG00000021177|Cox8a, ENSRNOG00000031955|Calml3	5	ENSRNOG00000030467|Ube2l6, ENSRNOG00000038202|Calml4	2	246	-1.40267
rno00230	Metabolism	Nucleotide metabolism	Purine metabolism	ENSRNOG00000032150|Adcy2, ENSRNOG00000015749|Nme3, ENSRNOG00000014443|Pde5a	3	380	136	8741	0.0221	0.939426	ns	0.994985	ns	ENSRNOG00000032150|Adcy2, ENSRNOG00000015749|Nme3	2	ENSRNOG00000014443|Pde5a	1	117	2.12635
rno04622	Organismal Systems	Immune system	RIG-I-like receptor signaling pathway	ENSRNOG00000017414|Irf7	1	380	65	8741	0.0154	0.944971	ns	0.994985	ns		0	ENSRNOG00000017414|Irf7	1	54	1.63299
rno00190	Metabolism	Energy metabolism	Oxidative phosphorylation	ENSRNOG00000024539|Ndufb6, ENSRNOG00000053643|LOC100910710, ENSRNOG00000021177|Cox8a	3	380	139	8741	0.0216	0.94507	ns	0.994985	ns	ENSRNOG00000024539|Ndufb6, ENSRNOG00000053643|LOC100910710, ENSRNOG00000021177|Cox8a	3		0	134	-4.31934
rno04664	Organismal Systems	Immune system	Fc epsilon RI signaling pathway	ENSRNOG00000018903|Pik3r1	1	380	68	8741	0.0147	0.95189	ns	0.99865	ns	ENSRNOG00000018903|Pik3r1	1		0	61	1.40841
rno00562	Metabolism	Carbohydrate metabolism	Inositol phosphate metabolism	ENSRNOG00000018516|Impa2	1	380	74	8741	0.0135	0.963234	ns	1	ns	ENSRNOG00000018516|Impa2	1		0	73	2.69195
rno04721	Organismal Systems	Nervous system	Synaptic vesicle cycle	ENSRNOG00000014816|Slc1a1	1	380	75	8741	0.0133	0.964846	ns	1	ns		0	ENSRNOG00000014816|Slc1a1	1	64	3.25
rno04662	Organismal Systems	Immune system	B cell receptor signaling pathway	ENSRNOG00000018903|Pik3r1	1	380	78	8741	0.0128	0.969271	ns	1	ns	ENSRNOG00000018903|Pik3r1	1		0	75	3.11769
rno05100	Human Diseases	Infectious disease: bacterial	Bacterial invasion of epithelial cells	ENSRNOG00000018903|Pik3r1	1	380	78	8741	0.0128	0.969271	ns	1	ns	ENSRNOG00000018903|Pik3r1	1		0	77	1.25357
rno04726	Organismal Systems	Nervous system	Serotonergic synapse	ENSRNOG00000019183|Alox15, ENSRNOG00000019482|Gnao1	2	380	122	8741	0.0164	0.97185	ns	1	ns	ENSRNOG00000019482|Gnao1	1	ENSRNOG00000019183|Alox15	1	92	1.04257
rno04142	Cellular Processes	Transport and catabolism	Lysosome	ENSRNOG00000007650|Cd63, ENSRNOG00000001082|Abcb9	2	380	129	8741	0.0155	0.978456	ns	1	ns	ENSRNOG00000007650|Cd63	1	ENSRNOG00000001082|Abcb9	1	113	5.7384
rno05016	Human Diseases	Neurodegenerative disease	Huntington disease	ENSRNOG00000024539|Ndufb6, ENSRNOG00000053643|LOC100910710, ENSRNOG00000005451|Dnah11, ENSRNOG00000021177|Cox8a, ENSRNOG00000023521|Map3k10, ENSRNOG00000009751|Gpx7, ENSRNOG00000000542|Dnah8	7	380	304	8741	0.023	0.980861	ns	1	ns	ENSRNOG00000024539|Ndufb6, ENSRNOG00000053643|LOC100910710, ENSRNOG00000021177|Cox8a, ENSRNOG00000023521|Map3k10, ENSRNOG00000000542|Dnah8	5	ENSRNOG00000005451|Dnah11, ENSRNOG00000009751|Gpx7	2	291	-0.879316
rno05014	Human Diseases	Neurodegenerative disease	Amyotrophic lateral sclerosis	ENSRNOG00000024539|Ndufb6, ENSRNOG00000053643|LOC100910710, ENSRNOG00000028356|Chchd10, ENSRNOG00000005451|Dnah11, ENSRNOG00000017801|Atf4, ENSRNOG00000021177|Cox8a, ENSRNOG00000009751|Gpx7, ENSRNOG00000000542|Dnah8, ENSRNOG00000012439|Bid	9	380	371	8741	0.0243	0.983251	ns	1	ns	ENSRNOG00000024539|Ndufb6, ENSRNOG00000053643|LOC100910710, ENSRNOG00000028356|Chchd10, ENSRNOG00000017801|Atf4, ENSRNOG00000021177|Cox8a, ENSRNOG00000000542|Dnah8, ENSRNOG00000012439|Bid	7	ENSRNOG00000005451|Dnah11, ENSRNOG00000009751|Gpx7	2	353	1.22417
rno05135	Human Diseases	Infectious disease: bacterial	Yersinia infection	ENSRNOG00000018903|Pik3r1, ENSRNOG00000010522|Tlr4	2	380	139	8741	0.0144	0.985358	ns	1	ns	ENSRNOG00000018903|Pik3r1	1	ENSRNOG00000010522|Tlr4	1	134	3.45547
rno05017	Human Diseases	Neurodegenerative disease	Spinocerebellar ataxia	ENSRNOG00000011306|Myod1, ENSRNOG00000018903|Pik3r1	2	380	143	8741	0.014	0.987469	ns	1	ns	ENSRNOG00000011306|Myod1, ENSRNOG00000018903|Pik3r1	2		0	138	3.06452
rno04062	Organismal Systems	Immune system	Chemokine signaling pathway	ENSRNOG00000018903|Pik3r1, ENSRNOG00000032150|Adcy2	2	380	181	8741	0.011	0.997231	ns	1	ns	ENSRNOG00000018903|Pik3r1, ENSRNOG00000032150|Adcy2	2		0	165	3.97034
rno03013	Genetic Information Processing	Translation	Nucleocytoplasmic transport	ENSRNOG00000055391|Eif4ebp2	1	380	169	8741	0.0059	0.999493	ns	1	ns	ENSRNOG00000055391|Eif4ebp2	1		0	160	7.43135
rno05132	Human Diseases	Infectious disease: bacterial	Salmonella infection	ENSRNOG00000002161|Tlr6, ENSRNOG00000010522|Tlr4	2	380	256	8741	0.0078	0.999875	ns	1	ns		0	ENSRNOG00000002161|Tlr6, ENSRNOG00000010522|Tlr4	2	251	4.229
rno04740	Organismal Systems	Sensory system	Olfactory transduction	ENSRNOG00000029871|Slc8a3, ENSRNOG00000031955|Calml3, ENSRNOG00000042978|Ncald, ENSRNOG00000038202|Calml4	4	380	1395	8741	0.0029	1	ns	1	ns	ENSRNOG00000029871|Slc8a3, ENSRNOG00000031955|Calml3	2	ENSRNOG00000042978|Ncald, ENSRNOG00000038202|Calml4	2	83	1.20741
