# Supplementary material for: Transcriptome sequencing and bioinformatics analysis of gastrocnemius muscle in type 2 diabetes mellitus rats
Source: BMC Musculoskelet Disord. 2024 Jun 8;25:457. doi: 10.1186/s12891-024-07568-x (PMC11161923; doi:10.1186/s12891-024-07568-x)
Supplement: Supplementary file 2 — Supplementary Material 2 [file 12891_2024_7568_MOESM2_ESM.xlsx]

## Sheet: Sheet1
gene_id	gene_name	FPKM.T2DMgroup_1	FPKM.T2DMgroup_2	FPKM.T2DMgroup_3	FPKM.Controlgroup_1	FPKM.Controlgroup_2	FPKM.Controlgroup_3	fc	log2(fc)	pval	qval	regulation	significant
ENSRNOG00000045843	Rusc2	17.2775	18.1575	19.0425	3.22045	2.78518	2.34299	6.52533	2.70605	2.7863e-55	2.7902e-51	up	yes
ENSRNOG00000005975	Rpl30	116.984	100.829	121.533	25.4301	23.4983	21.0861	4.84679	2.27703	2.86584e-49	1.43493e-45	up	yes
ENSRNOG00000000316	Sobp	22.0185	21.965	22.9422	4.79319	4.31807	3.4224	5.33968	2.41675	1.57198e-43	4.49765e-40	up	yes
ENSRNOG00000020346	Best1	19.7834	36.5699	12.428	1.33628	0.674575	0.84542	24.0808	4.58981	1.57212e-29	2.86239e-26	up	yes
ENSRNOG00000000172	Sqor	27.3428	19.7546	16.9096	3.2464	2.06274	2.86741	7.82811	2.96866	2.35724e-29	3.93423e-26	up	yes
ENSRNOG00000003330	Acsf2	13.5269	8.70809	11.1215	1.94738	2.1967	1.40423	6.01201	2.58785	6.23292e-29	9.60253e-26	up	yes
ENSRNOG00000019500	Cyp1a1	7.7615	11.0345	5.32461	0.114182	0.328167	0.080612	46.1231	5.52742	7.89411e-29	1.06714e-25	up	yes
ENSRNOG00000020836	Rorc	15.4041	11.2529	17.6099	1.60034	2.62537	1.5973	7.60208	2.92639	8.51398e-27	1.00305e-23	up	yes
ENSRNOG00000015718	RGD1307461	24.3892	23.1886	36.3454	4.35995	4.12955	2.09451	7.92924	2.98718	2.02974e-25	2.25843e-22	up	yes
ENSRNOG00000002434	Tmem100	15.8546	21.6647	16.3334	3.01929	2.01422	1.47202	8.27799	3.04928	7.01402e-24	6.68937e-21	up	yes
ENSRNOG00000003228	Mid1ip1	18.4419	16.8173	23.4385	3.13178	2.92802	4.38002	5.62248	2.49121	2.66405e-21	2.22315e-18	up	yes
ENSRNOG00000013874	Rplp1	495.583	661.917	469.716	147.963	133.843	113.767	4.11357	2.04039	4.46166e-18	3.08131e-15	up	yes
ENSRNOG00000031211	Acsm5	1.19615	1.0154	2.08262	0.141976	0.0997579	0.0888875	12.9882	3.69913	4.77111e-18	3.1852e-15	up	yes
ENSRNOG00000016706	Fanca	1.37391	4.11655	2.27211	0.206366	0.144066	0.159019	15.2371	3.92952	1.50065e-17	9.10761e-15	up	yes
ENSRNOG00000050869	Cebpd	10.8858	35.9236	11.5162	1.44206	0.959878	0.964417	17.326	4.11487	5.05357e-17	2.73548e-14	up	yes
ENSRNOG00000018390	Pld3	10.2961	8.51264	12.9309	3.42573	3.13522	2.73305	3.41506	1.77191	6.2996e-17	3.32022e-14	up	yes
ENSRNOG00000056747	AABR07015055.1	79.3532	114.227	55.1582	14.8333	7.88973	7.03765	8.35796	3.06315	7.19056e-17	3.6352e-14	up	yes
ENSRNOG00000033559	AC128290.1	11.8834	9.72535	14.0766	1.40237	1.51766	1.08929	8.90058	3.1539	1.03083e-16	5.03549e-14	up	yes
ENSRNOG00000020835	Hipk4	1.8418	2.19624	2.98151	0.345241	0.328822	0.252151	7.57875	2.92196	1.56436e-16	7.45974e-14	up	yes
ENSRNOG00000007668	Mafa	9.71667	39.4281	12.7972	1.52559	0.763335	0.894521	19.4575	4.28225	4.80368e-16	2.13796e-13	up	yes
ENSRNOG00000056765	Rpl10	578.748	571.27	618.78	256.996	257.408	239.813	2.34521	1.22972	8.03425e-16	3.47592e-13	up	yes
ENSRNOG00000018795	Rpl18a	316.514	284.752	310.428	154.07	134.203	132.561	2.1664	1.1153	8.157e-16	3.47592e-13	up	yes
ENSRNOG00000025679	Stk40	48.1875	40.7957	38.0708	15.6438	15.3599	15.8125	2.71389	1.44036	1.54733e-15	6.19798e-13	up	yes
ENSRNOG00000022143	Dusp23	11.6131	15.6623	11.8201	2.19968	2.92782	1.94842	5.52516	2.46602	7.97891e-15	3.07311e-12	up	yes
ENSRNOG00000007628	Ptp4a3	281.054	254.261	288.434	127.598	109.337	122.334	2.29284	1.19714	8.55544e-15	3.23299e-12	up	yes
ENSRNOG00000014761	Rasd2	2.38981	2.81787	2.31186	0.627268	0.60752	0.511954	4.30489	2.10598	3.94465e-14	1.38602e-11	up	yes
ENSRNOG00000055956	AABR07015078.1	314.587	491.772	238.959	83.2091	61.2185	53.0682	5.29286	2.40405	6.5989e-14	2.20271e-11	up	yes
ENSRNOG00000005480	Ybx3	905.026	788.967	949.273	369.115	350.057	396.082	2.3701	1.24495	9.24691e-14	3.03602e-11	up	yes
ENSRNOG00000017708	AABR07073038.1	102.878	107.34	95.0125	44.5093	39.1113	37.5717	2.51856	1.3326	1.66186e-13	5.04298e-11	up	yes
ENSRNOG00000056017	Bcl7a	19.2822	17.3805	18.4346	6.47694	5.21995	3.78295	3.55929	1.83159	1.73599e-13	5.18931e-11	up	yes
ENSRNOG00000009378	Rpl4	431.534	375.972	395.34	218.818	184.443	173.883	2.08414	1.05945	2.23042e-13	6.38156e-11	up	yes
ENSRNOG00000042556	Bmyc	5.51065	9.28908	3.4891	0.473853	0.378259	0.458521	13.9542	3.80263	2.33705e-13	6.59247e-11	up	yes
ENSRNOG00000012874	Rgma	11.3583	11.5697	12.568	5.13667	4.57011	3.51346	2.68498	1.42491	2.37647e-13	6.61056e-11	up	yes
ENSRNOG00000058866	Myo5a	4.19036	4.40774	4.84848	1.87756	1.39547	1.51775	2.80676	1.48891	2.65706e-13	7.19129e-11	up	yes
ENSRNOG00000010079	Ca3	1405.12	654.295	1739.56	298.74	298.898	220.613	4.64281	2.215	2.92282e-13	7.70241e-11	up	yes
ENSRNOG00000005195	Cst3	249.081	213.332	204.953	101.184	82.3457	63.321	2.70352	1.43484	3.8173e-13	9.92895e-11	up	yes
ENSRNOG00000005569	Phospho1	182.428	241.958	154.346	43.9728	46.5357	55.2118	3.97153	1.98969	5.3585e-13	1.3759e-10	up	yes
ENSRNOG00000016751	Slc25a28	24.9089	24.7316	22.0109	8.3997	8.12008	8.9789	2.81	1.49057	8.17501e-13	2.04661e-10	up	yes
ENSRNOG00000014237	Zfp503	1.78922	2.30059	3.28846	0.558129	0.367122	0.336205	5.84901	2.54819	8.86905e-13	2.16621e-10	up	yes
ENSRNOG00000051548	Lmod1	21.5343	25.2023	44.7943	6.0951	7.42072	7.18501	4.42161	2.14457	1.13248e-12	2.70016e-10	up	yes
ENSRNOG00000052141	Rps10	58.286	69.4582	49.4083	12.7447	5.85475	13.1886	5.57293	2.47844	1.83263e-12	4.31812e-10	up	yes
ENSRNOG00000006589	Mif	22.489	31.956	25.1821	6.80716	4.0269	5.20847	4.9635	2.31136	2.19299e-12	5.10712e-10	up	yes
ENSRNOG00000060837	AC132752.2	32.2833	23.3561	31.3304	7.12602	9.09071	7.74424	3.62965	1.85983	2.47122e-12	5.68891e-10	up	yes
ENSRNOG00000059586	AABR07015080.2	21.173	31.4328	13.0755	3.65101	2.58434	2.44826	7.56382	2.91912	2.66844e-12	6.00489e-10	up	yes
ENSRNOG00000004208	Crim1	17.7745	17.6719	19.1047	6.00081	7.09581	7.14031	2.69562	1.43062	2.83324e-12	6.3049e-10	up	yes
ENSRNOG00000059504	AABR07015078.2	49.3916	78.8287	34.2547	10.4385	9.61172	8.51691	5.68748	2.50779	5.6401e-12	1.18905e-09	up	yes
ENSRNOG00000018725	Phkg2	9.05564	8.05195	9.40092	4.05956	3.28745	2.78013	2.61757	1.38823	6.47272e-12	1.35037e-09	up	yes
ENSRNOG00000010235	Pkig	31.9938	33.2027	34.2746	15.42	11.6288	12.5265	2.51346	1.32968	8.90352e-12	1.80121e-09	up	yes
ENSRNOG00000015253	Hsf4	6.62478	9.75552	6.66085	1.7576	0.803481	1.49139	5.68569	2.50734	1.12677e-11	2.19096e-09	up	yes
ENSRNOG00000006283	LOC100359922	32.2153	45.1637	21.6816	6.25328	6.08378	7.26337	5.054	2.33743	1.75709e-11	3.31991e-09	up	yes
ENSRNOG00000021132	Trmt112	26.1283	31.9907	27.8692	9.44981	7.85802	9.40961	3.21843	1.68636	2.44588e-11	4.49413e-09	up	yes
ENSRNOG00000056162	AC111885.1	2.50199	6.41951	1.75982	0.435669	0.338559	0.333236	9.64484	3.26976	2.54746e-11	4.6112e-09	up	yes
ENSRNOG00000055562	Dkc1	14.5639	22.684	11.5923	4.57905	2.81535	2.66745	4.85399	2.27917	3.33029e-11	5.95527e-09	up	yes
ENSRNOG00000015442	Sfxn3	11.7417	9.11921	13.4367	5.22807	4.37912	4.4516	2.43958	1.28663	3.36139e-11	5.95769e-09	up	yes
ENSRNOG00000046295	LOC100910875	13.8789	16.8722	10.6005	2.95427	2.02143	2.959	5.21149	2.3817	4.27349e-11	7.50785e-09	up	yes
ENSRNOG00000021017	Ca11	6.44261	5.76411	7.84873	2.27974	2.27431	2.01044	3.05514	1.61124	4.89917e-11	8.53222e-09	up	yes
ENSRNOG00000013968	Comtd1	2.68021	2.14097	2.26308	0.727094	0.674576	0.558396	3.61429	1.85371	5.72702e-11	9.888e-09	up	yes
ENSRNOG00000019990	Rex1bd	14.2813	18.8397	5.87045	1.9232	1.13241	1.24579	9.06481	3.18028	7.72533e-11	1.31121e-08	up	yes
ENSRNOG00000024177	AC096601.1	7.5465	20.9633	5.94984	0.822725	0.470206	0.745551	16.9046	4.07934	8.05527e-11	1.34442e-08	up	yes
ENSRNOG00000011494	Rpl36a	64.1588	67.574	72.6497	29.4945	30.0775	28.773	2.31346	1.21005	8.75435e-11	1.44903e-08	up	yes
ENSRNOG00000017552	Mrpl34	20.4993	17.7006	14.5089	5.79286	3.40503	2.59946	4.46786	2.15958	9.31145e-11	1.5286e-08	up	yes
ENSRNOG00000023344	Rpl23a	359.534	348.022	363.149	165.059	181.808	150.661	2.15205	1.10571	9.52963e-11	1.5517e-08	up	yes
ENSRNOG00000029514	Slc26a9	0.617794	0.787085	0.823096	0.068892	0.117609	0.080928	8.33109	3.05851	1.11956e-10	1.7938e-08	up	yes
ENSRNOG00000011955	AABR07026997.1	75.2526	41.9996	48.1786	19.8479	14.9379	11.6133	3.56538	1.83406	1.4017e-10	2.22803e-08	up	yes
ENSRNOG00000021185	Bola1	7.39532	13.0612	3.33395	0.716939	0.731521	0.250622	14.0019	3.80755	1.66104e-10	2.61947e-08	up	yes
ENSRNOG00000054563	Selenoh	19.3037	20.3855	15.0883	6.00315	3.1635	4.46988	4.01697	2.00611	2.25211e-10	3.45468e-08	up	yes
ENSRNOG00000012420	Bcl9l	8.34141	9.3815	9.76719	4.32587	3.43843	2.62608	2.64573	1.40367	2.90987e-10	4.41507e-08	up	yes
ENSRNOG00000015971	Slc12a2	23.7658	17.8726	27.9461	10.1456	10.2335	9.70719	2.31284	1.20966	3.22499e-10	4.82016e-08	up	yes
ENSRNOG00000048268	AABR07015067.1	9.00056	19.6717	6.5666	1.52223	0.914801	1.0228	10.1851	3.34839	3.33085e-10	4.9415e-08	up	yes
ENSRNOG00000018170	Slc27a1	10.2703	8.29394	9.20103	4.37725	4.38374	3.27437	2.30697	1.206	3.70776e-10	5.46022e-08	up	yes
ENSRNOG00000015588	Nol3	116.527	60.4655	86.5562	33.3446	25.6413	31.4899	2.91292	1.54246	4.10216e-10	5.95349e-08	up	yes
ENSRNOG00000011306	Myod1	13.8423	16.8112	15.0243	4.93914	5.76397	3.19827	3.28584	1.71626	4.37497e-10	6.30373e-08	up	yes
ENSRNOG00000016685	Mc5r	3.07003	1.52875	3.29004	0.506572	0.262562	0.393706	6.7841	2.76216	4.58839e-10	6.56402e-08	up	yes
ENSRNOG00000018250	Tnni3	2.07554	2.00267	2.95105	0.281444	0.137372	0.059615	14.6923	3.87699	5.72507e-10	7.94281e-08	up	yes
ENSRNOG00000029574	Rps4x	108.694	120.412	112.27	57.2024	51.2423	44.0332	2.23886	1.16276	6.75052e-10	9.13472e-08	up	yes
ENSRNOG00000002710	Cnst	18.9722	23.7254	23.3331	8.41602	8.70141	8.5976	2.56778	1.36052	6.83325e-10	9.13472e-08	up	yes
ENSRNOG00000016220	Rpl12	371.56	371.031	449.043	157.995	148.296	183.884	2.43104	1.28157	7.60155e-10	9.88597e-08	up	yes
ENSRNOG00000020254	Per2	12.7607	8.95699	11.6289	5.37891	2.97609	3.63292	2.78169	1.47596	9.52744e-10	1.22318e-07	up	yes
ENSRNOG00000039017	Naa50	21.3878	19.3999	19.6432	11.0429	9.64548	7.66926	2.13103	1.09155	9.62004e-10	1.2272e-07	up	yes
ENSRNOG00000008140	Rpl15	103.046	97.5512	100.892	57.5226	41.0437	43.0249	2.12929	1.09037	1.12476e-09	1.40792e-07	up	yes
ENSRNOG00000060896	AABR07063424.1	44.6934	70.6211	36.5464	15.4052	9.9614	9.69416	4.33136	2.11482	1.23514e-09	1.53648e-07	up	yes
ENSRNOG00000011544	Zfp219	5.19459	5.27963	4.79156	2.10475	1.57048	1.06659	3.21939	1.68679	1.55582e-09	1.9e-07	up	yes
ENSRNOG00000027368	Ubald1	10.0631	11.3977	9.00104	3.39978	3.49444	3.45295	2.94398	1.55777	1.6982e-09	2.04889e-07	up	yes
ENSRNOG00000003407	Ptpn14	3.9979	6.41571	4.91346	1.47094	1.23879	1.59733	3.5586	1.83131	1.76746e-09	2.11968e-07	up	yes
ENSRNOG00000042726	RGD1560775	0.968159	0.495779	1.30074	0	0.0446283	0	61.949	5.95301	1.91055e-09	2.27765e-07	up	yes
ENSRNOG00000046600	AABR07015066.1	132.406	210.154	108.954	48.8493	38.871	33.5424	3.72344	1.89663	2.24158e-09	2.64085e-07	up	yes
ENSRNOG00000001376	Mettl7a	35.9642	25.1332	63.8223	11.9228	12.1481	7.57427	3.94751	1.98094	2.44087e-09	2.85882e-07	up	yes
ENSRNOG00000050401	Vbp1	20.8978	24.8029	17.6424	8.77245	5.87113	6.09425	3.05447	1.61092	2.60268e-09	3.01309e-07	up	yes
ENSRNOG00000000490	Rps10	120.419	118.053	101.338	63.9915	43.7441	35.0412	2.38001	1.25097	4.77985e-07	2.68154e-05	up	yes
ENSRNOG00000004411	Tspan8	33.5443	32.5303	33.1374	16.5667	11.9086	14.67	2.29949	1.20131	3.70262e-09	4.23749e-07	up	yes
ENSRNOG00000006019	G0s2	20.941	22.4031	16.5086	0.758848	2.21012	3.9886	8.60252	3.10476	5.24936e-09	5.84079e-07	up	yes
ENSRNOG00000030869	Aldoart2	1.15671	0.922645	1.37118	0.108207	0.059931	0.162144	10.4472	3.38505	5.46417e-09	6.04621e-07	up	yes
ENSRNOG00000012307	Mybpc3	0.507829	0.343021	0.675465	0.034537	0	0	44.1936	5.46577	5.52749e-09	6.08267e-07	up	yes
ENSRNOG00000000918	Zbed5	3.96299	5.87806	3.01281	0.952798	1.06751	0.937069	4.34637	2.11981	5.69815e-09	6.23621e-07	up	yes
ENSRNOG00000007650	Cd63	79.1813	58.2597	68.7231	39.6513	29.0343	28.2311	2.12723	1.08898	5.94503e-09	6.47103e-07	up	yes
ENSRNOG00000000488	Hmga1	12.3666	12.4789	9.86095	3.25856	1.79332	2.17531	4.80221	2.2637	6.1031e-09	6.60718e-07	up	yes
ENSRNOG00000059013	AABR07060519.1	1.73679	1.56743	1.24587	0.305337	0.268284	0.35427	4.90369	2.29387	6.24462e-09	6.72405e-07	up	yes
ENSRNOG00000032951	Jsrp1	73.5713	116.984	69.2888	32.4046	21.9676	24.2243	3.30605	1.72511	6.6079e-09	7.03953e-07	up	yes
ENSRNOG00000019812	Nr1h2	21.4028	22.3038	17.2149	9.74207	6.22858	6.14768	2.75434	1.46171	7.27516e-09	7.62244e-07	up	yes
ENSRNOG00000015335	Rpl13	168.544	321.952	120.585	50.6053	48.1742	36.6553	4.51199	2.17376	7.30731e-09	7.62244e-07	up	yes
ENSRNOG00000020266	Eef2	809.514	893.195	783.824	401.732	377.891	381.404	2.14167	1.09873	7.73393e-09	7.98429e-07	up	yes
ENSRNOG00000053084	Fuz	6.43317	8.78229	6.19514	2.62715	1.96514	1.86382	3.31633	1.72959	9.05637e-09	9.20716e-07	up	yes
ENSRNOG00000021209	Polr3gl	8.65277	5.86934	8.53744	3.02777	3.1669	3.11957	2.47573	1.30785	9.63992e-09	9.75092e-07	up	yes
ENSRNOG00000011751	Ncdn	5.94769	6.38465	7.08318	3.28876	2.75964	2.6647	2.22831	1.15595	1.13746e-08	1.13905e-06	up	yes
ENSRNOG00000052025	Tle5	371.47	466.66	287.85	147.059	133.943	123.496	2.78365	1.47698	1.18964e-08	1.18538e-06	up	yes
ENSRNOG00000010284	St3gal5	19.7119	12.362	14.188	6.162	7.00815	5.57137	2.46842	1.30359	1.28846e-08	1.27749e-06	up	yes
ENSRNOG00000056655	AC105485.2	9.11765	30.2495	7.11239	1.59257	1.06529	0.71268	13.7899	3.78554	1.40317e-08	1.3715e-06	up	yes
ENSRNOG00000003463	Srebf1	20.0171	34.6148	20.5104	5.70562	8.78267	5.47065	3.76485	1.91259	1.40382e-08	1.3715e-06	up	yes
ENSRNOG00000013023	Nop53	40.4628	32.7418	32.2101	19.342	16.1876	16.2524	2.03574	1.02556	1.59115e-08	1.52878e-06	up	yes
ENSRNOG00000050735	Cd99	11.0841	12.9259	8.58143	3.81387	2.64079	2.44395	3.66254	1.87284	1.59535e-08	1.52878e-06	up	yes
ENSRNOG00000012521	Shisa2	1.67113	3.66796	4.20167	0.5585	0.309036	0.213808	8.82305	3.14128	1.80136e-08	1.70195e-06	up	yes
ENSRNOG00000017079	Pgm2l1	7.77173	7.42347	9.21356	3.9437	4.14698	3.40505	2.12329	1.0863	1.80155e-08	1.70195e-06	up	yes
ENSRNOG00000006779	Crot	25.7034	32.4339	32.4727	11.5565	13.009	7.14102	2.85777	1.51489	1.88944e-08	1.77661e-06	up	yes
ENSRNOG00000061786	AABR07032724.3	27.0028	26.4576	31.6421	8.96998	13.0468	9.3144	2.71622	1.4416	1.96018e-08	1.83451e-06	up	yes
ENSRNOG00000047737	Rpl7a	175.629	201.892	181.208	85.2585	86.4018	77.8686	2.23913	1.16294	3.46966e-09	3.9937e-07	up	yes
ENSRNOG00000014659	Ebpl	2.63978	1.07926	2.60306	0.326681	0.144573	0.208932	9.29466	3.2164	2.09106e-08	1.93888e-06	up	yes
ENSRNOG00000008487	Amotl2	5.74154	5.1124	6.8021	3.17296	2.27037	1.96361	2.38372	1.25321	2.28403e-08	2.08016e-06	up	yes
ENSRNOG00000011026	Irf2bpl	7.11903	12.6927	7.57195	2.7	2.69551	2.24703	3.58306	1.84119	2.28498e-08	2.08016e-06	up	yes
ENSRNOG00000016150	Ifrd2	26.1156	26.2765	23.6246	11.3913	10.3311	12.0532	2.25064	1.17033	2.47323e-08	2.24135e-06	up	yes
ENSRNOG00000019492	Pomgnt2	8.04895	9.33637	7.11755	3.48586	3.08734	2.35145	2.74553	1.45708	2.7e-08	2.41409e-06	up	yes
ENSRNOG00000055976	AABR07006866.1	1.44476	3.72219	1.33246	0.133885	0.15307	0.091248	17.1849	4.10307	2.74385e-08	2.44239e-06	up	yes
ENSRNOG00000014252	Irf2bp1	4.65752	6.74231	5.17927	1.74579	1.99483	1.16504	3.37959	1.75685	2.78647e-08	2.46936e-06	up	yes
ENSRNOG00000004505	Nfic	74.9762	108.286	65.2822	33.3544	22.5264	26.1524	3.02981	1.59923	2.88975e-08	2.53841e-06	up	yes
ENSRNOG00000007921	Hnrnpm	38.3572	42.4936	43.2184	23.2134	18.4586	18.0114	2.07879	1.05574	2.93221e-08	2.56447e-06	up	yes
ENSRNOG00000021117	Rps6ka4	5.3059	4.76871	4.71109	2.54926	2.16385	1.83765	2.2571	1.17447	3.00119e-08	2.61338e-06	up	yes
ENSRNOG00000005618	Fmc1	7.54835	11.7498	6.94621	2.29276	2.73095	1.61095	3.95564	1.98391	3.5912e-08	3.10019e-06	up	yes
ENSRNOG00000018803	Mrtfa	7.22109	9.41024	8.67086	4.02309	2.27538	2.54852	2.85998	1.516	3.68222e-08	3.1516e-06	up	yes
ENSRNOG00000012458	Cyp2e1	1.98482	0.315003	1.70168	0.0201495	0	0.0791531	40.2961	5.33257	3.69978e-08	3.15316e-06	up	yes
ENSRNOG00000001770	Ehhadh	5.9876	3.67345	4.66025	2.09591	1.92319	1.41838	2.63382	1.39715	4.06341e-08	3.43384e-06	up	yes
ENSRNOG00000019383	Tef	40.316	42.8952	48.0565	21.097	18.9212	22.0223	2.11584	1.08123	4.08657e-08	3.4389e-06	up	yes
ENSRNOG00000039876	LOC681410	3.68706	14.3232	2.49872	0.74481	0.452021	0.472837	12.2833	3.61862	4.15616e-08	3.48283e-06	up	yes
ENSRNOG00000037087	LOC108351584	27.728	29.0058	22.4535	9.92769	5.53171	4.07529	4.05367	2.01923	4.30651e-08	3.59378e-06	up	yes
ENSRNOG00000037607	LOC100911575	124.878	104.915	99.2463	58.1158	53.7699	48.416	2.05263	1.03747	4.58237e-08	3.80812e-06	up	yes
ENSRNOG00000011518	Dusp26	86.0095	121.116	52.5155	30.9338	16.6155	20.0452	3.84115	1.94154	4.80159e-08	3.97381e-06	up	yes
ENSRNOG00000016875	Cbx7	10.5025	13.0129	11.7267	4.33829	5.45589	3.51949	2.64706	1.40439	5.39787e-08	4.37686e-06	up	yes
ENSRNOG00000001258	Snx8	2.95476	2.56517	2.66038	1.10606	0.548266	0.773137	3.36991	1.75271	5.57957e-08	4.50595e-06	up	yes
ENSRNOG00000013166	Wnt4	4.91827	8.23401	4.70034	1.69883	1.83743	1.79103	3.35116	1.74466	5.82837e-08	4.63217e-06	up	yes
ENSRNOG00000014832	Mapkapk3	26.6092	31.2123	24.6069	10.7299	12.5205	10.8898	2.41442	1.27167	6.07117e-08	4.80606e-06	up	yes
ENSRNOG00000037426	LOC100912590	1.83742	3.93162	1.02401	0.290555	0.230776	0.154747	10.0477	3.3288	6.37116e-08	5.02368e-06	up	yes
ENSRNOG00000015458	Hemk1	3.72752	2.92761	3.71499	1.24547	1.39601	1.02638	2.8273	1.49942	6.82504e-08	5.36046e-06	up	yes
ENSRNOG00000048168	Gtpbp6	2.389	4.21065	1.21449	0.402337	0.245186	0.305483	8.19946	3.03553	7.74875e-08	5.99197e-06	up	yes
ENSRNOG00000011702	Foxp3	1.56191	3.01978	2.73185	0.559611	0.516834	0.685321	4.15126	2.05355	8.50045e-08	6.47327e-06	up	yes
ENSRNOG00000024482	Tnrc18	3.59525	3.67012	3.16257	1.74385	1.64121	1.26475	2.24266	1.16521	8.67857e-08	6.55903e-06	up	yes
ENSRNOG00000028628	LOC100911196	3.20407	5.60116	2.34147	0.991722	0.769995	0.759231	4.42163	2.14458	8.77764e-08	6.60897e-06	up	yes
ENSRNOG00000017117	Ybx2	7.68793	8.63542	4.26245	1.79244	1.85726	1.34736	4.11958	2.0425	9.17282e-08	6.88065e-06	up	yes
ENSRNOG00000001004	Ncor2	10.457	11.5584	8.42301	5.16118	3.6514	3.62207	2.44788	1.29153	9.26862e-08	6.90081e-06	up	yes
ENSRNOG00000060615	Rai1	3.23238	3.2543	4.04669	1.86981	1.6637	1.50509	2.09054	1.06387	1.04014e-07	7.63072e-06	up	yes
ENSRNOG00000005053	Egln3	46.1934	27.2974	41.1179	7.28903	15.7953	6.04315	3.93473	1.97627	1.07082e-07	7.82002e-06	up	yes
ENSRNOG00000037897	Rps19l2	152.853	110.717	104.122	38.2662	56.0668	44.8326	2.64212	1.40169	1.09683e-07	7.93046e-06	up	yes
ENSRNOG00000019987	Scand1	1.28281	14.01	0.861122	0.150166	0.069624	0.189114	39.5055	5.30398	1.10281e-07	7.93665e-06	up	yes
ENSRNOG00000049097	Rpl7a	160.136	194.544	179.943	84.6258	86.4874	78.1207	2.14507	1.10102	1.10562e-07	7.93665e-06	up	yes
ENSRNOG00000023352	Fam78a	16.5648	19.6152	19.0902	7.13864	6.59776	8.61736	2.47252	1.30598	1.13375e-07	8.10957e-06	up	yes
ENSRNOG00000015264	Lrrc38	2.71513	7.41654	3.59295	1.0044	0.967329	0.751154	5.04047	2.33356	1.38632e-07	9.84582e-06	up	yes
ENSRNOG00000033517	LOC100360791	217.112	84.0232	223.587	54.6546	52.1496	51.4841	3.31498	1.729	1.42287e-07	1.00697e-05	up	yes
ENSRNOG00000052701	Coa6	3.8058	5.14451	1.34143	0	0	0	34305.8	15.0662	1.43621e-07	1.01253e-05	up	yes
ENSRNOG00000019057	Prkcq	35.6534	32.5116	43.818	13.1971	17.4784	16.7831	2.35959	1.23854	1.44084e-07	1.01253e-05	up	yes
ENSRNOG00000001827	Masp1	73.7303	75.0523	78.9271	36.0456	41.4722	26.9796	2.17909	1.12373	1.45917e-07	1.02183e-05	up	yes
ENSRNOG00000020233	Rabac1	40.2233	54.9441	40.0893	18.8006	14.5308	17.7279	2.64901	1.40546	1.52326e-07	1.06299e-05	up	yes
ENSRNOG00000026226	Hook1	1.73197	1.66585	2.23793	0.79072	0.547587	0.738583	2.71355	1.44018	1.59155e-07	1.10296e-05	up	yes
ENSRNOG00000018932	Ccdc124	35.3095	49.3825	32.7807	16.3472	11.4919	14.5309	2.77254	1.47121	1.60002e-07	1.10365e-05	up	yes
ENSRNOG00000028616	Pck1	2.19125	0.13656	4.15894	0.136525	0.078268	0.078503	22.1167	4.46707	1.60357e-07	1.10365e-05	up	yes
ENSRNOG00000052925	NEWGENE_621351	9.25061	1.55787	7.76597	89.8872	20.6222	19.9588	0.142368	-2.81231	0.000756047	0.0118223	down	yes
ENSRNOG00000000839	Nfkbil1	1.58978	2.00378	1.24499	0.318426	0.390828	0.33877	4.61682	2.2069	1.79913e-07	1.22561e-05	up	yes
ENSRNOG00000034078	Mxi1	41.861	49.4447	40.1685	20.6642	20.1613	19.5805	2.17651	1.12202	1.92489e-07	1.29803e-05	up	yes
ENSRNOG00000014214	Rpl27a	114.308	135.89	119.608	68.6282	52.6321	50.4696	2.15342	1.10663	1.93926e-07	1.30334e-05	up	yes
ENSRNOG00000042838	Junb	3.81174	4.12294	4.27648	1.01876	0.628923	1.40653	3.99814	1.99933	1.95548e-07	1.30984e-05	up	yes
ENSRNOG00000046871	LOC681367	6.65562	10.0782	5.44986	1.62196	0.892931	0.652929	7.00281	2.80793	2.00558e-07	1.33893e-05	up	yes
ENSRNOG00000009614	LOC300249	17.2408	12.314	14.604	6.62692	7.05366	6.76046	2.1603	1.11123	2.34e-07	1.5258e-05	up	yes
ENSRNOG00000046500	Irgq	1.52767	3.3841	1.25945	0.351875	0.309692	0.284868	6.5205	2.70498	2.34645e-07	1.5258e-05	up	yes
ENSRNOG00000000826	Flot1	17.5269	17.8044	15.413	8.32444	7.58724	8.21647	2.10312	1.07253	2.38734e-07	1.54737e-05	up	yes
ENSRNOG00000010819	Hspa4l	1.14909	0.861242	1.13055	0.436245	0.308565	0.347611	2.87516	1.52364	2.43852e-07	1.56034e-05	up	yes
ENSRNOG00000015753	Epn1	55.9999	68.2669	50.3155	29.1353	23.0567	23.455	2.30785	1.20655	2.57371e-07	1.63639e-05	up	yes
ENSRNOG00000019254	Dyrk1b	29.7281	50.8532	38.929	13.7432	15.3106	14.0138	2.77495	1.47246	2.59294e-07	1.6434e-05	up	yes
ENSRNOG00000033496	Igdcc4	6.79141	7.01998	7.78631	3.7931	3.43284	3.52824	2.00831	1.00598	2.7754e-07	1.74076e-05	up	yes
ENSRNOG00000042886	Rps28	78.4731	99.0628	90.0773	42.5888	39.9598	36.2313	2.25302	1.17186	2.8375e-07	1.76489e-05	up	yes
ENSRNOG00000024885	Asb10	14.3586	17.0222	14.0997	5.56677	6.40625	6.57685	2.4518	1.29384	2.8637e-07	1.77567e-05	up	yes
ENSRNOG00000009779	Krt8	1.72055	0.17211	2.05906	0.0194883	0.0605769	0.0718484	26.0129	4.70116	3.0221e-07	1.85096e-05	up	yes
ENSRNOG00000016870	Pcif1	10.4744	9.90995	9.12448	5.22599	4.18864	4.86633	2.0663	1.04705	3.03858e-07	1.85539e-05	up	yes
ENSRNOG00000019363	Inka1	1.16308	0.991145	1.32188	0.120536	0.15407	0.041864	10.984	3.45733	3.18001e-07	1.92415e-05	up	yes
ENSRNOG00000000974	Zfp358	18.7571	24.8902	14.9311	7.27673	6.07213	7.35339	2.82957	1.50058	3.26256e-07	1.96224e-05	up	yes
ENSRNOG00000008176	Nppa	1.48745	0.195544	1.30484	0	0	0	9959.46	13.2819	3.3734e-07	2.01679e-05	up	yes
ENSRNOG00000020706	Kcnn3	5.74036	4.58685	4.70909	2.04503	1.80892	2.33782	2.42843	1.28003	3.59771e-07	2.12329e-05	up	yes
ENSRNOG00000004101	Marc1	2.10679	2.06751	3.76603	0.69462	0.430604	0.729158	4.28193	2.09826	3.60454e-07	2.12329e-05	up	yes
ENSRNOG00000013927	Jag2	5.56414	7.31591	4.92884	2.54277	2.23814	2.09846	2.58874	1.37225	3.6547e-07	2.14024e-05	up	yes
ENSRNOG00000049575	Atn1	4.80339	4.96871	4.77577	2.42539	2.03924	2.34301	2.13699	1.09558	3.67982e-07	2.14867e-05	up	yes
ENSRNOG00000017155	Nck2	7.18196	6.59593	10.5064	3.50941	2.94103	1.66986	2.99056	1.58041	3.69133e-07	2.14913e-05	up	yes
ENSRNOG00000015191	Phc1	12.5068	16.5715	10.8634	4.70857	4.49382	5.47939	2.72049	1.44387	3.77369e-07	2.18438e-05	up	yes
ENSRNOG00000024539	Ndufb6	52.6686	48.1008	42.7838	27.3084	20.2721	18.5293	2.17144	1.11865	3.9544e-07	2.28239e-05	up	yes
ENSRNOG00000053643	LOC100910710	5.32929	5.24408	4.78374	0.957285	1.40063	1.21594	4.29707	2.10335	4.29604e-07	2.45832e-05	up	yes
ENSRNOG00000011292	NEWGENE_621351	23.2662	3.51124	19.6491	222.942	48.1054	48.8707	0.14512	-2.78468	0.00118258	0.0169662	down	yes
ENSRNOG00000053729	Tesk1	13.0657	14.5274	10.6548	5.09181	5.11857	5.69262	2.40507	1.26608	4.97706e-07	2.77662e-05	up	yes
ENSRNOG00000028747	AABR07073039.1	23.2485	25.461	26.289	12.3385	10.3951	8.70804	2.38533	1.25419	5.07609e-07	2.81618e-05	up	yes
ENSRNOG00000049484	Atp9a	87.3355	77.0586	78.9899	46.8221	29.2113	38.6519	2.12219	1.08556	5.8371e-07	3.20289e-05	up	yes
ENSRNOG00000046607	Cited4	2.40024	5.46954	2.75213	0.553844	0.624375	0.574668	6.05967	2.59924	6.05586e-07	3.31384e-05	up	yes
ENSRNOG00000000054	Abhd8	4.74754	7.41358	3.9843	1.95048	1.38039	1.30547	3.48236	1.80007	6.36617e-07	3.46472e-05	up	yes
ENSRNOG00000008296	Tpgs1	2.74281	5.58212	1.85387	0.37406	0.725534	0.453227	6.55503	2.7126	6.55562e-07	3.53897e-05	up	yes
ENSRNOG00000005874	Tle2	1.64234	2.14327	2.03831	0.795713	0.51528	0.490246	3.23329	1.693	6.65168e-07	3.58118e-05	up	yes
ENSRNOG00000014653	Arl11	2.28743	1.97244	4.35701	0.788634	0.643216	0.56565	4.31383	2.10897	7.17517e-07	3.84236e-05	up	yes
ENSRNOG00000046834	C3	0.475167	0.190255	1.43285	0.061599	0.048649	0.070815	11.5887	3.53464	7.25315e-07	3.87376e-05	up	yes
ENSRNOG00000021174	Macrod1	124.061	159.512	97.9174	54.1619	49.6121	49.0568	2.49616	1.31971	7.31061e-07	3.89407e-05	up	yes
ENSRNOG00000010029	Ubald2	65.4576	146.524	63.1259	28.2492	19.062	24.547	3.82848	1.93677	7.58977e-07	4.01077e-05	up	yes
ENSRNOG00000033736	Diras3	1.26652	7.7834	1.27836	0.07949	0.224555	0.107833	25.0761	4.64824	7.64585e-07	4.01919e-05	up	yes
ENSRNOG00000053285	Mllt6	11.3207	16.9033	11.8002	5.92828	5.44874	4.24993	2.56123	1.35684	7.68192e-07	4.02758e-05	up	yes
ENSRNOG00000055391	Eif4ebp2	43.9844	54.1392	41.3454	16.6954	19.8834	20.6037	2.43902	1.2863	7.7706e-07	4.06344e-05	up	yes
ENSRNOG00000010812	Osbpl6	7.80257	7.663	11.7817	4.25099	4.40078	3.1477	2.3092	1.20739	8.19338e-07	4.26226e-05	up	yes
ENSRNOG00000004763	Sirpa	2.93978	2.87334	4.26229	1.58571	1.40562	1.20706	2.39983	1.26293	8.46503e-07	4.35829e-05	up	yes
ENSRNOG00000008829	Sorbs3	23.5956	16.8013	21.1856	9.08535	11.0202	9.80779	2.0587	1.04173	8.79482e-07	4.51359e-05	up	yes
ENSRNOG00000006281	LOC108348320	2.23463	2.92984	4.19505	0.287336	0.752896	0.120626	8.06259	3.01124	1.04488e-06	5.21864e-05	up	yes
ENSRNOG00000003515	Ephx1	14.3936	4.78262	11.4959	3.15825	3.20094	1.91414	3.70735	1.89039	1.11478e-06	5.52644e-05	up	yes
ENSRNOG00000007426	Tmem64	17.4613	19.864	19.6775	7.36609	5.99069	9.08424	2.54012	1.3449	1.1894e-06	5.85292e-05	up	yes
ENSRNOG00000003479	Rnf150	10.4043	14.3959	12.533	5.33165	5.59143	5.13432	2.32498	1.21722	1.26058e-06	6.14279e-05	up	yes
ENSRNOG00000013172	Nr1h3	7.67274	8.59057	8.10647	3.55695	3.99158	2.92962	2.32577	1.21771	1.29392e-06	6.25565e-05	up	yes
ENSRNOG00000018895	Mchr1	2.4834	1.6035	3.63346	0.378338	0.659316	0.13768	6.56865	2.7156	1.30896e-06	6.30191e-05	up	yes
ENSRNOG00000003278	Map3k14	2.56392	3.11162	6.00959	1.28398	1.27906	0.824166	3.44979	1.78651	1.35482e-06	6.50703e-05	up	yes
ENSRNOG00000031721	Dnajc30	15.0434	11.0632	10.4273	5.82381	4.6028	5.16001	2.34392	1.22893	1.38718e-06	6.64652e-05	up	yes
ENSRNOG00000040214	AABR07059198.1	5.43419	13.9505	6.28969	1.77492	1.5906	1.08805	5.7649	2.5273	1.5056e-06	7.1625e-05	up	yes
ENSRNOG00000028356	Chchd10	112.054	201.827	60.7186	37.3757	30.4055	28.9221	3.8737	1.95371	1.52599e-06	7.24229e-05	up	yes
ENSRNOG00000022305	Abcc1	11.0971	11.9811	13.4285	5.57479	6.79625	5.06765	2.09343	1.06587	1.63247e-06	7.67489e-05	up	yes
ENSRNOG00000001336	Orai1	23.8555	27.9334	20.2491	12.4858	9.00465	8.95664	2.366	1.24245	1.79484e-06	8.34037e-05	up	yes
ENSRNOG00000033473	Rpl36	154.142	89.2855	90.8412	50.2415	17.2988	14.3922	4.07981	2.0285	1.81367e-06	8.40039e-05	up	yes
ENSRNOG00000024867	Eme2	5.38632	3.90796	4.61825	1.96263	1.53331	1.77904	2.63746	1.39915	1.81614e-06	8.40039e-05	up	yes
ENSRNOG00000018987	Crebzf	5.46994	8.34572	6.35409	2.88515	2.02598	2.06506	2.89123	1.53168	1.8941e-06	8.7207e-05	up	yes
ENSRNOG00000020947	Egln2	25.9952	37.1547	24.9758	12.5278	9.98944	12.3483	2.52759	1.33776	1.97808e-06	8.98344e-05	up	yes
ENSRNOG00000016043	Aqp4	52.6638	36.4174	78.3551	14.528	23.9109	19.261	2.90185	1.53697	1.98627e-06	9.00023e-05	up	yes
ENSRNOG00000015751	Cyp4f18	0.721912	1.68684	1.4359	0.101782	0.290853	0.212158	6.35698	2.66834	2.05958e-06	9.22801e-05	up	yes
ENSRNOG00000011180	Irx5	0.455324	0.679252	2.05033	0.123805	0.127384	0.0757212	9.74246	3.28429	2.1694e-06	9.67679e-05	up	yes
ENSRNOG00000010402	Hspb2	57.9751	62.4358	44.6409	28.6556	18.1876	21.0023	2.43276	1.2826	2.18083e-06	9.70616e-05	up	yes
ENSRNOG00000006420	Rbm38	54.5647	74.6685	40.4612	25.5879	18.677	19.0461	2.68033	1.42241	2.23948e-06	9.92306e-05	up	yes
ENSRNOG00000010642	Lysmd2	5.87309	4.1832	4.5121	2.07613	1.35715	2.02439	2.66934	1.41648	2.28073e-06	0.000100392	up	yes
ENSRNOG00000020400	Mef2b	0.438552	0.316165	0.419242	0	0	0	3913.2	11.9341	2.3024e-06	0.000100902	up	yes
ENSRNOG00000045654	LOC108348108	22.4023	9.49499	11.4858	6.44383	3.32981	3.13451	3.36091	1.74885	2.47318e-06	0.00010768	up	yes
ENSRNOG00000054508	Foxp2	0.70387	0.555563	1.01167	0.256521	0.159243	0.2472	3.42567	1.77639	2.65216e-06	0.000114724	up	yes
ENSRNOG00000011016	Slc7a2	15.6968	9.44277	20.067	5.33329	2.81057	5.85269	3.22983	1.69146	2.69854e-06	0.000116479	up	yes
ENSRNOG00000006934	Acvr1b	11.3706	15.9212	17.6051	5.64524	5.17243	7.00638	2.5189	1.33279	2.76438e-06	0.000119064	up	yes
ENSRNOG00000023208	Myorg	23.2201	42.8809	20.8968	11.2825	8.35686	8.90029	3.04831	1.60801	2.86605e-06	0.000122852	up	yes
ENSRNOG00000006767	Cst7	3.33251	1.49047	59.5779	0.263103	0.133576	0.199057	108.103	6.75626	2.87072e-06	0.000122852	up	yes
ENSRNOG00000000281	Prodh1	7.26694	4.07933	7.96293	1.91319	2.32415	2.57239	2.83553	1.50362	2.96633e-06	0.000126404	up	yes
ENSRNOG00000051499	Tcf3	4.13179	4.17863	3.49305	2.06325	1.62493	1.26878	2.38119	1.25168	2.98616e-06	0.000126709	up	yes
ENSRNOG00000047309	Smim10l1	20.3415	91.4692	13.5509	6.82207	4.45991	4.56177	7.91237	2.98411	2.99707e-06	0.000126903	up	yes
ENSRNOG00000014969	Lzts2	5.35529	5.66844	7.26647	3.3444	2.6369	2.51359	2.15309	1.10641	3.1275e-06	0.000131592	up	yes
ENSRNOG00000036833	Zfp385a	12.2581	21.2338	45.0389	7.35099	5.96932	7.10382	3.845	1.94298	3.13952e-06	0.00013182	up	yes
ENSRNOG00000012428	Maf	10.0703	30.0645	7.16655	3.45751	2.78372	3.1895	5.01565	2.32644	3.1554e-06	0.00013221	up	yes
ENSRNOG00000047307	Cntfr	19.8271	38.0532	23.3291	8.30161	9.97125	9.26756	2.94873	1.5601	3.2233e-06	0.000134773	up	yes
ENSRNOG00000008052	Atp13a2	6.09802	10.2195	5.83632	3.22244	2.36998	2.25094	2.82454	1.49802	3.37213e-06	0.000140702	up	yes
ENSRNOG00000013092	Lonrf3	0.415035	1.25399	0.890112	0.212577	0.126744	0.1235	5.52943	2.46713	3.4241e-06	0.000142278	up	yes
ENSRNOG00000055010	Axin2	1.42072	2.02584	1.86723	0.552744	0.642508	0.257844	3.65688	1.87061	3.50555e-06	0.000145361	up	yes
ENSRNOG00000033220	Oas1f	2.21886	2.0324	2.11468	0.790076	0.724432	1.02988	2.50195	1.32306	3.54058e-06	0.000146168	up	yes
ENSRNOG00000003026	Rad23a	68.7226	81.6463	66.3529	36.7947	31.9072	36.0364	2.06917	1.04906	3.54693e-06	0.000146168	up	yes
ENSRNOG00000018226	Zcchc14	4.81562	4.98685	4.99512	2.68533	1.57264	2.10346	2.32614	1.21794	3.59104e-06	0.000147078	up	yes
ENSRNOG00000060154	Ddx23	65.614	89.0231	54.4518	29.83	27.3006	29.3091	2.4189	1.27435	3.67671e-06	0.000149974	up	yes
ENSRNOG00000018937	Gstm7	86.2333	106.884	122.014	36.9959	37.8393	53.1373	2.46249	1.30012	3.80519e-06	0.000154585	up	yes
ENSRNOG00000058566	LOC103694381	0.5019	1.24396	1.79377	0.021497	0.131319	0.099066	14.0527	3.81278	3.85291e-06	0.000155539	up	yes
ENSRNOG00000038074	LOC498555	58.8134	66.2471	55.2376	26.2742	26.0091	29.5657	2.20281	1.13935	3.85797e-06	0.000155539	up	yes
ENSRNOG00000020689	Cpeb3	6.80334	8.42931	7.12555	3.15669	3.32071	3.3965	2.26437	1.17911	3.88037e-06	0.000156056	up	yes
ENSRNOG00000017692	Ppp1r37	14.2457	17.1376	13.9032	8.61965	6.40748	6.22721	2.13069	1.09132	4.12242e-06	0.000165128	up	yes
ENSRNOG00000021750	Id1	15.853	18.7015	5.74634	3.60955	3.49329	1.749	4.55283	2.18676	4.16058e-06	0.000165662	up	yes
ENSRNOG00000050647	Hspa1b	21.797	8.75755	11.6097	6.41644	3.46078	3.16383	3.23319	1.69296	4.41977e-06	0.000174939	up	yes
ENSRNOG00000049077	ENSRNOG00000049077	33.221	32.8759	31.1791	11.1737	8.70801	8.74087	3.39857	1.76493	4.47468e-06	0.000176415	up	yes
ENSRNOG00000016631	Zfp276	2.95725	5.28301	4.71068	1.59737	1.37973	1.47015	2.91213	1.54207	4.4986e-06	0.000176711	up	yes
ENSRNOG00000025757	Myh6	78.4766	38.3069	52.6454	25.119	23.6213	11.6276	2.8066	1.48882	4.49982e-06	0.000176711	up	yes
ENSRNOG00000023385	Rpl37a	76.3513	96.7701	83.4161	45.4602	44.1264	36.5578	2.03368	1.02409	4.90804e-06	0.000191242	up	yes
ENSRNOG00000025108	Ankrd35	0.364774	0.395512	1.65509	0.048584	0.063279	0.114508	10.67	3.41549	5.35774e-06	0.000207152	up	yes
ENSRNOG00000060350	Iqsec1	22.7578	21.259	18.9862	10.5922	8.0658	11.2308	2.10792	1.07582	5.38463e-06	0.000207791	up	yes
ENSRNOG00000018413	Per3	10.7132	6.28837	11.926	3.87239	3.57395	4.60054	2.40125	1.26379	5.46926e-06	0.000210246	up	yes
ENSRNOG00000060594	LOC100911672	5.31228	7.67693	4.7161	2.6798	2.20495	1.882	2.61652	1.38765	5.60739e-06	0.000215143	up	yes
ENSRNOG00000010301	Eif4e3	21.0465	21.5929	33.5101	11.4104	11.6099	11.6517	2.19628	1.13506	5.87316e-06	0.000223627	up	yes
ENSRNOG00000013461	Ralbp1	38.8159	38.43	28.9283	18.3227	15.7837	17.4491	2.05942	1.04224	5.9779e-06	0.000226324	up	yes
ENSRNOG00000021151	Ppp1r14b	31.6332	32.693	25.8181	15.4856	14.2126	13.552	2.08425	1.05953	6.51096e-06	0.000244656	up	yes
ENSRNOG00000020014	Myh14	10.4374	12.6279	12.6783	5.46983	5.19041	6.31219	2.10598	1.07449	6.63692e-06	0.000247993	up	yes
ENSRNOG00000052533	AABR07052521.1	1.85554	0.459993	2.28248	0	0.11669	0	39.4036	5.30026	6.6781e-06	0.000249067	up	yes
ENSRNOG00000004210	Osr1	5.20032	5.13642	3.36002	1.7006	1.80629	1.68681	2.63719	1.399	6.91754e-06	0.00025704	up	yes
ENSRNOG00000014205	Klf2	3.58636	11.3626	1.95978	0.98783	0.835524	0.36491	7.72702	2.94991	7.45012e-06	0.00027479	up	yes
ENSRNOG00000020635	Exosc5	13.0435	14.8605	11.7021	6.7935	5.09128	5.61181	2.26365	1.17865	8.15401e-06	0.000296567	up	yes
ENSRNOG00000010681	Pitx2	5.60391	3.94632	7.70793	2.82263	2.05695	1.55721	2.68117	1.42286	8.15901e-06	0.000296567	up	yes
ENSRNOG00000050846	Timm10b	4.3405	3.95427	3.24945	1.0704	1.34172	1.45781	2.98305	1.57679	8.19632e-06	0.000297384	up	yes
ENSRNOG00000008521	RGD1559821	1.37931	1.19306	2.76281	0.124005	0.079261	0.103968	17.3652	4.11813	8.23981e-06	0.000298421	up	yes
ENSRNOG00000037673	AABR07071891.1	21.3725	15.0847	24.6985	4.01701	8.93299	5.2541	3.35944	1.74822	8.53102e-06	0.000306749	up	yes
ENSRNOG00000014847	Rassf10	0.346927	0.41429	0.164869	0	0	0	3086.95	11.592	8.73337e-06	0.000311786	up	yes
ENSRNOG00000012764	Agap3	5.2438	6.5087	5.4888	2.94516	2.70591	2.68673	2.06785	1.04813	8.88533e-06	0.000316646	up	yes
ENSRNOG00000000476	Zbtb22	4.82393	4.60239	4.7	2.37153	2.0639	2.43456	2.05624	1.04001	8.98134e-06	0.000318933	up	yes
ENSRNOG00000028211	Akap17a	8.33108	12.4839	6.69878	3.93514	3.25697	3.11579	2.66919	1.4164	9.19363e-06	0.000325318	up	yes
ENSRNOG00000042044	Stard3	15.9576	19.1764	14.511	8.30354	7.57145	7.6548	2.10988	1.07716	9.64439e-06	0.000339063	up	yes
ENSRNOG00000056940	Cited2	14.8421	12.9222	13.5455	5.46869	6.96741	2.85905	2.70085	1.43341	9.64978e-06	0.000339063	up	yes
ENSRNOG00000053172	Ssr4	51.3657	70.5424	41.7916	23.3376	20.3385	22.527	2.47269	1.30608	9.87955e-06	0.000345319	up	yes
ENSRNOG00000050485	Gas1	1.5681	2.19946	0.394371	0.17911	0.048731	0.095601	12.8676	3.68567	1.01949e-05	0.000355719	up	yes
ENSRNOG00000058375	Adig	32.6094	21.5303	27.7233	5.56436	8.02999	11.0623	3.32012	1.73123	1.08591e-05	0.000375073	up	yes
ENSRNOG00000023566	Vwa3b	2.40156	2.52799	3.81513	0.757036	0.807759	1.31286	3.03882	1.60351	1.12517e-05	0.000387198	up	yes
ENSRNOG00000020238	Plekhh3	7.41205	11.6013	9.23072	4.62948	3.95679	3.43521	2.34947	1.23233	1.23509e-05	0.000422845	up	yes
ENSRNOG00000017392	Fgf2	1.78063	2.47833	3.04018	0.796078	0.543467	0.701991	3.57532	1.83807	1.30154e-05	0.000441069	up	yes
ENSRNOG00000012579	Tlcd1	3.68632	3.61507	3.96035	1.17852	1.95367	1.48155	2.44091	1.28742	1.32811e-05	0.0004478	up	yes
ENSRNOG00000017801	Atf4	142.529	175.719	114.444	70.243	58.4785	67.3329	2.207	1.14208	1.35238e-05	0.000453692	up	yes
ENSRNOG00000016608	Zfp579	1.20467	1.71265	1.48493	0.310747	0.408444	0.469186	3.70443	1.88925	1.40248e-05	0.000465836	up	yes
ENSRNOG00000050742	Dnmbp	4.4102	3.08903	4.24644	1.85163	2.26207	1.61926	2.0488	1.03478	1.4047e-05	0.000465836	up	yes
ENSRNOG00000024879	Polrmt	4.19915	5.08899	3.94159	2.44884	1.6182	1.68397	2.30042	1.2019	1.4054e-05	0.000465836	up	yes
ENSRNOG00000021177	Cox8a	14.7661	16.1872	11.7532	4.22609	6.4094	4.34793	2.85024	1.51109	1.47816e-05	0.000484528	up	yes
ENSRNOG00000009028	Rnf126	9.39898	14.9319	6.07402	3.76889	2.36429	3.02016	3.32173	1.73193	1.57596e-05	0.000513235	up	yes
ENSRNOG00000023020	Fdx2	16.9837	15.0297	13.7489	6.2214	7.93175	6.5666	2.20863	1.14315	1.61671e-05	0.000524029	up	yes
ENSRNOG00000010922	Ppp2r1b	2.3812	2.23638	2.87675	1.43841	0.993307	1.0718	2.13909	1.09699	1.6196e-05	0.000524029	up	yes
ENSRNOG00000053706	Lonrf1	3.10547	3.06659	3.76756	1.15754	1.57407	1.40251	2.40428	1.26561	1.63162e-05	0.000527064	up	yes
ENSRNOG00000058006	Sncg	12.0212	9.16795	15.7822	6.07943	4.72015	3.05134	2.66923	1.41642	1.64958e-05	0.00053201	up	yes
ENSRNOG00000014090	Retsat	94.3393	57.5455	95.047	24.2002	24.9635	42.8286	2.68426	1.42453	1.84876e-05	0.000586798	up	yes
ENSRNOG00000020770	Arl4d	1.9973	1.77647	4.96486	0.540548	0.776714	0.580382	4.60499	2.2032	1.90331e-05	0.000602205	up	yes
ENSRNOG00000050625	LOC100911217	31.9405	20.8011	26.2183	5.28202	7.73928	10.7936	3.31556	1.72925	1.92817e-05	0.000608147	up	yes
ENSRNOG00000020996	Vps51	6.3437	7.64993	7.19988	3.45133	3.38831	3.438	2.0621	1.04411	1.9873e-05	0.0006219	up	yes
ENSRNOG00000020839	Lrfn3	1.02196	1.38765	0.593832	0.060272	0.200963	0.174894	6.88658	2.78379	2.08723e-05	0.00064511	up	yes
ENSRNOG00000049099	AABR07017250.1	7.15444	8.60924	7.51043	1.62163	1.21334	2.9031	4.05609	2.02009	2.14037e-05	0.000657473	up	yes
ENSRNOG00000018903	Pik3r1	12.4905	12.0572	23.8117	6.83649	4.80137	7.01434	2.5927	1.37445	2.17724e-05	0.000665738	up	yes
ENSRNOG00000006513	Borcs6	5.53939	7.04878	4.48129	2.30713	2.4866	1.89024	2.55379	1.35264	2.20114e-05	0.000670996	up	yes
ENSRNOG00000001892	Tbx1	16.5027	30.0343	11.875	7.12128	5.7213	6.21815	3.06452	1.61566	2.3306e-05	0.000699808	up	yes
ENSRNOG00000042410	AABR07043601.1	0.677378	2.08859	0.269864	0	0	0	10119.4	13.3048	2.33753e-05	0.000700838	up	yes
ENSRNOG00000001585	Nrip1	8.69439	5.09816	8.77414	3.92801	2.85493	3.72661	2.14726	1.1025	2.35069e-05	0.00070268	up	yes
ENSRNOG00000039207	Ccdc71l	0.332451	2.24889	0.162287	0	0	0	9145.41	13.1588	2.66617e-05	0.000792255	up	yes
ENSRNOG00000023521	Map3k10	12.7268	14.5202	11.2501	6.83003	5.11432	6.53839	2.08287	1.05857	2.82868e-05	0.000833129	up	yes
ENSRNOG00000002214	Klhl8	8.79467	9.14998	13.0847	5.04591	5.61626	4.42232	2.05704	1.04057	2.83567e-05	0.000833942	up	yes
ENSRNOG00000013508	Rpl31	155.68	218.47	178.545	89.0301	95.6567	84.7883	2.051	1.03633	3.01064e-05	0.000872605	up	yes
ENSRNOG00000005639	Ar	1.31758	1.765	2.14079	0.419201	0.790771	0.423237	3.19822	1.67727	3.07552e-05	0.000888838	up	yes
ENSRNOG00000047943	LOC108348106	2.39853	2.97925	2.32198	0.624135	1.01197	0.748077	3.22952	1.69132	3.16728e-05	0.000911413	up	yes
ENSRNOG00000047089	Alkbh7	5.61562	4.85207	4.2099	1.48654	1.65791	2.10432	2.79638	1.48356	3.18288e-05	0.000914588	up	yes
ENSRNOG00000010598	Hs3st1	1.3946	0.969301	1.99442	0.60795	0.290239	0.278754	3.70308	1.88873	3.31946e-05	0.000947652	up	yes
ENSRNOG00000000917	Nupr2	3.21463	5.06514	1.77235	0.361319	0.225664	0.407119	10.1118	3.33796	3.32532e-05	0.000947652	up	yes
ENSRNOG00000010918	Cebpa	0.786034	0.254397	0.915324	0.056009	0.098623	0.109545	7.4032	2.88815	3.36773e-05	0.000956722	up	yes
ENSRNOG00000021478	Tpd52l1	12.2991	5.40909	9.66883	4.10085	3.65631	2.48958	2.67178	1.4178	3.38938e-05	0.000961508	up	yes
ENSRNOG00000018780	Sh3rf2	10.1293	9.04367	25.7358	2.77556	5.03589	4.71037	3.58644	1.84255	3.40143e-05	0.000963562	up	yes
ENSRNOG00000053562	Arx	3.57896	8.25192	3.94914	1.80974	1.52305	1.60765	3.19406	1.67539	3.43798e-05	0.000972539	up	yes
ENSRNOG00000040273	RGD1562402	12.8627	10.9088	13.0705	6.64302	5.27397	4.80342	2.20342	1.13974	3.54402e-05	0.000998553	up	yes
ENSRNOG00000036827	Ppp1r1a	96.8943	129.854	103.402	61.7655	49.1854	53.7545	2.0045	1.00324	3.57612e-05	0.00100312	up	yes
ENSRNOG00000014142	Ogfrl1	23.1168	14.1735	34.9411	10.2371	10.1684	8.78418	2.47455	1.30717	3.60865e-05	0.00100941	up	yes
ENSRNOG00000029871	Slc8a3	21.6452	23.4807	28.7249	9.54774	7.31624	13.6096	2.42344	1.27705	3.66764e-05	0.00102022	up	yes
ENSRNOG00000027731	Ubxn10	2.19933	2.01698	4.07927	0.375662	0.96249	0.617826	4.24114	2.08445	3.79424e-05	0.0010496	up	yes
ENSRNOG00000021615	Mettl26	1.34553	1.96086	1.14722	0.283896	0.428224	0.277601	4.49986	2.16988	3.80416e-05	0.00105089	up	yes
ENSRNOG00000053391	AABR07032724.1	17.2634	11.6465	22.6291	8.8633	7.8022	6.36374	2.23799	1.1622	4.00361e-05	0.00110143	up	yes
ENSRNOG00000003203	Hexim1	15.1901	19.1143	16.5317	10.2524	7.13557	5.05302	2.26532	1.17971	4.07537e-05	0.00111366	up	yes
ENSRNOG00000019883	Pak4	2.40486	2.02633	1.86336	1.21327	0.821209	0.70237	2.29992	1.20159	4.1261e-05	0.00112432	up	yes
ENSRNOG00000033979	Gm5471	34.4127	60.5661	26.8553	16.5079	12.8275	10.91	3.02728	1.59802	4.14912e-05	0.00112906	up	yes
ENSRNOG00000007707	Zfp467	1.5622	1.39596	1.61619	0.858335	0.543517	0.417234	2.51464	1.33035	4.24648e-05	0.00115398	up	yes
ENSRNOG00000019798	Stub1	38.5692	44.3167	31.7064	18.3904	18.154	19.1185	2.05868	1.04172	4.35418e-05	0.00117686	up	yes
ENSRNOG00000025695	Tns3	2.33152	2.54495	2.95885	1.52252	1.36187	0.952881	2.0419	1.02991	4.45461e-05	0.00120238	up	yes
ENSRNOG00000039596	Prob1	9.1599	12.8614	7.33763	4.91781	3.69788	3.61951	2.39954	1.26276	4.52952e-05	0.00122033	up	yes
ENSRNOG00000001325	Il3ra	1.80366	1.81807	1.40956	0.550636	0.281737	0.100877	5.39114	2.43059	4.58359e-05	0.00123222	up	yes
ENSRNOG00000025716	Lsm10	9.53596	8.7166	8.31986	2.99724	4.22176	3.94161	2.38091	1.25151	4.60961e-05	0.00123755	up	yes
ENSRNOG00000017330	AC103221.1	0.104149	3.32414	0.098809	0	0	0	11757	13.5212	4.65145e-05	0.00124544	up	yes
ENSRNOG00000026585	Lrrc66	1.38709	0.890738	1.78495	0.274921	0.368824	0.517522	3.49858	1.80677	4.77442e-05	0.00126897	up	yes
ENSRNOG00000014132	Mypop	1.63547	2.26414	1.00555	0.486041	0.348019	0.582968	3.46158	1.79143	4.86819e-05	0.00128919	up	yes
ENSRNOG00000025350	Ppp1r13l	3.06752	2.24783	1.7317	0.924679	0.539846	0.90069	2.97945	1.57505	4.92088e-05	0.0013002	up	yes
ENSRNOG00000021872	Zfp213	3.31122	4.02793	2.80672	1.67348	1.19372	1.3049	2.43184	1.28205	5.00913e-05	0.00132004	up	yes
ENSRNOG00000043225	Zfp771	0.59735	8.70536	0.824422	0.275367	0.194436	0.271528	13.6607	3.77196	5.10192e-05	0.00133745	up	yes
ENSRNOG00000047067	LOC100363537	10.2852	14.6094	10.0021	3.64751	5.35565	3.7603	2.7341	1.45107	5.17279e-05	0.00135426	up	yes
ENSRNOG00000021812	Scx	2.90867	6.64389	1.67917	1.12253	0.382426	0.4277	5.81156	2.53893	5.46115e-05	0.00142367	up	yes
ENSRNOG00000001402	Lrch4	9.06989	13.022	12.0228	5.75648	5.80616	4.90688	2.07138	1.05059	5.46637e-05	0.00142367	up	yes
ENSRNOG00000029810	LOC100911766	4.59579	2.04328	4.1161	1.09956	1.38951	1.04344	3.04462	1.60626	5.48577e-05	0.00142687	up	yes
ENSRNOG00000014477	Acvr2b	1.61429	1.97272	2.22479	0.786708	0.739065	0.462195	2.92349	1.54769	5.51053e-05	0.0014296	up	yes
ENSRNOG00000011250	Inmt	3.51528	0.99512	3.72546	0.547157	0.6783	0.443318	4.93527	2.30313	5.69786e-05	0.00146491	up	yes
ENSRNOG00000014060	Mras	2.21524	1.78165	2.54564	1.11852	1.03831	0.593659	2.37868	1.25016	5.84926e-05	0.00149234	up	yes
ENSRNOG00000054955	Adgra1	0.325206	0.118465	0.168026	0	0	0	2038.99	10.9936	5.87509e-05	0.00149512	up	yes
ENSRNOG00000000836	Ltb	0.497135	0.594175	1.90322	0.0237628	0.089936	0.109507	13.416	3.74588	5.96754e-05	0.00151559	up	yes
ENSRNOG00000015450	Ppp1r16a	4.53769	4.69499	4.61431	2.56533	1.62443	2.27096	2.14326	1.09981	6.12207e-05	0.00154424	up	yes
ENSRNOG00000059408	Prr12	2.43025	3.06262	2.96021	1.25824	1.57703	0.946064	2.23547	1.16058	6.15261e-05	0.00154637	up	yes
ENSRNOG00000038999	RT1-A1	2.52927	1.69772	2.71077	1.12331	0.883366	1.01941	2.29265	1.19702	6.15368e-05	0.00154637	up	yes
ENSRNOG00000039852	Cactin	3.54174	4.49214	3.16004	1.94797	1.63535	1.22234	2.32932	1.21991	6.19611e-05	0.00155314	up	yes
ENSRNOG00000003864	Gipc1	9.74212	8.07626	8.65205	5.53148	3.09085	3.83568	2.12477	1.08731	6.25596e-05	0.00156585	up	yes
ENSRNOG00000019721	Ypel3	21.8172	30.7671	26.7816	13.9871	12.2155	12.2548	2.06374	1.04526	6.44196e-05	0.00160672	up	yes
ENSRNOG00000031052	LOC100362751	9.83163	11.0534	10.4534	3.95508	4.60698	3.29836	2.64227	1.40178	6.48607e-05	0.00161571	up	yes
ENSRNOG00000037850	Marc2	9.14294	12.0089	10.4171	5.31458	5.18242	5.04458	2.03126	1.02237	6.50322e-05	0.00161797	up	yes
ENSRNOG00000062049	AABR07030527.1	7.54309	10.911	4.58326	0.629151	1.39311	2.27642	5.35917	2.42201	6.91354e-05	0.00170523	up	yes
ENSRNOG00000010940	Acad11	25.2979	11.5433	15.2385	8.16174	8.17001	6.89586	2.24214	1.16488	7.10303e-05	0.00174552	up	yes
ENSRNOG00000000501	Zfp523	8.61704	12.1666	7.64722	4.53893	3.99093	4.04993	2.26004	1.17635	7.20924e-05	0.00176512	up	yes
ENSRNOG00000019568	Jund	7.33815	10.1132	4.65993	3.0703	2.58278	1.22235	3.21598	1.68526	7.35072e-05	0.00179537	up	yes
ENSRNOG00000050108	LOC100911319	1.37817	1.68075	1.08816	0.479294	0.204208	0.284735	4.28312	2.09866	7.36729e-05	0.00179722	up	yes
ENSRNOG00000020372	Hdac4	4.27788	3.91766	4.9254	2.22266	1.80264	2.48219	2.01628	1.0117	7.40423e-05	0.00180276	up	yes
ENSRNOG00000023431	LOC102555635	6.0115	2.01989	6.33989	1.55341	1.89799	1.26029	3.05013	1.60887	7.40798e-05	0.00180276	up	yes
ENSRNOG00000028997	RGD1561671	0.79526	0.865153	0.750491	0	0	0	8036.35	12.9723	7.49404e-05	0.00181778	up	yes
ENSRNOG00000055769	AABR07054286.1	0.589849	0.419539	3.4852	0.116191	0.103707	0.222768	10.1534	3.3439	7.51902e-05	0.00181873	up	yes
ENSRNOG00000006925	Zfp786	0.354344	0.382829	0.392155	0.112217	0.086267	0.025647	5.0387	2.33305	7.71087e-05	0.00185782	up	yes
ENSRNOG00000004302	Pah	0.292111	0.018382	0.485166	0	0	0	2652.2	11.373	7.74509e-05	0.00185782	up	yes
ENSRNOG00000045621	Gatc	12.8116	20.9347	9.67386	4.80374	4.68597	4.58295	3.08543	1.62547	7.77879e-05	0.00186064	up	yes
ENSRNOG00000004498	Scin	0.261584	0.058111	0.23418	0	0	0	1846.25	10.8504	7.81549e-05	0.00186566	up	yes
ENSRNOG00000010592	Slc25a27	0.856909	0.848578	1.03684	0.394848	0.292539	0.376654	2.57727	1.36584	8.1182e-05	0.00193101	up	yes
ENSRNOG00000049661	Inafm1	1.38629	2.73566	1.543	0.406806	0.56744	0.467079	3.93037	1.97467	8.30517e-05	0.0019708	up	yes
ENSRNOG00000009140	C1qtnf4	0.305393	0.455521	0.561188	0	0	0.034924	37.8565	5.24247	8.71384e-05	0.00204596	up	yes
ENSRNOG00000028166	Asmtl	5.58512	8.33369	4.33574	2.55001	2.03147	1.76413	2.87672	1.52443	8.74479e-05	0.00205083	up	yes
ENSRNOG00000026917	AABR07021573.2	1.57098	1.03082	2.2374	0.520345	0.196744	0.296419	4.77471	2.25541	8.92992e-05	0.00208691	up	yes
ENSRNOG00000039463	Pcdhga1	0.758858	1.23553	1.58584	0.414546	0.235457	0.324918	3.67233	1.8767	9.21045e-05	0.00214274	up	yes
ENSRNOG00000043374	RGD1566099	2.76346	5.17972	2.94173	1.34997	0.806064	0.481096	4.12756	2.04529	9.42765e-05	0.00218538	up	yes
ENSRNOG00000019482	Gnao1	3.7084	2.82967	4.20587	2.11398	1.38199	1.35937	2.21281	1.14588	9.69206e-05	0.00223733	up	yes
ENSRNOG00000017795	Hspbp1	7.99802	10.8478	6.10372	4.33441	2.8153	2.35984	2.62362	1.39156	9.91607e-05	0.00228275	up	yes
ENSRNOG00000006334	Txndc16	4.78308	2.64544	5.5214	1.82474	1.62873	1.90671	2.41595	1.27259	0.000100029	0.00229745	up	yes
ENSRNOG00000008873	Ino80b	2.96217	3.55415	3.01879	1.27401	1.3498	1.07389	2.57865	1.36662	0.000104281	0.00238397	up	yes
ENSRNOG00000058710	AABR07021465.2	1.78058	2.31716	2.96433	0.435307	0.272957	0.718816	4.94861	2.30702	0.000106921	0.00243619	up	yes
ENSRNOG00000045555	LOC100910944	14.3989	25.6286	15.9609	8.90445	5.5276	5.17862	2.855	1.51349	0.000108197	0.00246246	up	yes
ENSRNOG00000033843	AABR07007121.1	6.49093	5.52029	7.26878	3.03195	2.67289	3.07425	2.19612	1.13496	0.000108721	0.00247158	up	yes
ENSRNOG00000021200	Hjv	430.693	639.118	481.908	204.974	241.189	267.981	2.17284	1.11958	0.000112331	0.00253675	up	yes
ENSRNOG00000004362	Rps6ka5	4.66695	2.49376	4.17343	1.76913	1.82766	0.833852	2.55813	1.35509	0.000112347	0.00253675	up	yes
ENSRNOG00000021528	Tusc2	15.1909	18.7202	13.4676	8.25268	6.94398	8.04107	2.03887	1.02777	0.00011261	0.0025398	up	yes
ENSRNOG00000032150	Adcy2	31.9343	37.1246	27.1024	13.84	15.5274	17.3345	2.05905	1.04198	0.000112999	0.00254551	up	yes
ENSRNOG00000020837	Cd300lg	6.79986	2.9955	5.1079	0.205796	0.307196	0	29.0516	4.86055	0.000113117	0.00254551	up	yes
ENSRNOG00000001338	Hpd	7.49167	0.56277	5.66299	0.191411	0.821204	0.594901	8.53331	3.09311	0.000114528	0.00256861	up	yes
ENSRNOG00000000633	Rhobtb1	14.9986	8.89434	10.9811	4.30338	6.44108	5.42525	2.15675	1.10886	0.000116359	0.00260092	up	yes
ENSRNOG00000047493	Slco1a4	0.168209	0.0579858	0.266337	0	0	0.00792457	62.1524	5.95774	0.000118684	0.00264406	up	yes
ENSRNOG00000046021	LOC108348172	0.517951	0.280991	0.240055	0	0	0	3463.32	11.7579	0.000120337	0.00266899	up	yes
ENSRNOG00000013300	Atp5if1	31.7503	31.2067	23.7273	16.1879	14.8151	11.212	2.0534	1.03801	0.000125549	0.00277845	up	yes
ENSRNOG00000009173	Smad6	1.43945	2.02345	0.600448	0.376527	0.151846	0.099589	6.4707	2.69392	0.00012826	0.00282515	up	yes
ENSRNOG00000062030	Cers1	3.26536	6.11103	2.86863	1.06215	0.969348	1.69698	3.28418	1.71554	0.000131637	0.00288765	up	yes
ENSRNOG00000020161	Zbtb7a	6.67232	9.82503	6.04817	4.05317	3.13881	2.39416	2.35189	1.23382	0.000131879	0.0028898	up	yes
ENSRNOG00000003480	Aim2	0.448459	0.682665	0.616125	0.070966	0	0	24.6209	4.62181	0.000132678	0.00289657	up	yes
ENSRNOG00000014143	Col24a1	2.37012	2.14973	1.83932	1.05824	0.924004	0.426684	2.63983	1.40045	0.000132911	0.00289657	up	yes
ENSRNOG00000058096	AABR07021704.1	0.96862	1.01034	0.788383	0.326243	0.299558	0.313687	2.94558	1.55855	0.000133526	0.00290679	up	yes
ENSRNOG00000014758	Lgi1	1.89141	0.488085	1.21371	0.29554	0.370555	0.282902	3.78632	1.9208	0.000134684	0.00292794	up	yes
ENSRNOG00000015822	Klf13	2.08287	5.07163	1.89686	0.600762	0.326776	0.644454	5.75789	2.52554	0.000134789	0.00292794	up	yes
ENSRNOG00000019496	Stat5a	4.84863	6.29516	4.8876	2.26077	3.02323	1.93521	2.22066	1.15099	0.00013515	0.00293259	up	yes
ENSRNOG00000027376	Il17rc	1.70308	2.77499	2.65607	0.767651	0.409669	0.974026	3.31613	1.7295	0.000140482	0.0030205	up	yes
ENSRNOG00000014984	Dmwd	4.58989	7.73167	5.31572	2.85443	2.29832	2.32446	2.3588	1.23805	0.000148549	0.00316842	up	yes
ENSRNOG00000052555	Hist2h2aa2	1.00993	6.94299	0.476696	0.204104	0.024105	0.128618	23.6238	4.56217	0.000148961	0.00317383	up	yes
ENSRNOG00000003066	Wnt9a	1.96011	6.2526	2.09595	0.692394	0.487762	0.620795	5.724	2.51702	0.000157653	0.00334833	up	yes
ENSRNOG00000005781	Wnt16	2.82463	0.516374	1.00596	0.09806	0.2356	0.257904	7.34826	2.8774	0.000158142	0.00335161	up	yes
ENSRNOG00000004956	Jade2	3.02376	3.40198	3.72163	1.6392	0.908568	1.66365	2.40949	1.26873	0.00016055	0.00339546	up	yes
ENSRNOG00000017306	AABR07071876.1	0.185977	5.8862	0.137719	0	0	0.05202	119.375	6.89936	0.000162362	0.00342334	up	yes
ENSRNOG00000014278	Zfp710	4.16815	5.03983	4.78041	2.18358	2.3147	2.42128	2.02157	1.01548	0.000164048	0.00345121	up	yes
ENSRNOG00000059087	LOC102546889	0.058717	0.298217	0.059003	0	0	0	1386.46	10.4372	0.000168068	0.00352836	up	yes
ENSRNOG00000011831	Nudt18	14.51	18.652	13.8479	6.27335	6.31121	8.4261	2.23743	1.16184	0.00017186	0.00359291	up	yes
ENSRNOG00000010514	Cachd1	1.47731	1.44192	1.43171	0.724212	0.600595	0.702056	2.14664	1.10208	0.000176737	0.0036761	up	yes
ENSRNOG00000047971	Mrpl36	10.5086	10.0561	12.4227	4.87325	4.00752	4.5842	2.44986	1.2927	0.000176794	0.0036761	up	yes
ENSRNOG00000000459	Psmb9	0.997333	1.07333	1.59502	0.382741	0.377952	0.180278	3.89564	1.96186	0.000185175	0.00382732	up	yes
ENSRNOG00000013744	Akip1	1.47893	2.01272	1.36185	0.530552	0.498127	0.584463	3.00872	1.58915	0.000185525	0.00383062	up	yes
ENSRNOG00000016258	Zfp516	2.32171	2.09552	2.2768	1.25334	0.68671	1.08632	2.2119	1.14529	0.000188073	0.00387523	up	yes
ENSRNOG00000027193	AABR07051376.1	1.61088	2.51717	2.01644	0.877185	0.87187	0.804456	2.40629	1.26681	0.000189183	0.00389009	up	yes
ENSRNOG00000002204	Ccdc158	1.37513	2.08835	1.58885	0.810183	0.617667	0.63868	2.44484	1.28974	0.000199142	0.0040574	up	yes
ENSRNOG00000026840	Thap3	14.2281	18.2411	15.078	9.96903	7.0763	6.35193	2.03217	1.02302	0.000200047	0.00407169	up	yes
ENSRNOG00000004168	Slc35e4	8.23051	10.2484	7.62811	5.24503	3.90086	2.64824	2.21356	1.14637	0.00020256	0.00411031	up	yes
ENSRNOG00000046560	AC109096.1	2.16658	5.16934	1.63603	0	0.301002	0	29.8069	4.89758	0.000203788	0.00413105	up	yes
ENSRNOG00000014790	Cryga	0.96363	0.645333	1.86267	0	0.037213	0.143647	19.1951	4.26267	0.000205894	0.00415691	up	yes
ENSRNOG00000020289	Akt1s1	26.8819	43.1629	20.3617	15.3348	9.92954	11.3274	2.47068	1.30491	0.000209257	0.00422055	up	yes
ENSRNOG00000001052	Slc25a30	7.98041	3.89577	11.0028	3.02184	3.26777	2.27376	2.67172	1.41777	0.000212109	0.00426518	up	yes
ENSRNOG00000047575	Dhx34	1.23287	1.6487	1.5516	0.746091	0.651828	0.571064	2.2515	1.17089	0.000212671	0.00426792	up	yes
ENSRNOG00000031439	AC117869.1	5.3812	6.06576	5.0156	1.28723	2.06466	1.75989	3.22051	1.68729	0.000219778	0.00437112	up	yes
ENSRNOG00000037600	Sim1	0.198226	0.132903	0.446328	0.050232	0.017226	0	11.5251	3.5267	0.000224296	0.00444196	up	yes
ENSRNOG00000016678	Angptl2	17.7472	13.1415	16.8917	10.5937	7.48857	4.72257	2.09519	1.06708	0.000230238	0.00453943	up	yes
ENSRNOG00000019823	Romo1	18.9788	33.7291	21.1423	12.0643	6.68694	6.9036	2.87861	1.52537	0.000233226	0.00458846	up	yes
ENSRNOG00000001769	Tnk2	10.4724	16.2846	12.6321	6.91507	5.65492	6.59559	2.0552	1.03928	0.000242483	0.00472418	up	yes
ENSRNOG00000050156	AABR07063425.2	4.94213	126.485	5.00676	3.56454	2.46058	2.62326	15.7756	3.97962	0.000247627	0.00481502	up	yes
ENSRNOG00000015416	Nabp1	3.54394	2.63393	4.5002	1.56433	1.887	1.42689	2.18893	1.13023	0.000251875	0.00489287	up	yes
ENSRNOG00000045604	AC139391.1	0.544887	2.59598	0.154218	0.046961	0	0	70.1664	6.13271	0.000257731	0.00498728	up	yes
ENSRNOG00000060769	Hist1h2bd	1.41196	1.10298	1.13373	0.054081	0.091238	0	25.108	4.65008	0.000260168	0.00502473	up	yes
ENSRNOG00000047988	Bola2	8.1788	8.51311	7.70607	4.32929	4.15082	3.35866	2.06085	1.04324	0.000264253	0.00507914	up	yes
ENSRNOG00000013514	Maf1	60.8052	97.0273	55.2635	32.5504	32.9457	32.0505	2.18456	1.12734	0.000274654	0.00525384	up	yes
ENSRNOG00000014666	Tfeb	15.3841	20.9259	15.3264	9.57108	7.11892	8.89758	2.01802	1.01294	0.000282169	0.00536642	up	yes
ENSRNOG00000057972	NEWGENE_1562258	3.01687	3.73956	3.01812	1.37245	1.40379	1.12451	2.50581	1.32527	0.000282415	0.00536642	up	yes
ENSRNOG00000006090	Ucn	1.26607	3.31117	1.36273	0.175402	0.296698	0.37558	7.00733	2.80886	0.000285366	0.0054071	up	yes
ENSRNOG00000015749	Nme3	3.16158	2.07842	2.98823	0.976302	0.584597	0.189925	4.69963	2.23255	0.000299867	0.00565512	up	yes
ENSRNOG00000045543	Frat2	0.380771	2.31224	0.164345	0.047108	0	0	60.6554	5.92256	0.000307987	0.00579189	up	yes
ENSRNOG00000016336	AABR07045373.1	1.74906	1.21013	1.43341	0.547398	0.454684	0.529896	2.86727	1.51968	0.00031016	0.00580549	up	yes
ENSRNOG00000039417	Dda1	14.7206	20.3001	12.6897	8.45057	6.76411	7.45838	2.10428	1.07333	0.000315273	0.00586284	up	yes
ENSRNOG00000050148	AABR07002973.1	11.0147	17.4792	11.134	5.05617	5.95351	4.21755	2.60243	1.37986	0.000321527	0.00595702	up	yes
ENSRNOG00000028206	Pheta1	1.30143	1.92589	0.846709	0.327041	0.117453	0.116403	7.26341	2.86065	0.000325551	0.00601534	up	yes
ENSRNOG00000019949	Mrps12	13.5785	13.564	10.8387	7.85879	3.72729	4.47961	2.36412	1.2413	0.000325769	0.00601534	up	yes
ENSRNOG00000022657	Tmem97	5.94585	6.2601	6.65259	2.96234	2.7994	3.46173	2.04463	1.03184	0.000325876	0.00601534	up	yes
ENSRNOG00000039297	Mrpl52	10.8619	9.22945	11.2735	7.21173	4.34439	3.79283	2.04345	1.03101	0.000336954	0.00618562	up	yes
ENSRNOG00000022623	Ttll12	2.33651	1.9202	2.16972	1.21412	1.02748	0.690722	2.19158	1.13197	0.000339778	0.00623175	up	yes
ENSRNOG00000014087	Kifc3	5.9804	5.497	4.99155	3.77328	2.45656	1.96219	2.01036	1.00746	0.000342351	0.00626174	up	yes
ENSRNOG00000012164	Plppr2	0.461567	0.710455	0.543035	0.134545	0.074004	0.185238	4.35529	2.12277	0.000344824	0.00630123	up	yes
ENSRNOG00000058956	Pgpep1l	5.60183	6.05189	7.21824	1.3582	1.40473	2.62869	3.50024	1.80745	0.00034833	0.00635243	up	yes
ENSRNOG00000018997	Myh7b	7.84014	4.14872	4.95848	1.99586	3.21895	1.15875	2.659	1.41089	0.000351158	0.00639363	up	yes
ENSRNOG00000009446	Rxra	50.637	77.8361	48.2141	23.1953	26.0478	30.6844	2.2106	1.14444	0.000356232	0.00646838	up	yes
ENSRNOG00000020148	Il4i1	1.17116	1.19543	0.932527	0.378929	0.432497	0.212746	3.22125	1.68762	0.00035738	0.00647747	up	yes
ENSRNOG00000057284	Cenpb	52.4795	88.0326	36.6573	24.8339	23.7396	24.0882	2.43828	1.28586	0.0003624	0.0065566	up	yes
ENSRNOG00000008209	St3gal1	24.3569	42.3105	31.9461	15.6256	17.1366	14.7334	2.07627	1.05399	0.000366073	0.00660217	up	yes
ENSRNOG00000056637	Abhd16a	15.6032	21.5611	15.3814	8.51983	7.92299	9.60724	2.01711	1.01229	0.000381784	0.00685158	up	yes
ENSRNOG00000036661	Rab40b	10.6468	16.5221	17.1308	5.97717	4.90511	8.08635	2.33542	1.22368	0.000385307	0.00689628	up	yes
ENSRNOG00000017309	Rsrp1	27.5732	41.0049	30.2239	19.6019	16.6871	10.1213	2.12888	1.09009	0.000389454	0.00696342	up	yes
ENSRNOG00000054344	Ier2	5.26	5.48954	3.45936	2.62338	1.77903	1.4159	2.4421	1.28812	0.000390932	0.00697824	up	yes
ENSRNOG00000049326	Tmem234	4.64644	4.29607	3.26876	1.86724	1.31399	1.59147	2.55856	1.35533	0.000393325	0.00700846	up	yes
ENSRNOG00000011094	Efcab6	0.255773	1.00792	0.473431	0.175276	0.052209	0.108979	5.16289	2.36818	0.000405342	0.00717788	up	yes
ENSRNOG00000021609	RGD1563072	1.55265	1.18094	1.3647	0.478471	0.190591	0.418266	3.76914	1.91423	0.000409399	0.00722417	up	yes
ENSRNOG00000048060	LOC100912566	2.47881	1.62258	1.96435	0.594926	0.288696	0.596764	4.0974	2.03471	0.000413282	0.00727987	up	yes
ENSRNOG00000025473	Tppp2	1.01869	3.12196	4.02406	0.351764	0.706026	0.369167	5.72176	2.51646	0.000414596	0.0072966	up	yes
ENSRNOG00000057514	AABR07015080.1	1.56677	63.3099	1.82088	0.56475	0.944148	0	44.2028	5.46607	0.000425366	0.00745993	up	yes
ENSRNOG00000031313	AC103024.1	3.54313	5.14736	4.92618	0.82857	0.684097	1.62228	4.34351	2.11886	0.000427101	0.00748379	up	yes
ENSRNOG00000014480	Sys1	13.1339	40.0714	10.8296	6.41949	5.44529	6.89118	3.41411	1.77151	0.000429913	0.00751335	up	yes
ENSRNOG00000048651	Nrtn	0.086949	1.47661	0.131767	0	0	0	5651.08	12.4643	0.000444395	0.007726	up	yes
ENSRNOG00000028323	Dhrsx	4.63988	5.26159	3.22999	2.47223	1.58605	1.27436	2.46247	1.30011	0.000453044	0.00783555	up	yes
ENSRNOG00000031273	AABR07034639.1	8.79301	12.2094	13.5242	2.90649	3.85629	5.38267	2.84277	1.5073	0.000457934	0.00791329	up	yes
ENSRNOG00000033776	LOC100359668	3.29842	4.18562	3.61826	1.1151	0.988542	1.43616	3.13642	1.64912	0.000469145	0.00807219	up	yes
ENSRNOG00000025520	Lbx1	8.58138	29.1033	5.98054	2.99835	3.85853	4.23032	3.93834	1.97759	0.000474594	0.00814496	up	yes
ENSRNOG00000046405	Hic1	0.521626	0.284664	0.515767	0.065693	0.125451	0.042431	5.6601	2.50083	0.000480273	0.00820692	up	yes
ENSRNOG00000016444	AABR07067506.1	5.12128	7.78631	11.938	1.51649	1.46979	3.41613	3.88066	1.9563	0.00048323	0.00824373	up	yes
ENSRNOG00000049931	LOC288913	37.6674	46.9453	28.7967	20.8433	15.8446	18.1502	2.06807	1.04829	0.00049126	0.00837357	up	yes
ENSRNOG00000030426	LOC100364116	11.0749	8.67368	13.4835	5.51201	5.01626	4.50793	2.21014	1.14414	0.000505122	0.00853	up	yes
ENSRNOG00000054657	AABR07015067.2	6.4214	154.476	6.83462	4.7413	4.38176	4.69103	12.1421	3.60194	0.000511888	0.00862245	up	yes
ENSRNOG00000007743	Mgst1	4.47248	0.599704	10.888	0.8575	0.616295	0.931939	6.63424	2.72993	0.000550982	0.00915015	up	yes
ENSRNOG00000047898	Hist2h2aa3	1.59369	7.78423	0.91865	0.284577	0.481512	0.341064	9.30005	3.21724	0.000564731	0.00933975	up	yes
ENSRNOG00000027238	Jrk	1.88399	1.64275	1.90143	0.836871	0.983192	0.755573	2.10751	1.07554	0.000575797	0.00948361	up	yes
ENSRNOG00000048426	AABR07044509.1	15.5281	12.2017	19.6646	8.81973	7.45369	6.58595	2.0733	1.05193	0.000606341	0.00992141	up	yes
ENSRNOG00000007112	Pcsk1n	0.382658	0.312108	0.25428	0	0	0	3163.49	11.6273	0.000618667	0.0100901	up	yes
ENSRNOG00000011203	Farp1	11.1567	15.2198	12.0472	6.21485	4.80425	7.58843	2.06495	1.04611	0.000628245	0.0102131	up	yes
ENSRNOG00000036703	Itgax	0.130135	0.088179	0.406951	0.016265	0.032687	0.025706	8.37506	3.0661	0.000630208	0.0102367	up	yes
ENSRNOG00000000542	Dnah8	0.0153671	0.0584378	0.0300953	0	0.00284713	0	36.493	5.18955	0.000642664	0.0104052	up	yes
ENSRNOG00000021092	Scnm1	12.5805	13.6868	11.0894	5.36425	6.58151	6.70509	2.00294	1.00212	0.000646208	0.0104542	up	yes
ENSRNOG00000059659	Zfand3	75.0733	104.2	56.1346	40.7464	32.9836	39.2289	2.08401	1.05937	0.000671775	0.0108241	up	yes
ENSRNOG00000018863	Abcc10	0.874607	0.551589	0.688171	0.401133	0.251316	0.140944	2.66497	1.41412	0.00068993	0.0110367	up	yes
ENSRNOG00000060657	AABR07000404.1	0.805557	49.9643	1.04492	0.282375	0.428439	0	72.895	6.18775	0.000694962	0.0111083	up	yes
ENSRNOG00000022636	Alpk1	2.78643	1.83424	3.0292	0.877965	1.18541	1.44372	2.18126	1.12516	0.000730753	0.0115401	up	yes
ENSRNOG00000020700	Rnaseh2c	1.87809	3.03526	1.2656	0.392629	0.521633	0.524678	4.2941	2.10235	0.00073454	0.0115655	up	yes
ENSRNOG00000032487	Sts	5.83783	9.75972	5.51298	3.51872	1.82608	3.19288	2.47263	1.30605	0.000744934	0.0116945	up	yes
ENSRNOG00000047957	Traf5	3.17231	4.33243	4.00139	2.10411	1.82512	1.10026	2.28773	1.19392	0.00074624	0.0116946	up	yes
ENSRNOG00000006985	Ccnk	9.97429	13.5419	9.30176	7.2071	4.6552	4.36539	2.02235	1.01603	0.00075621	0.0118223	up	yes
ENSRNOG00000026124	Id3	14.7272	9.31901	7.37404	6.01557	4.30818	3.42768	2.28487	1.19211	0.000780011	0.0121195	up	yes
ENSRNOG00000020202	Asrgl1	6.10031	9.76232	6.49647	3.07135	3.86333	3.10378	2.22734	1.15532	0.000792132	0.0122698	up	yes
ENSRNOG00000023764	Kctd2	4.64729	5.48756	4.50601	2.62196	2.37135	1.06997	2.41467	1.27183	0.000846601	0.0129929	up	yes
ENSRNOG00000017850	Dctpp1	5.19285	5.21422	5.71586	2.90518	2.03485	2.39693	2.1975	1.13586	0.000860212	0.0131816	up	yes
ENSRNOG00000042387	Slc25a6	2.1941	1.15961	2.90939	0.352817	0.016114	0.464502	7.51482	2.90974	0.000864111	0.0132211	up	yes
ENSRNOG00000020878	Keap1	14.635	19.9101	11.587	8.13332	6.53908	7.98729	2.03587	1.02564	0.000932224	0.0141016	up	yes
ENSRNOG00000030729	C4b	7.22305	0.564491	43.4239	0.618812	0.522102	0.882019	25.3155	4.66195	0.000939204	0.0141858	up	yes
ENSRNOG00000013515	Ptpru	0.461319	0.296249	0.358608	0.0646602	0.117879	0.146574	3.39147	1.76191	0.000953797	0.0143521	up	yes
ENSRNOG00000000639	Ado	1.00825	1.77995	1.15317	0.526482	0.268316	0.185388	4.02104	2.00757	0.000975017	0.0145907	up	yes
ENSRNOG00000015189	Bbs9	2.56657	1.86877	3.5332	1.239	1.26416	1.31906	2.08479	1.0599	0.000976208	0.0145907	up	yes
ENSRNOG00000015774	Mreg	24.3971	30.2327	20.8615	10.2674	12.5459	14.5871	2.01846	1.01325	0.000990117	0.0147545	up	yes
ENSRNOG00000034191	Fmo1	5.20569	2.76528	7.11359	2.73033	2.00672	1.69825	2.34403	1.22899	0.000997841	0.0148391	up	yes
ENSRNOG00000058077	AABR07001068.1	10.4467	18.308	10.1546	4.89981	4.79793	5.97684	2.48232	1.31169	0.000998399	0.0148391	up	yes
ENSRNOG00000001252	Chst12	4.16242	2.39341	2.96712	1.7727	1.30463	1.34128	2.15519	1.10782	0.00101559	0.0150557	up	yes
ENSRNOG00000031506	Ftl1	3.84166	3.76981	4.68469	1.98812	1.7287	2.02079	2.14308	1.09969	0.00102079	0.015077	up	yes
ENSRNOG00000032148	AABR07018050.1	1.33211	1.89959	1.06149	0	0	0.220052	19.5099	4.28613	0.00102553	0.0151247	up	yes
ENSRNOG00000001357	Mblac1	2.09879	2.06277	1.03546	0.596999	0.55679	0.486101	3.16912	1.66408	0.00105363	0.0154595	up	yes
ENSRNOG00000015051	Golga7b	0.411203	0.255009	0.621614	0.110913	0.137958	0.087984	3.82309	1.93474	0.00105809	0.0155024	up	yes
ENSRNOG00000022239	Trarg1	1.41184	1.13908	3.25803	0.906282	0.51927	0.588808	2.88377	1.52796	0.00106075	0.0155184	up	yes
ENSRNOG00000019466	Agpat2	13.5034	3.85196	7.96145	1.46486	3.94934	2.00866	3.41065	1.77005	0.00106949	0.015612	up	yes
ENSRNOG00000057347	Cebpb	3.85899	6.40494	3.03381	1.89167	1.83258	1.47389	2.55817	1.35511	0.00109293	0.0158963	up	yes
ENSRNOG00000003267	Pycr2	2.17367	2.76068	2.25637	1.27271	0.971899	0.985829	2.22593	1.15441	0.00114056	0.0164963	up	yes
ENSRNOG00000053582	AC099089.1	8.01128	8.73695	6.63567	2.89995	0.399353	0.621244	5.96444	2.57639	0.00119193	0.0170364	up	yes
ENSRNOG00000021207	Lgals12	0.116319	0	0.411619	0	0	0	1759.79	10.7812	0.00119357	0.0170364	up	yes
ENSRNOG00000009117	Otub2	2.42087	5.41861	2.38891	1.13335	1.24985	1.3803	2.71778	1.44243	0.00120046	0.0171001	up	yes
ENSRNOG00000029958	RGD1563861	2.08413	1.98994	2.53418	0.666225	0.503528	0.824755	3.31323	1.72824	0.00120473	0.0171365	up	yes
ENSRNOG00000004614	Lypd6b	0.166421	0.042996	0.098573	0	0	0	1026.63	10.0037	0.00120857	0.0171669	up	yes
ENSRNOG00000027456	Cdc42bpg	1.22114	1.43684	0.816339	0.60924	0.514667	0.278748	2.47696	1.30857	0.00123612	0.0174468	up	yes
ENSRNOG00000021027	Dbp	27.9884	4.97537	17.6218	4.52823	4.28475	6.73366	3.2538	1.70212	0.00125164	0.0176162	up	yes
ENSRNOG00000018582	Exosc6	0.308889	1.06991	0.202798	0.034567	0	0	45.7547	5.51585	0.00125983	0.0177066	up	yes
ENSRNOG00000011901	Rrad	3.34894	2.21115	2.3452	0.923478	1.45357	0.724593	2.54875	1.34979	0.00128108	0.0179548	up	yes
ENSRNOG00000004019	Phlda1	2.71348	1.29364	1.16454	0.559529	0.694501	0.216983	3.51572	1.81382	0.00130385	0.0182148	up	yes
ENSRNOG00000007000	Grhl2	1.0073	0.273233	0.385919	0.0792349	0.213789	0.0757091	4.5194	2.17613	0.00130417	0.0182148	up	yes
ENSRNOG00000030830	Mex3d	0.952344	1.36061	0.759761	0.485349	0.29903	0.234138	3.01685	1.59304	0.00133486	0.0186006	up	yes
ENSRNOG00000057404	Slc47a1	4.29001	0.66234	4.8915	1.02176	0.776911	0.636362	4.04259	2.01528	0.00133743	0.0186143	up	yes
ENSRNOG00000012439	Bid	2.30037	0.957791	2.57761	0.690756	0.78945	0.620819	2.77758	1.47383	0.00134486	0.0187047	up	yes
ENSRNOG00000018854	Nppc	0.597859	0.168572	1.16825	0.085266	0	0	22.6899	4.50398	0.0013568	0.0188316	up	yes
ENSRNOG00000018326	Pgls	1.91321	3.05032	1.56732	0.88156	0.958879	0.759554	2.51187	1.32876	0.00136234	0.0188793	up	yes
ENSRNOG00000059460	Ttc30b	2.89377	2.83051	4.38323	2.20103	1.39973	1.10827	2.14641	1.10193	0.00136306	0.0188793	up	yes
ENSRNOG00000049355	MGC109340	1.29566	0.553993	1.63311	0.034523	0.146032	0.195813	9.25361	3.21002	0.0013666	0.0189152	up	yes
ENSRNOG00000037967	Thap7	1.83879	1.97618	2.13469	1.17414	0.733657	0.856585	2.15225	1.10585	0.00136778	0.0189185	up	yes
ENSRNOG00000000021	AABR07061902.1	3.38881	3.05874	1.6914	1.44802	0.479693	0.475933	3.38609	1.75962	0.00140544	0.0193457	up	yes
ENSRNOG00000057978	AABR07028997.1	8.71491	9.33497	11.936	4.50281	5.75582	4.31272	2.05787	1.04115	0.00141121	0.0194119	up	yes
ENSRNOG00000043366	AABR07063829.1	2.86861	4.41648	4.43673	1.60291	1.22641	0.96083	3.09271	1.62887	0.00143934	0.0197716	up	yes
ENSRNOG00000002475	AABR07058831.1	4.57072	1.88009	5.26616	0.765637	0.923476	1.38504	3.81145	1.93034	0.00144319	0.0197891	up	yes
ENSRNOG00000003218	Zfp286a	0.466275	0.533721	0.436596	0.15986	0.139938	0.17169	3.04694	1.60736	0.00144809	0.0197969	up	yes
ENSRNOG00000016322	Camk2n1	7.36499	4.67587	8.62318	3.54511	2.34598	2.381	2.49804	1.3208	0.00149638	0.020346	up	yes
ENSRNOG00000053577	Gramd1b	3.63251	3.47007	6.18577	1.94147	2.5547	1.80452	2.10903	1.07658	0.00152358	0.0205827	up	yes
ENSRNOG00000005099	Top3a	2.28195	3.33834	3.32704	1.75437	1.30262	1.40805	2.00387	1.00279	0.00152599	0.0205946	up	yes
ENSRNOG00000014179	Rps2	148.908	373.535	135.762	98.1214	90.3895	76.939	2.47958	1.3101	0.0015296	0.0206156	up	yes
ENSRNOG00000001435	Ssc4d	2.16531	3.18439	2.26998	1.41558	0.614598	0.928236	2.57559	1.3649	0.00154218	0.0207573	up	yes
ENSRNOG00000009425	Fgf7	8.24422	3.52786	6.35612	3.29686	1.7167	1.03523	2.997	1.58352	0.0015445	0.0207745	up	yes
ENSRNOG00000058891	Cys1	1.14362	1.09501	1.1787	0.634265	0.125084	0.138836	3.80471	1.92779	0.00154958	0.0208288	up	yes
ENSRNOG00000004471	Polr3h	5.63511	7.09743	7.15907	4.48529	2.7241	2.41368	2.06708	1.04759	0.00156407	0.0209984	up	yes
ENSRNOG00000019352	Emc6	7.18326	18.8441	5.15893	4.04163	3.70561	2.87536	2.93584	1.55377	0.00156429	0.0209984	up	yes
ENSRNOG00000028826	AC128901.1	5.56108	7.78061	6.82733	3.92129	2.48899	2.89613	2.16722	1.11585	0.00156986	0.0210308	up	yes
ENSRNOG00000002644	Utp18	3.65911	3.93687	2.82728	1.67577	1.7745	1.61303	2.05859	1.04166	0.00157828	0.0211295	up	yes
ENSRNOG00000004158	Hdac9	1.16734	0.540166	1.70222	0.460948	0.516489	0.276903	2.71834	1.44273	0.00160101	0.0213767	up	yes
ENSRNOG00000018748	Slc16a11	0.361994	0.659155	0.382195	0	0.085857	0	16.3451	4.03079	0.00160573	0.0214112	up	yes
ENSRNOG00000032635	LOC100360117	31.786	45.1001	22.0665	19.4786	13.604	13.1253	2.14146	1.0986	0.00164338	0.021826	up	yes
ENSRNOG00000021691	Ccdc92	3.82479	7.77119	3.29613	1.68008	0.9487	2.36308	2.98328	1.5769	0.00169394	0.0223935	up	yes
ENSRNOG00000049088	Ttc32	7.75567	9.02258	6.1069	2.49524	3.76776	3.52523	2.33803	1.22529	0.00169633	0.0224103	up	yes
ENSRNOG00000002304	Tnfrsf13b	1.16944	1.72846	0.956086	0	0.240149	0	16.0483	4.00435	0.00173059	0.0227728	up	yes
ENSRNOG00000013484	Gsta1	19.4028	10.7514	21.2648	6.05582	10.3988	7.33426	2.16147	1.11202	0.00175762	0.0230645	up	yes
ENSRNOG00000003616	Grem2	1.62372	3.16796	2.54207	0.455096	1.2356	0.87734	2.85578	1.51389	0.00176334	0.0231126	up	yes
ENSRNOG00000003863	Trir	10.8948	17.2888	8.46481	4.94715	6.04179	4.84497	2.31455	1.21073	0.0017723	0.0231846	up	yes
ENSRNOG00000010695	Pdgfc	2.62503	2.12939	4.11582	1.73069	1.13623	1.30897	2.12416	1.08689	0.0018112	0.023601	up	yes
ENSRNOG00000002607	Sox9	0.224815	0.405285	0.399253	0.075098	0.093564	0.097998	3.86017	1.94866	0.00182409	0.0237381	up	yes
ENSRNOG00000027929	Poln	0.104726	0.066026	0.071099	0	0	0	806.17	9.65494	0.00192129	0.0248256	up	yes
ENSRNOG00000005430	AABR07040944.1	0	1.36915	1.23723	0	0	0	8687.92	13.0848	0.00194585	0.0250691	up	yes
ENSRNOG00000052493	AABR07068327.2	1.87427	2.6462	1.7666	0.264824	0.247766	0.455843	6.49201	2.69866	0.0019705	0.025347	up	yes
ENSRNOG00000005600	Nr4a2	2.74436	0.572885	1.95132	0.386314	0.58204	0.589488	3.38197	1.75786	0.00197562	0.0253571	up	yes
ENSRNOG00000031955	Calml3	0.906196	0.2151	0.921846	0.110552	0.025007	0.142028	7.36037	2.87978	0.00199187	0.0254583	up	yes
ENSRNOG00000051938	AABR07001591.1	0.041498	0.090478	0.100792	0	0	0	775.893	9.59971	0.00199834	0.0254921	up	yes
ENSRNOG00000059834	Cib2	14.3731	23.4911	12.8106	6.87218	7.22895	9.05594	2.18831	1.12982	0.00200698	0.0255861	up	yes
ENSRNOG00000010017	Wee1	6.19583	2.64774	4.91645	2.83879	1.94614	1.70691	2.11959	1.08378	0.00205051	0.0260416	up	yes
ENSRNOG00000017463	Bloc1s3	0.240851	3.23069	0.368271	0.033833	0.135653	0.063917	16.4514	4.04014	0.00208697	0.0264418	up	yes
ENSRNOG00000050545	AABR07015056.1	7.01002	106.915	7.58828	5.07203	4.94073	5.00565	8.09097	3.01631	0.00210258	0.0265666	up	yes
ENSRNOG00000018791	Dnlz	5.81218	7.32173	3.27179	2.70011	2.26649	2.11966	2.31514	1.2111	0.00210317	0.0265666	up	yes
ENSRNOG00000017420	Nudt6	6.34003	4.93427	4.27444	2.3732	2.59098	2.70156	2.02834	1.0203	0.00214358	0.0268658	up	yes
ENSRNOG00000000418	Zbtb12	1.03812	1.61879	0.765672	0.465188	0.393414	0.369939	2.78589	1.47814	0.00216566	0.0270749	up	yes
ENSRNOG00000045545	Eid2b	0.150168	2.67854	0.336323	0	0	0.042533	74.4135	6.21749	0.00217065	0.0271203	up	yes
ENSRNOG00000019674	Mfsd13a	1.95907	3.16948	2.36023	1.42698	1.03156	0.917842	2.21799	1.14925	0.00218143	0.027204	up	yes
ENSRNOG00000004828	Acvr1c	0.059375	0	0.269066	0	0	0	1094.8	10.0965	0.00219835	0.027347	up	yes
ENSRNOG00000031834	Nkain4	0.132452	0.0794036	0.246575	0	0	0	1528.1	10.5775	0.00222527	0.0276303	up	yes
ENSRNOG00000014065	Zfp653	2.15333	2.98723	1.86562	1.41218	0.734297	0.78303	2.39159	1.25797	0.00224374	0.0278252	up	yes
ENSRNOG00000043267	Mrm2	1.76542	2.46025	1.94391	1.136	0.78326	0.710038	2.34647	1.23049	0.00226017	0.0279942	up	yes
ENSRNOG00000018516	Impa2	8.12953	3.7335	5.89611	2.86888	3.3638	2.0972	2.13198	1.09219	0.0022681	0.0280751	up	yes
ENSRNOG00000019698	Ssbp4	3.85347	3.06518	2.33911	1.73957	1.17329	0.523438	2.69411	1.42981	0.00227019	0.0280836	up	yes
ENSRNOG00000004149	Mgat4c	0.294127	0	0.185034	0	0	0	1597.2	10.6413	0.00232229	0.0286044	up	yes
ENSRNOG00000026982	LOC691921	9.79837	4.42808	11.5816	3.41561	3.20365	3.1075	2.65331	1.40779	0.00233756	0.0287395	up	yes
ENSRNOG00000005287	Syne3	1.32161	1.03527	1.39397	0.634919	0.333287	0.631857	2.34419	1.22909	0.0023569	0.0289241	up	yes
ENSRNOG00000014137	Fbln1	4.30356	0.513977	4.15242	1.15718	0.588082	0.546925	3.91327	1.96837	0.00240115	0.0293234	up	yes
ENSRNOG00000008592	Barx2	1.88675	2.09653	6.04446	0.897607	1.40862	0.85429	3.17282	1.66576	0.00242056	0.0295244	up	yes
ENSRNOG00000061230	L1cam	0.519771	0.193693	0.608298	0.142448	0.129206	0.152086	3.11928	1.64121	0.00245873	0.0298989	up	yes
ENSRNOG00000042728	Fbrs	6.51439	8.53986	5.46391	4.40828	2.65191	2.84006	2.07249	1.05136	0.0024621	0.0299048	up	yes
ENSRNOG00000000551	Fam241b	0.514581	0.229116	0.372821	0	0	0.057443	19.437	4.28073	0.00247286	0.029995	up	yes
ENSRNOG00000054770	Rdh11	1.92682	2.12196	1.77604	0.897276	0.980665	0.927781	2.07605	1.05384	0.00247412	0.029995	up	yes
ENSRNOG00000022419	Dok7	8.71894	12.6605	7.7298	6.66836	3.72357	3.81837	2.04846	1.03454	0.00260264	0.0311942	up	yes
ENSRNOG00000013767	Ccdc61	0.473522	0.561158	0.637655	0.154504	0.263998	0.158703	2.8973	1.53471	0.00262129	0.0312495	up	yes
ENSRNOG00000026324	Stard6	2.26954	2.50734	1.8671	1.03321	0.713998	1.07053	2.35792	1.23751	0.00263253	0.0313648	up	yes
ENSRNOG00000049270	Ppp2r3b	1.08971	1.6873	1.11615	0.623191	0.513681	0.211681	2.88691	1.52953	0.00264776	0.0314901	up	yes
ENSRNOG00000019120	Hmgcs2	6.98249	1.22919	5.83482	2.0504	1.35871	0.713247	3.40739	1.76867	0.00268256	0.0318284	up	yes
ENSRNOG00000037435	Tmem196	0.514897	0.177635	0.391183	0.066353	0.101403	0.110838	3.88995	1.95975	0.00282081	0.0331739	up	yes
ENSRNOG00000000443	LOC103689965	2.63383	0.346325	13.8559	0.518254	0.403208	0.308096	13.6928	3.77534	0.00285221	0.0334255	up	yes
ENSRNOG00000055154	AABR07063462.1	12.6585	295.575	7.79496	6.20037	3.95844	4.503	21.5545	4.42992	0.00286212	0.033522	up	yes
ENSRNOG00000017488	Snx24	2.3419	1.57607	2.60629	1.43405	0.738279	0.60309	2.35073	1.23311	0.00289232	0.033808	up	yes
ENSRNOG00000004259	Dohh	9.75916	13.3739	7.2563	5.81826	4.25878	4.85888	2.03465	1.02478	0.00289558	0.033815	up	yes
ENSRNOG00000005190	Nipal2	4.58857	5.35933	3.65583	2.33972	1.82084	2.60872	2.00963	1.00693	0.00290772	0.0339172	up	yes
ENSRNOG00000013460	Zfp319	1.30171	1.17054	0.764165	0.44194	0.481863	0.364998	2.51118	1.32837	0.0029643	0.0344767	up	yes
ENSRNOG00000016037	Mafb	12.1541	4.80545	12.4279	3.38093	5.69653	1.71974	2.72177	1.44454	0.00297832	0.0345395	up	yes
ENSRNOG00000016892	Nr2f6	1.78608	4.33774	1.45352	0.907518	1.01642	0.513478	3.10876	1.63634	0.00298251	0.0345584	up	yes
ENSRNOG00000004503	L3hypdh	1.03911	0.570196	0.54575	0.270599	0.229582	0.140493	3.36374	1.75007	0.00301913	0.0348313	up	yes
ENSRNOG00000036762	Itpripl2	1.1507	1.19637	0.89613	0.520718	0.371147	0.197952	2.97592	1.57333	0.00303152	0.0349541	up	yes
ENSRNOG00000002723	Sele	0.365403	0.074395	0.441383	0	0	0.048264	18.2575	4.19042	0.00306094	0.035192	up	yes
ENSRNOG00000000827	Ier3	6.39188	3.16377	4.86353	1.07431	2.84251	0.762957	3.08117	1.62348	0.00308976	0.0354217	up	yes
ENSRNOG00000029386	RT1-N2	2.46641	1.36752	3.05817	0.964262	1.21276	0.61917	2.46481	1.30148	0.00310398	0.035544	up	yes
ENSRNOG00000014642	Morn1	0.953925	2.05601	0.742662	0.469355	0.445423	0.194565	3.38272	1.75818	0.00314929	0.0358783	up	yes
ENSRNOG00000055082	Maz	9.17477	16.8345	7.87786	6.11735	4.21899	4.96311	2.21493	1.14726	0.00323605	0.0366754	up	yes
ENSRNOG00000053430	Slco4a1	0.390409	2.65699	0.747683	0.312529	0.406661	0.116285	4.54242	2.18346	0.00324668	0.0367162	up	yes
ENSRNOG00000039744	RT1-CE4	1.81391	1.09716	2.26423	0.789863	1.00716	0.45305	2.30006	1.20167	0.00326261	0.0368548	up	yes
ENSRNOG00000055323	AABR07063421.1	0.164026	19.3687	0.364959	0	0	0	66325.6	16.0173	0.00328074	0.0370179	up	yes
ENSRNOG00000053812	LOC103689947	4.85627	5.74536	15.421	2.66095	3.65444	3.61263	2.62113	1.39019	0.00333207	0.0374703	up	yes
ENSRNOG00000020217	Pagr1	4.58699	4.98487	4.65885	3.07679	1.93239	1.55141	2.16912	1.11711	0.00334118	0.0375517	up	yes
ENSRNOG00000003070	Pigl	1.34774	0.797008	1.57105	0.563038	0.310803	0.468681	2.76778	1.46873	0.00340257	0.0380921	up	yes
ENSRNOG00000020981	Prss46	0.130677	0.05886	0.303296	0	0	0	1642.78	10.6819	0.00344007	0.0384046	up	yes
ENSRNOG00000010802	Ube3d	1.52567	2.19302	2.50679	1.29351	0.614491	0.659985	2.42427	1.27755	0.00349584	0.0389837	up	yes
ENSRNOG00000020783	Ntf4	1.01947	1.34094	0.74175	0.428543	0.232853	0.306214	3.206	1.68077	0.00352855	0.039261	up	yes
ENSRNOG00000024818	Eva1b	1.55817	1.14036	1.71679	0.772961	0.337727	0.392249	2.93779	1.55473	0.00353534	0.0392989	up	yes
ENSRNOG00000011425	Ptpn3	27.4312	8.80929	17.9554	7.89045	10.5603	5.50407	2.26242	1.17787	0.00353588	0.0392989	up	yes
ENSRNOG00000046707	AABR07063425.1	9.61955	255.386	7.04854	5.10244	4.23895	4.02473	20.354	4.34724	0.00354253	0.0393509	up	yes
ENSRNOG00000018126	Abca1	2.33656	0.827019	3.55139	1.08707	0.899175	0.645341	2.55168	1.35145	0.00354684	0.0393552	up	yes
ENSRNOG00000046081	AABR07015079.1	1.50007	33.2966	1.79723	0.571257	0.962049	0	23.866	4.57689	0.00355296	0.0393794	up	yes
ENSRNOG00000042653	Ndufaf8	11.8088	23.9564	8.41966	0	1.43264	0.599132	21.7469	4.44274	0.00361496	0.039934	up	yes
ENSRNOG00000015354	Aox1	2.15181	1.94285	4.5003	1.59286	1.37661	0.711248	2.33513	1.22351	0.00371198	0.0407138	up	yes
ENSRNOG00000021671	Rtl6	1.88808	1.78157	2.9347	0.921938	0.667861	0.824087	2.73598	1.45206	0.00372276	0.0407618	up	yes
ENSRNOG00000055564	RGD1564664	0.36634	1.3251	0.634877	0.278816	0.095074	0.058486	5.38031	2.42769	0.00372449	0.0407618	up	yes
ENSRNOG00000007340	Dcp1b	2.09198	2.37754	2.56839	1.31182	1.35766	0.809713	2.02286	1.0164	0.0037891	0.0413334	up	yes
ENSRNOG00000002302	Corin	0.250509	0.034677	0.194932	0	0	0.022581	21.262	4.41021	0.0038052	0.0413963	up	yes
ENSRNOG00000017487	Otoa	0.08495	0.055283	0.025605	0	0	0	552.793	9.1106	0.00388176	0.0421148	up	yes
ENSRNOG00000052998	AABR07048791.1	0.244062	18.0701	0.273208	0	0	0	61957.8	15.919	0.00391377	0.0424162	up	yes
ENSRNOG00000008515	Tmem45b	0.075254	0.280898	0.650825	0.079431	0.057885	0.02327	6.27064	2.64861	0.00394834	0.0426699	up	yes
ENSRNOG00000061943	AC127784.5	4.05657	1.65638	3.66019	0.377244	1.20133	0.317512	4.94343	2.30551	0.00404211	0.043338	up	yes
ENSRNOG00000009673	Dhrs13	3.28836	2.8461	2.0861	1.33235	1.19939	1.21756	2.19256	1.13261	0.00407974	0.0436247	up	yes
ENSRNOG00000004247	Nhp2	6.76389	15.1571	6.85822	4.25052	3.2093	4.07915	2.49409	1.31851	0.00414798	0.0441188	up	yes
ENSRNOG00000018603	Carns1	3.49222	6.0051	2.98134	2.4087	1.60508	1.77112	2.15711	1.1091	0.00420239	0.0445224	up	yes
ENSRNOG00000002387	Tceal1	3.9256	2.35603	6.86035	1.826	2.05475	1.4199	2.47931	1.30994	0.00425038	0.044898	up	yes
ENSRNOG00000016547	Rgs19	2.55411	2.02674	1.51812	0.833356	0.893033	0.889329	2.33166	1.22136	0.0043098	0.0453821	up	yes
ENSRNOG00000012141	Xrcc3	2.83818	2.90368	2.72882	1.59393	0.810224	1.31393	2.27823	1.18792	0.00436946	0.045803	up	yes
ENSRNOG00000053272	Chi3l1	0.547441	1.58432	1.06077	0.203872	0.477158	0.163347	3.78093	1.91874	0.00438415	0.0458995	up	yes
ENSRNOG00000032575	Ocel1	2.12697	3.93678	1.76936	1.27845	0.979997	0.592422	2.74762	1.45818	0.00446033	0.0464784	up	yes
ENSRNOG00000012686	Pomc	0.285432	0.747675	0.298506	0	0	0.07432	17.9173	4.16328	0.00450971	0.0468467	up	yes
ENSRNOG00000009390	Edn2	0.263514	0.260087	0.466597	0	0	0	3300.66	11.6885	0.00452924	0.0469765	up	yes
ENSRNOG00000051943	LOC102547817	2.09155	3.24883	3.29644	1.1829	1.57231	1.2756	2.14271	1.09943	0.00454409	0.0471062	up	yes
ENSRNOG00000051531	Ctu2	2.14212	2.78614	2.21755	1.39113	0.897285	1.19672	2.05037	1.03588	0.00466845	0.0481709	up	yes
ENSRNOG00000047351	AABR07015081.1	5.9566	280.638	6.00591	4.47901	3.76951	4.32165	23.2774	4.54086	0.00473668	0.0486879	up	yes
ENSRNOG00000016013	Gprc5b	3.13973	2.18343	5.47698	1.88892	1.5272	1.67011	2.12341	1.08638	0.00473801	0.0486879	up	yes
ENSRNOG00000023177	Esrp2	0.123484	0	0.119391	0	0	0	809.583	9.66104	0.00481661	0.0492682	up	yes
ENSRNOG00000030622	Enox2	1.03284	0.638829	2.37217	0.360955	0.571376	0.438783	2.9493	1.56037	0.00486901	0.049652	up	yes
ENSRNOG00000032531	AC093965.1	9.20237	7.35391	6.36341	2.40696	2.84051	4.54519	2.3405	1.22681	0.00488911	0.0498316	up	yes
ENSRNOG00000014871	Zic4	0.0193725	0.0395167	0.0867608	0	0	0	485.5	8.92333	0.00489403	0.0498564	up	yes
ENSRNOG00000043192	Hacd1	11.2226	10.2755	12.2524	61.5329	54.3073	52.545	0.200436	-2.31879	3.85787e-65	7.72655e-61	down	yes
ENSRNOG00000016281	Col4a1	12.8196	7.35898	10.2477	70.5503	58.2225	58.0763	0.162839	-2.61848	1.45311e-54	9.70095e-51	down	yes
ENSRNOG00000020467	Nrep	43.74	38.3921	51.7985	213.749	210.567	234.937	0.203155	-2.29934	3.61236e-48	1.44697e-44	down	yes
ENSRNOG00000013674	Megf10	0.315511	0.232143	0.267215	1.90189	1.85319	1.71577	0.148947	-2.74713	6.2589e-48	2.08922e-44	down	yes
ENSRNOG00000031706	RGD1563601	8.46135	11.9039	9.49765	132.983	80.8578	80.1863	0.101565	-3.29952	3.18479e-41	7.97312e-38	down	yes
ENSRNOG00000028137	Mki67	0.059859	0.023872	0.031625	1.23125	1.08385	0.645706	0.0389609	-4.68183	1.42943e-37	3.18097e-34	down	yes
ENSRNOG00000007300	C1qtnf6	0.212377	0.157689	0.176921	4.28913	2.74132	2.16142	0.0595077	-4.07078	1.73938e-37	3.48364e-34	down	yes
ENSRNOG00000053047	Top2a	0.040976	0.043232	0.052866	1.55379	1.063	0.645421	0.0420187	-4.57283	8.41887e-29	1.06714e-25	down	yes
ENSRNOG00000020525	Col5a3	1.70345	0.994695	2.00746	12.7489	8.71069	7.51916	0.162381	-2.62254	8.52517e-29	1.06714e-25	down	yes
ENSRNOG00000001766	Tfrc	12.6689	9.8683	6.49977	58.5641	75.1388	47.4815	0.160262	-2.6415	5.246e-25	5.52983e-22	down	yes
ENSRNOG00000023972	Col4a2	9.50455	5.69764	6.16033	37.824	25.7847	25.4007	0.240003	-2.05888	1.20634e-24	1.20803e-21	down	yes
ENSRNOG00000023579	Tet2	4.96415	3.71998	3.87555	11.8802	9.85211	10.2518	0.392684	-1.34856	1.53022e-22	1.39306e-19	down	yes
ENSRNOG00000013408	Npas2	0.162203	0.119017	0.231115	2.30973	1.35477	1.17965	0.105764	-3.24109	1.29483e-21	1.12752e-18	down	yes
ENSRNOG00000002680	Lamc1	14.5121	9.3032	13.8313	36.4126	29.9134	31.3095	0.385583	-1.37489	3.02933e-21	2.42686e-18	down	yes
ENSRNOG00000001469	Eln	3.43452	4.10199	3.1215	14.4694	13.6117	10.7665	0.274354	-1.86589	3.95442e-21	3.04612e-18	down	yes
ENSRNOG00000009096	Pon3	1.59725	1.81542	1.85522	7.96464	6.24507	6.44438	0.255053	-1.97113	1.06116e-20	7.87143e-18	down	yes
ENSRNOG00000012840	Sparc	96.8579	35.7802	84.3895	662.411	397.893	317.688	0.157496	-2.66662	4.92952e-19	3.52601e-16	down	yes
ENSRNOG00000006025	Lamb3	0.12233	0.062359	0.072274	1.26286	1.81309	0.661087	0.0687611	-3.86226	5.32767e-18	3.44202e-15	down	yes
ENSRNOG00000005695	Mgp	39.5294	28.8862	31.4298	124.408	84.03	76.9956	0.349802	-1.51539	1.3097e-17	8.1971e-15	down	yes
ENSRNOG00000029954	AY172581.7	237.362	228.134	111.378	954.376	1353.99	1017.55	0.173448	-2.52743	1.86011e-17	1.09571e-14	down	yes
ENSRNOG00000016636	Lpin3	0.895929	0.550236	0.792228	3.29513	2.54454	2.37852	0.27237	-1.87636	3.71152e-17	2.12384e-14	down	yes
ENSRNOG00000002451	Fndc3c1	0.0384524	0.0708524	0.0494492	0.508385	0.540934	0.598906	0.0963182	-3.37605	3.99896e-17	2.22475e-14	down	yes
ENSRNOG00000003388	Cenpf	0.007164	0.005152	0	0.47788	0.307476	0.156586	0.0130751	-6.25703	7.26023e-17	3.6352e-14	down	yes
ENSRNOG00000014613	Ddah1	4.23227	2.25625	3.03441	9.38588	10.3411	10.1305	0.318947	-1.64861	2.31363e-16	1.07762e-13	down	yes
ENSRNOG00000031333	AY172581.10	157.214	159.706	76.2507	634.141	901.934	646.887	0.180109	-2.47306	3.27251e-16	1.48959e-13	down	yes
ENSRNOG00000004290	Grb10	17.9721	16.8119	15.4414	44.4015	32.7088	37.6112	0.437803	-1.19165	8.49443e-16	3.5443e-13	down	yes
ENSRNOG00000024799	Cd93	4.00463	3.99954	4.31646	10.6056	10.1778	7.6075	0.433964	-1.20435	1.32385e-15	5.41105e-13	down	yes
ENSRNOG00000052758	Fam49a	1.36321	0.63931	1.3257	4.23314	3.65141	4.19785	0.275461	-1.86008	7.15996e-15	2.81176e-12	down	yes
ENSRNOG00000055450	Ckmt2	221.438	160.069	143.936	422.406	552.267	459.865	0.366281	-1.44898	2.74419e-14	9.8144e-12	down	yes
ENSRNOG00000005271	Rapgef5	1.4171	1.10636	1.16275	2.94156	2.73763	2.90155	0.429591	-1.21896	4.38048e-14	1.51263e-11	down	yes
ENSRNOG00000014426	Lox	0.657567	0.261491	0.682466	5.76443	2.35719	2.70571	0.147915	-2.75716	5.41927e-14	1.83961e-11	down	yes
ENSRNOG00000015071	Zim1	1.52978	1.26845	1.82285	4.60594	5.37981	3.54291	0.341577	-1.54972	1.03194e-13	3.3335e-11	down	yes
ENSRNOG00000002461	Nid1	7.68454	3.65814	7.7403	22.1907	17.5537	18.6036	0.327055	-1.6124	1.14961e-13	3.65468e-11	down	yes
ENSRNOG00000008536	Actc1	3.55033	2.19252	6.3581	15.1811	34.8525	28.6049	0.153881	-2.70012	1.37174e-13	4.29269e-11	down	yes
ENSRNOG00000056446	Endou	0.69445	0.940737	1.06898	3.483	3.28968	2.79898	0.282517	-1.82359	1.56572e-13	4.82433e-11	down	yes
ENSRNOG00000014075	Clybl	4.12006	2.07618	3.41965	9.78129	11.1443	12.0066	0.29199	-1.77601	2.12737e-13	6.26572e-11	down	yes
ENSRNOG00000017716	Ucp3	14.188	21.4025	21.8342	66.7403	99.7232	52.9963	0.261664	-1.93421	2.22142e-13	6.38156e-11	down	yes
ENSRNOG00000059445	Aifm2	1.7119	1.20778	1.60758	3.58871	3.84303	3.38902	0.418386	-1.25709	2.53093e-13	6.94377e-11	down	yes
ENSRNOG00000019584	Dlk1	0.0815992	0.110047	0	1.9154	2.4141	1.32232	0.0339088	-4.8822	2.83454e-13	7.56937e-11	down	yes
ENSRNOG00000013324	Cdh5	19.656	12.8926	15.2077	33.0249	34.2255	29.3505	0.494367	-1.01634	5.50724e-13	1.39619e-10	down	yes
ENSRNOG00000032609	AY172581.18	248.354	338.902	141.975	941.611	1359.78	1119.01	0.213201	-2.22972	2.65756e-12	6.00489e-10	down	yes
ENSRNOG00000033932	AY172581.22	173.432	244.544	103.351	686.812	998.428	782.77	0.211233	-2.24309	3.03218e-12	6.67346e-10	down	yes
ENSRNOG00000056596	Alas1	24.4973	13.4755	16.0264	43.6801	54.2616	43.0831	0.382906	-1.38494	3.32633e-12	7.24128e-10	down	yes
ENSRNOG00000041744	AABR07065531.1	1.28306	1.40989	1.58911	20.2285	17.6457	18.7588	0.0756105	-3.72527	3.55391e-12	7.65352e-10	down	yes
ENSRNOG00000029145	AY172581.2	176.837	151.951	133.108	386.774	489.012	324.171	0.384927	-1.37734	7.22149e-12	1.47584e-09	down	yes
ENSRNOG00000019780	Sypl2	102.993	121.358	93.7364	245.579	231.343	229.937	0.450002	-1.152	1.06142e-11	2.12582e-09	down	yes
ENSRNOG00000045821	Slc41a3	4.16676	4.18795	2.97575	9.49807	11.4915	12.5785	0.337537	-1.56688	1.10079e-11	2.18283e-09	down	yes
ENSRNOG00000018944	Pank1	8.99095	5.31693	5.74456	16.755	16.608	14.2407	0.421236	-1.2473	1.12248e-11	2.19096e-09	down	yes
ENSRNOG00000022762	Mettl21cl1	0.176477	0.260091	0	2.18861	5.29165	10.2102	0.0246782	-5.34062	1.23115e-11	2.37091e-09	down	yes
ENSRNOG00000059660	AABR07065531.26	1.39106	2.79365	1.6408	9.54682	9.31793	12.5562	0.185402	-2.43127	6.71064e-11	1.14872e-08	down	yes
ENSRNOG00000018865	Adamts12	0.722811	0.197428	0.698664	3.19156	2.13131	2.42445	0.208963	-2.25868	7.91953e-11	1.33288e-08	down	yes
ENSRNOG00000025643	Ccdc13	0	0	0	0.584497	0.651626	0.479961	0.000174817	-12.4819	1.04203e-10	1.68305e-08	down	yes
ENSRNOG00000024650	Ckap2	0	0	0	0.644025	0.436071	0.297357	0.000217793	-12.1648	1.98774e-10	3.09807e-08	down	yes
ENSRNOG00000002365	Itm2a	34.6503	36.3922	67.6772	130.238	120.727	121.916	0.372021	-1.42654	1.99546e-10	3.09807e-08	down	yes
ENSRNOG00000003069	Cd38	2.73212	1.24208	1.73844	5.93195	5.60648	5.11939	0.34294	-1.54397	2.25965e-10	3.45468e-08	down	yes
ENSRNOG00000012318	Aspm	0.054804	0.035869	0.044755	0.381944	0.265678	0.173357	0.164959	-2.59982	2.96953e-10	4.47171e-08	down	yes
ENSRNOG00000027434	Fitm2	5.90026	4.71309	4.16336	10.5145	10.6441	8.64059	0.495878	-1.01194	3.8948e-10	5.69379e-08	down	yes
ENSRNOG00000013196	Dok5	2.41138	1.29899	1.81262	5.78346	4.40235	4.93466	0.365266	-1.45298	5.32067e-10	7.45568e-08	down	yes
ENSRNOG00000018951	Col4a5	0.975258	0.810006	1.42962	3.05285	3.70682	2.21737	0.358123	-1.48147	5.32336e-10	7.45568e-08	down	yes
ENSRNOG00000057522	LOC103689968	54.094	37.5224	45.6493	101.421	82.7116	127.212	0.44088	-1.18154	5.75049e-10	7.94281e-08	down	yes
ENSRNOG00000002180	Tbc1d1	2.18913	1.69384	1.5171	6.02869	3.40256	6.1384	0.346833	-1.52769	6.90388e-10	9.15702e-08	down	yes
ENSRNOG00000005608	Tead4	5.01766	4.08902	2.762	11.9687	10.7091	8.27856	0.3834	-1.38308	7.28669e-10	9.60118e-08	down	yes
ENSRNOG00000016758	Loxl2	1.64016	0.628888	1.28196	10.6793	3.69282	4.3877	0.189287	-2.40135	7.42313e-10	9.71702e-08	down	yes
ENSRNOG00000004921	Nusap1	0.0523073	0.0595186	0.0672054	0.591758	0.460817	0.290167	0.133333	-2.9069	8.62711e-10	1.11473e-07	down	yes
ENSRNOG00000005659	Aurkb	0	0	0	0.364272	0.200662	0.13773	0.000426947	-11.1937	1.28405e-09	1.58747e-07	down	yes
ENSRNOG00000060614	Pxdn	3.62878	1.66925	3.91294	11.6754	7.8112	7.25912	0.34439	-1.53788	1.42634e-09	1.75256e-07	down	yes
ENSRNOG00000009276	Schip1	32.2739	20.1073	27.5124	56.3103	44.3603	59.6127	0.498452	-1.00447	2.47433e-09	2.88115e-07	down	yes
ENSRNOG00000014816	Slc1a1	0.287733	0.314531	0.26753	1.25062	0.814122	1.62868	0.235498	-2.08621	3.77969e-09	4.30112e-07	down	yes
ENSRNOG00000012051	Ncaph	0	0	0.029905	0.821116	0.33518	0.404324	0.0191623	-5.70559	4.47454e-09	5.03461e-07	down	yes
ENSRNOG00000053438	ENSRNOG00000053438	2.1148	1.11538	2.57968	10.8733	20.5767	11.9537	0.133856	-2.90124	6.514e-09	6.97659e-07	down	yes
ENSRNOG00000007906	Bub1b	0	0	0	0.352918	0.17155	0.133942	0.000455643	-11.0998	6.89817e-09	7.30987e-07	down	yes
ENSRNOG00000014879	Ttc7a	2.52394	1.49045	2.81097	5.0192	6.47829	9.96657	0.317991	-1.65294	7.64639e-09	7.93481e-07	down	yes
ENSRNOG00000047706	LOC103690108	0	0	0	0	0	3.35199	8.94992e-05	-13.4478	7.93938e-09	8.15436e-07	down	yes
ENSRNOG00000003736	Col5a2	5.58434	1.70519	5.38351	24.5401	11.5016	13.6929	0.254813	-1.97249	8.62866e-09	8.81708e-07	down	yes
ENSRNOG00000033545	AY172581.21	163.041	89.6103	81.9393	268.113	357.22	298.067	0.362346	-1.46456	1.00424e-08	1.01069e-06	down	yes
ENSRNOG00000031934	Enah	27.6823	14.3239	8.18385	71.4065	57.8768	49.6682	0.280468	-1.83409	1.39501e-08	1.3715e-06	down	yes
ENSRNOG00000002382	Mfap4	0.829109	0.120895	0.468569	4.99164	7.56461	1.56839	0.100433	-3.3157	1.43622e-08	1.39634e-06	down	yes
ENSRNOG00000000632	Cdk1	0	0	0.046023	1.24524	0.888564	0.502539	0.0174571	-5.84004	1.50694e-08	1.45801e-06	down	yes
ENSRNOG00000032274	AY172581.15	968.655	650.489	684.476	1391.6	1629.88	2064.41	0.452943	-1.1426	2.25963e-08	2.07636e-06	down	yes
ENSRNOG00000016543	Trim63	71.8508	99.449	70.1142	204.251	205.08	475.197	0.27293	-1.8734	2.51238e-08	2.26657e-06	down	yes
ENSRNOG00000008749	Col5a1	2.89582	1.18386	3.19763	10.5098	6.28792	5.64446	0.324269	-1.62474	2.62413e-08	2.35677e-06	down	yes
ENSRNOG00000018384	Adam12	0.076763	0	0.036264	0.829419	0.453535	0.521069	0.0626527	-3.99648	3.72511e-08	3.16129e-06	down	yes
ENSRNOG00000061326	AABR07054487.1	0	0	0	1.03951	2.69962	1.20576	6.06688e-05	-14.0087	5.00912e-08	4.0948e-06	down	yes
ENSRNOG00000040350	Mir675	1800.97	2153	2049.14	4174.26	3560.43	5719.94	0.446175	-1.16432	5.35386e-08	4.35882e-06	down	yes
ENSRNOG00000016971	Zfp612	9.58725	8.65916	6.8765	19.9519	16.3039	30.6971	0.375232	-1.41414	5.79248e-08	4.62198e-06	down	yes
ENSRNOG00000006142	Mymk	0	0	0	0.376637	0.380394	0.665123	0.000210948	-12.2108	7.30483e-08	5.69265e-06	down	yes
ENSRNOG00000007483	Ccnf	0	0	0	0.30301	0.133442	0.169444	0.000495134	-10.9799	8.02154e-08	6.15538e-06	down	yes
ENSRNOG00000020244	Perm1	33.4782	26.6977	18.3682	56.3073	57.3226	53.3432	0.470399	-1.08804	8.5978e-08	6.5226e-06	down	yes
ENSRNOG00000029055	Ttk	0	0	0	0.366585	0.23647	0.0779998	0.000440493	-11.1486	9.96158e-08	7.36201e-06	down	yes
ENSRNOG00000004857	L2hgdh	3.44438	1.96254	3.11082	5.40858	6.53336	5.33336	0.493059	-1.02017	1.07375e-07	7.82002e-06	down	yes
ENSRNOG00000037085	Xirp1	71.1178	29.9431	26.763	156.331	92.9718	127.968	0.338813	-1.56144	1.65028e-07	1.13191e-05	down	yes
ENSRNOG00000006236	Dsn1	0	0	0	0.276987	0.32275	0.069623	0.000448189	-11.1236	1.86921e-07	1.26903e-05	down	yes
ENSRNOG00000062220	Cenpp	0.246323	0.104019	0.170358	1.24527	1.12859	0.926493	0.157771	-2.6641	2.05057e-07	1.36441e-05	down	yes
ENSRNOG00000012415	Mpc1	133.66	86.2393	72.4866	189.205	224.916	194.257	0.480599	-1.05709	2.06278e-07	1.36548e-05	down	yes
ENSRNOG00000014080	Kif23	0.0784199	0.128821	0.142753	0.835799	0.592626	0.409276	0.190452	-2.3925	2.06581e-07	1.36548e-05	down	yes
ENSRNOG00000019222	Tfdp1	6.21021	6.20311	7.83994	13.5224	11.7908	18.9828	0.457226	-1.12902	2.08417e-07	1.37308e-05	down	yes
ENSRNOG00000015529	Cdca3	0	0	0	0.465481	0.728464	0.175531	0.000219062	-12.1564	2.22362e-07	1.45538e-05	down	yes
ENSRNOG00000004640	Mtfp1	7.19594	4.66953	3.97289	10.9594	13.0291	11.8763	0.441613	-1.17915	2.40665e-07	1.54985e-05	down	yes
ENSRNOG00000000635	Arid5b	2.97348	2.13765	3.32908	5.0884	5.28372	6.72917	0.493542	-1.01875	2.43533e-07	1.56034e-05	down	yes
ENSRNOG00000007999	Abra	233.587	180.837	114.154	420.929	353.315	435.597	0.436899	-1.19463	2.75533e-07	1.73534e-05	down	yes
ENSRNOG00000008986	Diaph3	0	0	0	0.175638	0.160868	0.159159	0.000605248	-10.6902	2.78132e-07	1.74076e-05	down	yes
ENSRNOG00000008040	Pimreg	0	0	0	0.47049	0.573539	0.218652	0.00023759	-12.0392	2.83479e-07	1.76489e-05	down	yes
ENSRNOG00000011134	Lama2	6.57857	2.63971	5.65875	13.5158	9.99758	10.4821	0.437618	-1.19225	2.92076e-07	1.80546e-05	down	yes
ENSRNOG00000057794	Adamts5	0.514243	0.475834	1.1782	2.16101	2.27946	3.21682	0.283165	-1.82029	2.9351e-07	1.80874e-05	down	yes
ENSRNOG00000001205	Agpat3	2.36237	3.44034	2.48638	5.96864	6.44247	5.49235	0.462988	-1.11095	2.98548e-07	1.83415e-05	down	yes
ENSRNOG00000010589	Zfp622	21.8958	16.3971	14.8331	36.1262	31.2297	55.2226	0.433404	-1.20622	3.05803e-07	1.86159e-05	down	yes
ENSRNOG00000019648	AABR07068316.1	4.23098	1.28314	4.84172	19.362	9.16915	8.80209	0.27739	-1.85001	3.36551e-07	2.01679e-05	down	yes
ENSRNOG00000009565	Pdk4	409.67	204.998	385.443	735.123	1014.44	543.356	0.436173	-1.19703	3.41386e-07	2.0349e-05	down	yes
ENSRNOG00000043094	Oxct1	99.4262	50.973	52.276	132.256	185.301	141.113	0.441877	-1.17828	3.47405e-07	2.06464e-05	down	yes
ENSRNOG00000014882	Fgf11	0.40745	0.262729	0.273585	1.11027	0.931247	0.809806	0.330992	-1.59513	3.61686e-07	2.1243e-05	down	yes
ENSRNOG00000019265	Pcdh12	1.35766	0.754619	0.664812	2.97595	3.06945	1.69443	0.358804	-1.47873	4.00873e-07	2.30048e-05	down	yes
ENSRNOG00000027891	Dhrs11	7.30469	4.33122	4.42651	10.1789	12.9467	11.9323	0.458169	-1.12605	4.50834e-07	2.55788e-05	down	yes
ENSRNOG00000009503	Depdc1	0	0	0	0.221207	0.138533	0.129274	0.000613479	-10.6707	4.56124e-07	2.58058e-05	down	yes
ENSRNOG00000056069	Kif11	0.030242	0.055258	0.114296	0.579317	0.417688	0.299307	0.154126	-2.69781	4.67577e-07	2.63793e-05	down	yes
ENSRNOG00000009629	Car2	3.1779	2.27996	2.98389	5.70889	7.08323	4.60396	0.485267	-1.04315	4.89367e-07	2.73772e-05	down	yes
ENSRNOG00000032857	Klk1	0.0603792	0.0239872	0.0479521	0.33263	0.335369	0.319047	0.134055	-2.8991	5.05249e-07	2.81087e-05	down	yes
ENSRNOG00000007539	Rsad2	0.466343	0.155748	0.436844	1.0586	1.41521	1.32488	0.278763	-1.84289	5.18335e-07	2.86774e-05	down	yes
ENSRNOG00000017833	Actn2	508.171	265.004	286.609	830.084	716.853	582.75	0.497624	-1.00687	5.31294e-07	2.93134e-05	down	yes
ENSRNOG00000046521	LOC100911572	0.407581	0.317114	0.281775	1.25309	1.16914	1.85464	0.235328	-2.08725	6.36596e-07	3.46472e-05	down	yes
ENSRNOG00000018681	Nes	2.34241	0.923663	1.85215	3.88104	4.50119	3.61536	0.426605	-1.22903	6.38372e-07	3.46485e-05	down	yes
ENSRNOG00000037080	Adamts17	0	0	0	0.159036	0.175938	0.116847	0.00066398	-10.5566	7.07671e-07	3.79979e-05	down	yes
ENSRNOG00000023257	Adamts9	1.33362	1.07505	1.45731	2.7401	2.41024	5.28728	0.370389	-1.43289	8.06574e-07	4.20679e-05	down	yes
ENSRNOG00000029644	Clec2l	0.181311	0.214013	0.349054	1.91144	1.14633	0.859649	0.190018	-2.39579	8.23031e-07	4.27038e-05	down	yes
ENSRNOG00000021713	Kif18b	0	0.0164858	0.0310906	0.30233	0.284739	0.196088	0.0607494	-4.04099	8.44909e-07	4.35829e-05	down	yes
ENSRNOG00000014357	Gja4	2.99498	1.61657	2.20617	5.86933	4.15384	4.97679	0.454517	-1.1376	8.8208e-07	4.51359e-05	down	yes
ENSRNOG00000056944	Arhgap24	2.95333	1.45452	1.64349	4.61146	4.17672	6.33783	0.400062	-1.3217	9.08785e-07	4.62608e-05	down	yes
ENSRNOG00000022523	Fkbp5	11.9041	16.4466	12.1984	36.2461	23.0164	60.3145	0.339104	-1.5602	1.02003e-06	5.10728e-05	down	yes
ENSRNOG00000003357	Col3a1	16.9169	4.68375	42.5467	263.702	189.583	220.461	0.09521	-3.39274	1.2597e-06	6.14279e-05	down	yes
ENSRNOG00000002161	Tlr6	0.128948	0.0972717	0.0633456	0.361132	0.276574	0.513362	0.251562	-1.99101	1.57614e-06	7.44505e-05	down	yes
ENSRNOG00000014343	Anln	0.0297358	0	0.0555106	0.569584	0.432296	0.217243	0.0699244	-3.83806	1.70968e-06	8.0191e-05	down	yes
ENSRNOG00000049388	Prr32	8.42377	4.31585	5.47411	12.8247	16.5856	10.7708	0.453291	-1.14149	1.73147e-06	8.09249e-05	down	yes
ENSRNOG00000020792	Etv4	0.512983	0.315794	1.11247	2.30793	3.35484	1.80219	0.260048	-1.94315	1.92539e-06	8.82421e-05	down	yes
ENSRNOG00000018286	Chrna1	1.69618	0.306194	1.32019	3.15645	7.20246	5.01963	0.216052	-2.21055	1.93968e-06	8.84917e-05	down	yes
ENSRNOG00000019100	Kif2c	0	0	0	0.243268	0.10345	0.141769	0.000614141	-10.6691	2.02038e-06	9.07269e-05	down	yes
ENSRNOG00000008738	Tp53i11	1.97433	1.63045	1.46331	3.57123	5.35546	2.8817	0.429194	-1.2203	2.15206e-06	9.62087e-05	down	yes
ENSRNOG00000046257	Ctdspl	1.04566	0.549095	1.11851	2.02656	1.85872	2.26592	0.441096	-1.18084	2.26789e-06	0.000100142	down	yes
ENSRNOG00000022268	Pnpla3	0.123189	0.116241	0.202917	0.376663	0.794789	1.20979	0.185763	-2.42847	2.29782e-06	0.000100902	down	yes
ENSRNOG00000004229	Tac3	0	0	0	0.534261	0.61244	0.626088	0.000169225	-12.5288	2.77304e-06	0.000119181	down	yes
ENSRNOG00000000098	Rnf115	20.5991	11.0758	11.435	40.0568	24.8865	25.2705	0.477862	-1.06533	2.89761e-06	0.000123738	down	yes
ENSRNOG00000005451	Dnah11	0.52156	0.274865	0.815778	1.19393	2.015	1.28975	0.358372	-1.48047	2.97406e-06	0.000126464	down	yes
ENSRNOG00000016377	Cep55	0	0	0	0.283922	0.186866	0.099979	0.000525609	-10.8937	3.04464e-06	0.000128375	down	yes
ENSRNOG00000027894	Iqgap3	0.019634	0.041219	0.063141	0.277517	0.295608	0.170961	0.166639	-2.5852	3.52612e-06	0.000145911	down	yes
ENSRNOG00000060703	Troap	0	0	0.024688	0.344361	0.281191	0.280042	0.0272617	-5.19698	3.61658e-06	0.000147822	down	yes
ENSRNOG00000009227	Aplnr	1.30288	1.08552	0.892769	3.10921	2.5718	1.66847	0.446449	-1.16343	4.14376e-06	0.000165651	down	yes
ENSRNOG00000026143	Ckap2l	0.029458	0	0	0.314202	0.282336	0.284878	0.0334212	-4.90309	4.15941e-06	0.000165662	down	yes
ENSRNOG00000001422	Col26a1	0	0	0	0.256893	0.0913215	0.15179	0.000599995	-10.7028	4.67066e-06	0.000183061	down	yes
ENSRNOG00000001082	Abcb9	0.4067	1.01601	0.181966	3.36383	2.32794	2.25808	0.20185	-2.30865	4.97058e-06	0.000192984	down	yes
ENSRNOG00000013727	Ndc80	0.0692988	0.0775267	0.0634059	0.611015	0.311449	0.262993	0.177342	-2.49539	5.2674e-06	0.000204053	down	yes
ENSRNOG00000057867	Mns1	0.280933	0.118852	0.300657	0.96199	0.985129	0.784394	0.25643	-1.96336	5.71317e-06	0.000218783	down	yes
ENSRNOG00000003546	Tnfrsf12a	7.39457	6.84761	1.72395	29.1546	13.5976	22.0697	0.246308	-2.02146	5.77634e-06	0.000220359	down	yes
ENSRNOG00000003219	Trim16	6.83113	9.38612	5.18687	18.3495	13.7336	14.1538	0.462924	-1.11115	5.90864e-06	0.000224133	down	yes
ENSRNOG00000001254	Col6a2	15.6994	7.21249	19.8644	52.4549	26.8787	27.0373	0.402142	-1.31422	5.90884e-06	0.000224133	down	yes
ENSRNOG00000015921	Esco2	0.0674095	0.0424639	0.0489329	0.478557	0.301585	0.197121	0.162501	-2.62148	6.08069e-06	0.00022958	down	yes
ENSRNOG00000032112	AY172581.14	243.749	188.753	171.223	338.252	414.213	806.097	0.38736	-1.36825	7.7766e-06	0.000284734	down	yes
ENSRNOG00000025302	Cdca2	0	0	0	0.127559	0.222174	0.038742	0.00077225	-10.3386	8.31197e-06	0.00029995	down	yes
ENSRNOG00000004377	Lpin1	18.4506	25.5699	18.1716	39.9252	36.3231	61.2601	0.452279	-1.14472	8.62454e-06	0.000309002	down	yes
ENSRNOG00000000410	Nepn	0	0	0.039497	0.337791	0.494069	0.385843	0.0324357	-4.94628	9.28e-06	0.000327753	down	yes
ENSRNOG00000000906	Medag	1.68937	0.782635	3.01381	7.57714	4.47012	4.5849	0.329832	-1.6002	1.04821e-05	0.000363841	down	yes
ENSRNOG00000003950	Lvrn	1.01004	0.595012	2.15391	3.3229	3.24858	5.04186	0.323676	-1.62738	1.06094e-05	0.000367621	down	yes
ENSRNOG00000013160	Sash1	3.40692	2.64417	2.36934	4.44112	5.19659	7.48295	0.491828	-1.02377	1.1576e-05	0.000397675	down	yes
ENSRNOG00000048088	Mest	1.87973	0.439818	0.669101	4.31726	5.3908	2.77294	0.239456	-2.06217	1.17579e-05	0.00040323	down	yes
ENSRNOG00000017414	Irf7	1.25549	2.26055	2.28369	3.17398	8.12864	7.09779	0.315196	-1.66568	1.2526e-05	0.000428107	down	yes
ENSRNOG00000028781	Abcc6	0	0	0	0.083117	0.055734	0.049921	0.00158922	-9.29747	1.31951e-05	0.000446406	down	yes
ENSRNOG00000015679	Dok4	0.913153	0.83428	1.07371	2.31387	2.38691	1.67851	0.442235	-1.17712	1.34508e-05	0.000452001	down	yes
ENSRNOG00000005177	Tp53i3	1.26056	1.29282	1.83148	3.23682	3.14845	9.89103	0.269401	-1.89217	1.3883e-05	0.000463414	down	yes
ENSRNOG00000005678	Lamb1	5.0972	1.37118	5.78427	12.6753	12.1636	8.94084	0.362721	-1.46307	1.40297e-05	0.000465836	down	yes
ENSRNOG00000021260	Prnd	0	0	0	0.148185	1.50278	0.914261	0.000116949	-13.0618	1.66018e-05	0.000534569	down	yes
ENSRNOG00000055111	AABR07000658.2	0.034107	0.021912	0.097587	0.905276	0.487092	0.303133	0.0905962	-3.46441	1.74241e-05	0.000557459	down	yes
ENSRNOG00000001249	Col6a1	16.5668	6.43926	19.6281	54.2901	26.3141	27.4524	0.394554	-1.34171	1.80163e-05	0.000575461	down	yes
ENSRNOG00000015365	Col4a3	0.548795	0.299652	1.17111	1.54908	2.16197	2.38866	0.331091	-1.5947	1.84806e-05	0.000586798	down	yes
ENSRNOG00000014387	Chac1	5.78431	9.19332	6.29521	12.8253	36.8334	15.0229	0.328885	-1.60434	1.9066e-05	0.000602292	down	yes
ENSRNOG00000003897	Col1a1	22.7575	4.56505	16.9957	334.208	76.6989	79.7791	0.090319	-3.46883	1.95092e-05	0.000613392	down	yes
ENSRNOG00000021086	Dtx4	0.841656	0.76592	1.39269	2.42833	1.98362	2.50147	0.433977	-1.20431	1.998e-05	0.000624274	down	yes
ENSRNOG00000018815	Plk1	0.094151	0.097592	0.046111	0.649536	0.513726	0.292416	0.163397	-2.61354	2.02473e-05	0.000629677	down	yes
ENSRNOG00000028814	Oasl2	0.432558	0.244888	0.420632	0.782997	1.59892	0.966581	0.327931	-1.60854	2.23412e-05	0.000680015	down	yes
ENSRNOG00000006198	Prr11	0	0	0	0.306192	0.156186	0.113752	0.000520716	-10.9072	2.27256e-05	0.000687536	down	yes
ENSRNOG00000010457	Vash1	0.476453	0.40132	0.712016	1.42019	1.24782	1.22964	0.407884	-1.29377	2.32717e-05	0.000699808	down	yes
ENSRNOG00000060100	Knl1	0.026305	0.011644	0.010908	0.179029	0.163064	0.05209	0.123945	-3.01223	2.53556e-05	0.000754564	down	yes
ENSRNOG00000031782	Col6a4	0	0	0	0.048106	0.058985	0.048684	0.00192585	-9.02029	2.90356e-05	0.000847723	down	yes
ENSRNOG00000019598	Vegfa	63.7714	55.0309	35.5288	83.4732	99.1706	132.354	0.489943	-1.02931	2.92276e-05	0.000850929	down	yes
ENSRNOG00000023162	Ca14	31.5889	25.4557	31.8533	50.4508	44.1246	93.8935	0.471685	-1.08411	2.9231e-05	0.000850929	down	yes
ENSRNOG00000006604	Thy1	1.11363	0.150426	0.711293	5.73456	2.25791	2.07041	0.196301	-2.34886	2.96122e-05	0.000860775	down	yes
ENSRNOG00000033957	AY172581.23	80.33	45.0426	38.4265	80.1302	189	220.251	0.334706	-1.57903	3.54489e-05	0.000998553	down	yes
ENSRNOG00000015682	Kel	0	0	0	0.124984	0.175097	0.133623	0.000691716	-10.4975	3.56482e-05	0.00100135	down	yes
ENSRNOG00000006802	Lrrn1	0.423255	0.343858	0.498213	1.12281	1.31035	0.706509	0.403012	-1.3111	3.69561e-05	0.00102461	down	yes
ENSRNOG00000016827	Slc38a3	18.783	29.1666	11.8674	46.5005	40.4372	61.4749	0.403045	-1.31099	4.01067e-05	0.00110186	down	yes
ENSRNOG00000052873	Npnt	1.39581	0.853041	0.724064	3.36479	1.99764	2.01684	0.402874	-1.3116	4.31426e-05	0.00116923	down	yes
ENSRNOG00000023809	Opcml	0.0924795	0	0.0766462	0.717644	0.764728	0.29123	0.0953571	-3.39052	4.6172e-05	0.00123793	down	yes
ENSRNOG00000012759	Col19a1	0.060736	0.173354	0.038952	0.490096	0.566642	0.485552	0.177037	-2.49788	4.80059e-05	0.00127346	down	yes
ENSRNOG00000029171	AY172581.3	1.31723	0.025802	1.31492	12.3173	20.9144	3.43858	0.0724825	-3.78622	4.87276e-05	0.00128919	down	yes
ENSRNOG00000021067	Fxyd7	0.530963	0.174118	0.383737	1.75998	1.50863	1.44869	0.230814	-2.1152	4.93404e-05	0.00130196	down	yes
ENSRNOG00000037211	Kif14	0	0	0	0.094214	0.048376	0.049431	0.00156233	-9.32209	5.6262e-05	0.00145208	down	yes
ENSRNOG00000032997	AY172581.20	183.256	223.344	149.973	250.524	481.41	727.86	0.381268	-1.39112	5.81477e-05	0.00148544	down	yes
ENSRNOG00000049033	Racgap1	0.036782	0	0.09937	0.505459	0.433117	0.353122	0.105405	-3.24598	6.02851e-05	0.00152834	down	yes
ENSRNOG00000012183	Glrx	3.19339	4.20096	6.22299	9.13838	8.19547	9.99432	0.49829	-1.00494	6.03779e-05	0.00152876	down	yes
ENSRNOG00000004682	Parpbp	0	0	0	0.090356	0.105118	0.030365	0.00132838	-9.55612	6.14382e-05	0.00154637	down	yes
ENSRNOG00000019183	Alox15	0.092959	0.117784	0.39266	0.582078	1.48001	1.0469	0.194084	-2.36525	6.31614e-05	0.0015773	down	yes
ENSRNOG00000023007	Col6a6	0.711261	0.268094	1.42075	2.47489	2.72977	1.90094	0.337777	-1.56586	6.61382e-05	0.00163938	down	yes
ENSRNOG00000004968	Ncapg2	0.172401	0.067614	0.202806	0.52401	0.39699	0.333972	0.352853	-1.50286	6.71744e-05	0.00166095	down	yes
ENSRNOG00000023941	Fam178b	0	0	0	0.202038	0.180637	0.127707	0.000587795	-10.7324	7.44598e-05	0.00180981	down	yes
ENSRNOG00000039668	Col8a1	0.643906	0.4302	0.334322	1.16982	1.14181	0.826854	0.448761	-1.15598	7.56929e-05	0.00182868	down	yes
ENSRNOG00000016468	Tpmt	3.89128	3.24914	2.13444	5.40243	8.03089	6.47836	0.4658	-1.10222	8.0386e-05	0.00191663	down	yes
ENSRNOG00000011808	Ghrhr	0.0575649	0.0527966	0	0.34048	0.274166	0.972905	0.0695168	-3.84649	8.09185e-05	0.00192703	down	yes
ENSRNOG00000056219	Olr1	0.149317	0.071291	0.095116	0.459776	0.282106	0.374313	0.282857	-1.82185	8.3409e-05	0.00197694	down	yes
ENSRNOG00000010658	LOC103691744	0.472417	0.293661	0.286903	1.6365	0.951548	0.739952	0.316401	-1.66018	8.87936e-05	0.00207995	down	yes
ENSRNOG00000006033	LOC100910790	0.589762	0.741189	1.36126	6.75037	2.27601	1.45004	0.256978	-1.96029	9.36327e-05	0.00217297	down	yes
ENSRNOG00000004531	Tceanc	0.849438	0.499198	0.781055	1.51253	2.04439	2.11563	0.375438	-1.41335	9.46242e-05	0.00218901	down	yes
ENSRNOG00000027888	Cmss1	2.55364	0.773386	1.57169	4.51427	4.15265	4.04497	0.385365	-1.3757	9.69721e-05	0.00223733	down	yes
ENSRNOG00000002412	Mapk7	0.847156	0.682122	0.849664	2.72055	1.21158	1.23676	0.460243	-1.11953	9.7076e-05	0.00223733	down	yes
ENSRNOG00000027742	Adamtsl2	0.140471	0	0.052724	1.46396	1.65475	1.57991	0.0411173	-4.60411	9.94313e-05	0.00228635	down	yes
ENSRNOG00000012098	Adcyap1r1	0.204388	0.111481	0.30952	0.476688	0.491549	0.755232	0.362867	-1.46249	0.000109012	0.00247539	down	yes
ENSRNOG00000059750	AC141102.1	1.92372	1.00471	1.7973	3.55881	5.10415	3.18152	0.398981	-1.32561	0.000109161	0.00247597	down	yes
ENSRNOG00000005690	Lmcd1	92.4008	26.4842	28.9027	134.628	132.868	95.6749	0.406938	-1.29712	0.000114724	0.00257012	down	yes
ENSRNOG00000008754	Flvcr2	0.273924	0.236653	0.404721	0.747824	1.01931	0.571566	0.39137	-1.3534	0.000116943	0.00260816	down	yes
ENSRNOG00000003468	Capn8	0	0	0	0.0270009	0.275	0.0415743	0.000873171	-10.1614	0.000119828	0.00266066	down	yes
ENSRNOG00000009751	Gpx7	1.39891	0.916741	1.86217	4.25395	3.19565	2.23963	0.431182	-1.21363	0.000124434	0.00275683	down	yes
ENSRNOG00000008182	Htra3	4.83518	1.81934	5.77153	11.7246	9.38871	6.58732	0.448584	-1.15655	0.000127818	0.00281931	down	yes
ENSRNOG00000018646	Hbegf	3.05964	1.58695	1.53877	6.34296	2.72474	5.83054	0.415174	-1.26821	0.000132641	0.00289657	down	yes
ENSRNOG00000028335	Fat4	0.60433	0.295099	0.498571	1.48371	1.02027	0.558906	0.456433	-1.13152	0.000132867	0.00289657	down	yes
ENSRNOG00000049758	Tbc1d16	0.330929	0.242949	0.326176	0.824282	0.679106	0.634982	0.420907	-1.24843	0.000139269	0.00300245	down	yes
ENSRNOG00000047349	AABR07006269.1	0	0	0	0.317097	0.303079	0.455912	0.000278788	-11.8085	0.00014324	0.00306825	down	yes
ENSRNOG00000029070	AY172581.1	35.7078	20.177	27.0367	42.3381	79.9976	78.3773	0.413134	-1.27532	0.000148499	0.00316842	down	yes
ENSRNOG00000017854	Ucp2	6.1735	2.33657	10.0003	14.7742	17.2465	12.6173	0.414677	-1.26994	0.000160292	0.00339358	down	yes
ENSRNOG00000016581	Serpinb1a	0.787217	0.339404	1.26438	2.57097	2.85069	1.7514	0.333331	-1.58497	0.000174228	0.00363484	down	yes
ENSRNOG00000011427	Hr	0.346588	0.14104	0.408734	1.35331	0.557416	0.626703	0.353256	-1.50121	0.000181354	0.00376389	down	yes
ENSRNOG00000059073	Slamf1	0	0	0	0.087795	0.114068	0.081189	0.00105988	-9.88189	0.000190975	0.00391778	down	yes
ENSRNOG00000032178	Cenpa	0	0	0	0.107029	0.054533	0.161882	0.000927518	-10.0743	0.000200936	0.00408563	down	yes
ENSRNOG00000022537	E2f8	0.132039	0.067353	0	0.688175	0.460532	0.552583	0.1172	-3.09295	0.000209696	0.00422513	down	yes
ENSRNOG00000060065	AABR07063682.1	0	0	0	0.284508	0.174277	0.340093	0.000375527	-11.3788	0.00021022	0.00423144	down	yes
ENSRNOG00000030467	Ube2l6	0.565613	0.306859	0.347432	1.34656	1.01517	0.988272	0.364151	-1.45739	0.000212914	0.0042685	down	yes
ENSRNOG00000019822	Gadd45b	5.17227	4.6651	5.174	10.5535	6.02339	13.9401	0.491902	-1.02356	0.00021486	0.00430321	down	yes
ENSRNOG00000042980	Adam19	0.939539	0.401648	1.16604	2.30883	2.53455	1.12137	0.420341	-1.25037	0.000215614	0.0043097	down	yes
ENSRNOG00000018029	Doc2g	2.08559	1.58062	1.07329	3.68807	4.13638	2.51814	0.458251	-1.12579	0.00021872	0.00435439	down	yes
ENSRNOG00000016812	Adamts16	0	0	0	0.101135	0.028608	0.100297	0.00130412	-9.58271	0.000221397	0.00439023	down	yes
ENSRNOG00000043219	Fbn2	0.072645	0.018169	0.0309	0.498044	0.132444	0.098949	0.16686	-2.58329	0.000231595	0.00456084	down	yes
ENSRNOG00000061549	AABR07058816.1	0	0	0	0.281932	0.706159	1.22534	0.000135536	-12.849	0.000241216	0.00470406	down	yes
ENSRNOG00000009334	Knstrn	0.06986	0	0	0.512073	0.415574	0.292382	0.0572609	-4.1263	0.00024422	0.00475339	down	yes
ENSRNOG00000018706	Il15ra	0.825342	0.518984	0.651202	1.08882	1.65599	1.6618	0.452848	-1.1429	0.000263058	0.00506992	down	yes
ENSRNOG00000038035	Kif4a	0.0300813	0.0287001	0.0285987	0.107568	0.259008	0.130535	0.175775	-2.50819	0.000272333	0.00522441	down	yes
ENSRNOG00000016863	Pnma8b	0.267752	0.702685	0.292536	1.83179	1.58515	0.875814	0.29421	-1.76508	0.000276587	0.00528578	down	yes
ENSRNOG00000021110	Mllt11	18.1241	10.9694	6.22134	28.1414	19.9654	26.469	0.473544	-1.07843	0.000281435	0.00536306	down	yes
ENSRNOG00000020951	Slc4a1	0.0284398	0.0452046	0.0889531	0.110881	0.401108	0.353136	0.187947	-2.41161	0.000291816	0.00551888	down	yes
ENSRNOG00000010725	Cpa1	1.16581	0.517102	1.1653	2.17674	2.7896	1.62953	0.431817	-1.21151	0.000306669	0.00577253	down	yes
ENSRNOG00000029582	Lrch2	0.139155	0.092303	0.098332	0.762506	0.476396	0.22402	0.225432	-2.14923	0.000309943	0.00580549	down	yes
ENSRNOG00000016538	Itga8	0.919119	0.376761	0.603146	1.89377	1.81544	0.76323	0.424607	-1.2358	0.000315668	0.00586474	down	yes
ENSRNOG00000017283	Kcnt1	0.0545558	0.159046	0.0782186	0.281369	0.434253	0.337192	0.277182	-1.8511	0.000348578	0.00635243	down	yes
ENSRNOG00000005062	AABR07051190.1	0	0	0	0.163361	0.149123	0.200534	0.000584775	-10.7398	0.000361241	0.00654153	down	yes
ENSRNOG00000004882	Capn6	0.401345	0.18697	0.839068	1.64662	1.38497	0.993806	0.354594	-1.49576	0.000365226	0.0065958	down	yes
ENSRNOG00000023969	Herc6	1.15128	0.684127	1.25622	1.42149	3.1055	2.05504	0.469706	-1.09017	0.000378991	0.00681368	down	yes
ENSRNOG00000047000	Fuom	0.942784	0.138035	0.4305	1.72309	4.50576	1.05804	0.207403	-2.26949	0.000398131	0.0070838	down	yes
ENSRNOG00000013123	Scube2	0.622464	0.123437	0.655314	1.46328	1.83946	1.02337	0.323897	-1.62639	0.000428157	0.00749522	down	yes
ENSRNOG00000005037	Kif18a	0	0.0213405	0	0.185093	0.0856784	0.174866	0.0478875	-4.38421	0.000437012	0.00761748	down	yes
ENSRNOG00000007302	Fbn1	3.22023	0.641098	3.20793	13.348	8.55475	7.21236	0.242804	-2.04213	0.000442158	0.00769379	down	yes
ENSRNOG00000009433	Mcub	0	0	0	0.248566	0.134304	0.179887	0.00053309	-10.8733	0.000451099	0.00781541	down	yes
ENSRNOG00000032320	AY172581.16	88.4043	49.4805	66.7597	83.5359	155.867	212.346	0.453005	-1.1424	0.000451873	0.00782206	down	yes
ENSRNOG00000056697	Kcnab1	1.12837	0.579	1.11369	1.84662	1.3719	2.51751	0.491815	-1.02381	0.000476627	0.00817285	down	yes
ENSRNOG00000058003	Spon1	0.217695	0.147219	0.642415	1.3061	0.788386	0.80504	0.347412	-1.52528	0.000496337	0.00841713	down	yes
ENSRNOG00000014311	Slc7a8	2.83576	3.59095	6.77116	5.60166	10.2324	14.538	0.434539	-1.20244	0.000501273	0.00847931	down	yes
ENSRNOG00000023812	Raver2	0.807103	0.413041	0.644741	1.07905	1.56485	1.23147	0.481215	-1.05525	0.000505896	0.00853587	down	yes
ENSRNOG00000010701	Depdc1b	0	0	0	0.144544	0.092815	0.044141	0.00106572	-9.87396	0.000512901	0.00863225	down	yes
ENSRNOG00000028636	Xkr5	0	0	0	0.093522	0.117761	0.091588	0.000990521	-9.97953	0.000513951	0.00864265	down	yes
ENSRNOG00000006738	Fbxo32	23.0821	23.184	22.029	21.8519	60.0738	61.2006	0.477167	-1.06744	0.000517812	0.00869299	down	yes
ENSRNOG00000022911	Hjurp	0.013209	0	0	0.303667	0.175249	0.040851	0.0254133	-5.29827	0.000532871	0.00889361	down	yes
ENSRNOG00000009339	Cenpe	0.0439	0	0.05165	0.306788	0.269699	0.112364	0.138709	-2.84986	0.000558897	0.00925855	down	yes
ENSRNOG00000032578	AY172581.17	54.8538	29.0545	25.1818	45.8088	116.539	133.271	0.369024	-1.43822	0.000565676	0.00934765	down	yes
ENSRNOG00000008869	Ppp1r9a	0.252505	0.140229	0.306827	0.830537	0.793126	0.322058	0.359538	-1.47578	0.000584168	0.00960843	down	yes
ENSRNOG00000003777	Chrne	2.14579	0.954589	4.82601	5.0687	9.72238	6.3208	0.375447	-1.41332	0.000676163	0.0108685	down	yes
ENSRNOG00000006030	Ptprz1	0.081805	0.02119	0.097564	0.247385	0.221313	0.177517	0.31036	-1.68799	0.000676839	0.0108707	down	yes
ENSRNOG00000057973	AABR07032261.4	0	0	0	0.057899	0.16149	0.122702	0.00087696	-10.1552	0.00072768	0.0115209	down	yes
ENSRNOG00000055821	AABR07003349.1	0.090966	0.223303	0.491954	1.8549	2.72896	3.58819	0.0986561	-3.34145	0.000743651	0.0116906	down	yes
ENSRNOG00000025764	AC128848.1	1.05569	1.03035	1.27648	2.53128	2.52352	8.51693	0.247759	-2.01299	0.000745238	0.0116945	down	yes
ENSRNOG00000010516	Plau	7.05182	2.39751	12.8564	17.2046	17.1125	17.2519	0.432542	-1.20909	0.000754022	0.0118073	down	yes
ENSRNOG00000051180	LOC100911516	29.5084	65.3058	19.7806	8.06428	6.44852	6.14	5.54864	2.47213	2.00853e-08	1.87102e-06	up	yes
ENSRNOG00000020891	Kif9	0	0	0	0.102317	0.120362	0.041477	0.00113569	-9.78221	0.000758148	0.0118257	down	yes
ENSRNOG00000060574	AABR07027819.2	0.564597	0.316802	0.407543	1.13092	0.759199	0.976285	0.449672	-1.15305	0.000775832	0.0120827	down	yes
ENSRNOG00000012719	Tdrd12	0	0	0	0.039779	0.075805	0.033323	0.00201468	-8.95523	0.000778797	0.0121101	down	yes
ENSRNOG00000061484	Adamts2	0.96805	0.31218	1.79818	3.85274	2.04004	2.12847	0.383782	-1.38164	0.000794237	0.0122837	down	yes
ENSRNOG00000020807	NEWGENE_1306714	0.282686	0.205942	0.219812	0.401525	0.471313	0.830252	0.415974	-1.26544	0.000824665	0.0127049	down	yes
ENSRNOG00000002746	Fstl1	8.80905	2.35423	7.52691	21.3765	10.6211	9.66923	0.448563	-1.15662	0.000842937	0.0129466	down	yes
ENSRNOG00000051724	AABR07032261.1	0	0	0	0.149078	0.346584	0.352781	0.000353589	-11.4656	0.000941009	0.0142024	down	yes
ENSRNOG00000018570	C1qtnf3	0.462108	0.077805	0.440465	2.51734	0.89599	0.669002	0.240151	-2.05798	0.000949209	0.0142938	down	yes
ENSRNOG00000011774	Fblim1	0.753252	0.228739	0.490309	1.08029	0.978089	1.42823	0.422272	-1.24375	0.00095911	0.0144104	down	yes
ENSRNOG00000008758	Tspan18	0.469971	0.175641	0.854572	1.55342	1.96458	0.778894	0.349132	-1.51815	0.0009634	0.0144532	down	yes
ENSRNOG00000039197	LOC108348074	2.41508	0.515388	3.5265	9.80435	12.4786	6.28334	0.226035	-2.14538	0.000978604	0.0146156	down	yes
ENSRNOG00000002862	Clcn5	0.293082	0.339835	0.351005	0.845086	0.813532	0.495665	0.456729	-1.13059	0.00101907	0.0150739	down	yes
ENSRNOG00000017416	Ppic	2.18111	0.357352	2.24859	7.91442	3.90665	3.08656	0.321114	-1.63884	0.0010267	0.0151308	down	yes
ENSRNOG00000054474	Mastl	0.062052	0.037682	0.144511	0.349256	0.360725	0.155509	0.282204	-1.82519	0.00105997	0.0155184	down	yes
ENSRNOG00000051286	LOC100911516	44.9627	91.64	29.9726	11.6448	11.8019	12.8738	4.58625	2.19732	1.72062e-07	1.17613e-05	up	yes
ENSRNOG00000053850	Rdh5	0	0	0.070063	0.33079	0.489492	0.175981	0.0703258	-3.8298	0.00118971	0.0170318	down	yes
ENSRNOG00000026037	Plb1	0.150714	0.085354	0.149272	0.354298	0.315531	0.352412	0.376956	-1.40753	0.00119096	0.0170364	down	yes
ENSRNOG00000017981	Mcm10	0	0	0.015056	0.115816	0.129966	0.044102	0.051938	-4.26707	0.00146497	0.0200139	down	yes
ENSRNOG00000049282	Oas2	0	0.0256496	0	0.0733961	0.31954	0.109377	0.051063	-4.29158	0.00151507	0.0205025	down	yes
ENSRNOG00000010947	Mmp14	2.36032	1.71925	5.83716	8.30818	6.10027	5.94522	0.487221	-1.03735	0.00153313	0.0206493	down	yes
ENSRNOG00000016950	Otud1	16.5562	5.76981	6.05014	35.5837	23.3696	9.518	0.414424	-1.27082	0.00156612	0.0210089	down	yes
ENSRNOG00000000167	Alas2	0.403569	0.667914	1.68251	2.1179	2.70283	2.36229	0.383404	-1.38306	0.00160904	0.0214411	down	yes
ENSRNOG00000013598	Melk	0	0	0	0.262946	0.126421	0	0.000770481	-10.342	0.0016214	0.021577	down	yes
ENSRNOG00000011777	Spag5	0.112375	0	0.076014	0.417079	0.498393	0.22716	0.164873	-2.60057	0.00165343	0.0219449	down	yes
ENSRNOG00000014218	Tmem25	0.445176	0.266342	0.190641	0.602011	1.15578	0.642588	0.37584	-1.41181	0.00165703	0.0219781	down	yes
ENSRNOG00000014166	Smoc2	2.64475	0.86806	4.2666	7.19112	5.83181	4.19459	0.451831	-1.14614	0.00168969	0.0223521	down	yes
ENSRNOG00000022723	RGD1562029	0.077358	0.140085	0.177306	0.260242	0.494936	0.48572	0.318116	-1.65238	0.00171186	0.0225858	down	yes
ENSRNOG00000001963	Mx2	1.09832	0.502833	0.807886	1.17067	3.03609	1.3179	0.436052	-1.19743	0.00171303	0.0225863	down	yes
ENSRNOG00000009785	Cdkn3	0.075911	0.121179	0	0.821855	0.544904	0.445628	0.108746	-3.20096	0.00178219	0.0232987	down	yes
ENSRNOG00000047786	Ogn	8.02556	1.85925	5.93796	11.926	12.171	8.41654	0.486652	-1.03904	0.00193147	0.0249088	down	yes
ENSRNOG00000018953	Cblc	0.0835695	0.124244	0.16713	0.507753	0.605132	0.280905	0.269009	-1.89427	0.00197381	0.0253569	down	yes
ENSRNOG00000052725	Shisal1	0.094569	0.040813	0	0.273495	0.298733	0.27453	0.159883	-2.64491	0.00197933	0.025379	down	yes
ENSRNOG00000028415	Cdc20	0.284626	0.196078	0.200059	0.636632	0.654333	0.392465	0.404391	-1.30618	0.00198973	0.0254472	down	yes
ENSRNOG00000021916	Slc16a12	0.181746	0.072749	0.239224	0.511165	0.511427	0.321712	0.367267	-1.4451	0.00201671	0.0256775	down	yes
ENSRNOG00000001622	Impg2	0	0	0	0.024688	0.070334	0.032441	0.00235362	-8.7309	0.00208862	0.0264418	down	yes
ENSRNOG00000017686	Pi15	0.319841	0.194693	0.449172	0.899206	1.00398	0.568525	0.389894	-1.35885	0.00210419	0.0265666	down	yes
ENSRNOG00000042978	Ncald	1.0709	0.346191	0.680601	1.8299	1.35732	1.0867	0.49081	-1.02676	0.00211458	0.0266252	down	yes
ENSRNOG00000033433	Csrnp1	1.87564	0.624168	1.01687	2.08547	1.62446	4.71461	0.417433	-1.26038	0.00214769	0.0268837	down	yes
ENSRNOG00000015423	Ccna2	0.175495	0.102571	0.0720851	0.511069	0.674017	0.177973	0.256886	-1.9608	0.00217422	0.0271441	down	yes
ENSRNOG00000026604	Cercam	0.837971	0.417467	1.32803	2.61809	1.82166	1.19798	0.458246	-1.12581	0.00217527	0.0271441	down	yes
ENSRNOG00000010208	Timp1	1.55951	0.845762	1.91574	5.7965	2.2299	2.62361	0.405729	-1.30141	0.00219662	0.027347	down	yes
ENSRNOG00000001979	Rcan1	45.4976	15.8467	9.80394	67.2542	132.324	77.0739	0.257176	-1.95917	0.00225951	0.0279942	down	yes
ENSRNOG00000018113	AABR07028352.1	0.072651	0	0.062847	0.532204	0.196532	0.187751	0.147845	-2.75784	0.00234888	0.0288609	down	yes
ENSRNOG00000005861	Hsd11b1	0.739131	0.14953	0.61788	1.51989	0.980773	1.07606	0.421207	-1.2474	0.00236369	0.0289615	down	yes
ENSRNOG00000016368	Ppp1r14c	0.10671	0.171018	0.185743	0.622889	0.27056	0.478053	0.33793	-1.56521	0.00237909	0.0291072	down	yes
ENSRNOG00000031667	AY172581.11	32.8581	20.3726	15.3888	26.0204	65.2411	79.3055	0.402302	-1.31365	0.00246374	0.0299053	down	yes
ENSRNOG00000020281	Kif22	0.110151	0	0.212658	0.983887	0.551533	0.382578	0.168305	-2.57085	0.00261937	0.0312452	down	yes
ENSRNOG00000023261	Ube2q2l	0.170987	0.289017	0.181003	0.513951	1.00573	0.557785	0.308553	-1.69641	0.00275086	0.0324848	down	yes
ENSRNOG00000014532	Lbp	0.306596	0.192837	0.281856	0.5872	0.499325	0.587419	0.466735	-1.09932	0.00275475	0.0325116	down	yes
ENSRNOG00000001785	Etv5	0.893738	0.311748	1.94784	2.20636	3.36326	2.11023	0.410598	-1.2842	0.00283107	0.0332555	down	yes
ENSRNOG00000057458	Oip5	0	0	0	0.34718	0.226698	0.163818	0.000406672	-11.2638	0.00284162	0.0333403	down	yes
ENSRNOG00000023320	Tspan1	1.52388	0.386489	0.754071	2.29645	2.27341	1.57672	0.433484	-1.20595	0.0028933	0.033808	down	yes
ENSRNOG00000014851	Col4a4	1.27319	0.526107	2.48269	2.63745	3.30546	2.64055	0.498865	-1.00328	0.0029765	0.0345385	down	yes
ENSRNOG00000015308	Pbk	0	0.061908	0	0.396231	0.449416	0.161698	0.0614566	-4.02429	0.00304208	0.0350154	down	yes
ENSRNOG00000022852	Snx22	0.211895	0.387727	0.137741	0.796078	1.73801	0.635765	0.232618	-2.10397	0.00306996	0.0352755	down	yes
ENSRNOG00000053055	Otop3	0	0	0	0.0689	0.087703	0.073122	0.00130591	-9.58073	0.00314865	0.0358783	down	yes
ENSRNOG00000016483	Myo16	0.0230365	0.0214083	0.0366517	0.0843214	0.0965073	0.0920381	0.297201	-1.75049	0.00318029	0.0361697	down	yes
ENSRNOG00000014124	Nod2	0	0	0	0.0179389	0.0272653	0.0339753	0.00378886	-8.04402	0.0033499	0.0376075	down	yes
ENSRNOG00000053753	AABR07070307.1	0.399334	0.200796	0.688865	1.01633	0.971232	0.628592	0.492706	-1.0212	0.00351593	0.0391594	down	yes
ENSRNOG00000028036	Adamts7	0.20234	0.124278	0.285295	0.668632	0.337574	0.318505	0.461922	-1.11428	0.00354659	0.0393552	down	yes
ENSRNOG00000060381	Col15a1	2.53091	0.638045	4.96159	11.3367	10.7458	7.90655	0.271116	-1.88302	0.00363574	0.0401194	down	yes
ENSRNOG00000038202	Calml4	0.181565	0.083082	0.925455	1.17334	2.02036	1.9048	0.233422	-2.09898	0.00368131	0.0405552	down	yes
ENSRNOG00000014443	Pde5a	1.00891	0.37881	0.573267	1.86024	1.34793	0.797321	0.489574	-1.0304	0.00386557	0.0420074	down	yes
ENSRNOG00000004443	Sptlc3	0	0	0	0.04984	0.008613	0.022895	0.00368786	-8.083	0.00396302	0.0427647	down	yes
ENSRNOG00000002916	Ca4	4.80008	2.44053	1.76022	5.85309	9.00477	3.79364	0.48258	-1.05116	0.00402132	0.0432282	down	yes
ENSRNOG00000023698	Tex14	0	0.010275	0.007784	0.101945	0.070942	0.033882	0.087339	-3.51723	0.00403824	0.043338	down	yes
ENSRNOG00000015520	Ticrr	0.01108	0	0	0.096598	0.042284	0.029336	0.0658669	-3.9243	0.00409596	0.0437747	down	yes
ENSRNOG00000010522	Tlr4	0.301648	0.094152	0.459603	1.1802	0.4527	0.690321	0.368197	-1.44145	0.0041719	0.0443026	down	yes
ENSRNOG00000008880	Nrk	0	0	0	0.0676507	0.122514	0	0.00157758	-9.30807	0.0041996	0.0445224	down	yes
ENSRNOG00000025378	Ccdc155	0.316079	0.405905	0.53776	0.600236	1.25464	1.10512	0.425591	-1.23246	0.00420527	0.0445224	down	yes
ENSRNOG00000030689	Ms4a6bl	0.392821	0.242029	0.819428	1.31508	1.00135	0.948771	0.445386	-1.16687	0.00425798	0.0449545	down	yes
ENSRNOG00000061263	AABR07050283.2	0	0	0	0.288869	0.16042	0.11574	0.000530946	-10.8791	0.00433582	0.045632	down	yes
ENSRNOG00000014751	Ret	0.347398	0.225541	0.879798	1.05681	1.27449	0.80541	0.463139	-1.11048	0.00435807	0.04577	down	yes
ENSRNOG00000029087	Nap1l3	0.18624	0.076377	0.078698	0.265721	0.376969	0.357397	0.341285	-1.55095	0.00436561	0.045803	down	yes
ENSRNOG00000001911	Map6d1	0.100218	0	0.05592	0.330356	0.439089	0.295413	0.146628	-2.76977	0.00464038	0.0479554	down	yes
ENSRNOG00000023008	Fam131c	0	0.089699	0	0.347067	0.614614	0.248443	0.0741238	-3.75392	0.00470752	0.0484991	down	yes
ENSRNOG00000027035	Sgo2	0.0847462	0.00818611	0.032987	0.36977	0.0908277	0.156893	0.203921	-2.29392	0.00475991	0.0488629	down	yes
ENSRNOG00000049422	LOC108348047	0.433235	0.0974221	0.472472	1.36285	0.850399	0.634498	0.352254	-1.50531	0.00480985	0.0492493	down	yes
