# Supplementary material for: Transcriptome sequencing and bioinformatics analysis of gastrocnemius muscle in type 2 diabetes mellitus rats
Source: BMC Musculoskelet Disord. 2024 Jun 8;25:457. doi: 10.1186/s12891-024-07568-x (PMC11161923; doi:10.1186/s12891-024-07568-x)
Supplement: Supplementary file 3 — Supplementary Material 3 [file 12891_2024_7568_MOESM3_ESM.xlsx]

## Sheet: COND1.T2DMgroupVSControlgroup
GO_ID	GO_Term	GO_Category	IDs	S	TS	B	TB	Rich.Factor	P.value	Sig.Sign.P	Q.value	Sig.Sign.Q	S_Up_ID	S_Up_Num	S_Down_ID	S_Down_Num	MapID_Count	ZScore
GO:0005201	extracellular matrix structural constituent	Molecular Function	ENSRNOG00000016281|Col4a1, ENSRNOG00000020525|Col5a3, ENSRNOG00000023972|Col4a2, ENSRNOG00000002680|Lamc1, ENSRNOG00000001469|Eln, ENSRNOG00000006025|Lamb3, ENSRNOG00000018951|Col4a5, ENSRNOG00000060614|Pxdn, ENSRNOG00000003736|Col5a2, ENSRNOG00000008749|Col5a1, ENSRNOG00000011134|Lama2, ENSRNOG00000046521|LOC100911572, ENSRNOG00000003357|Col3a1, ENSRNOG00000005678|Lamb1, ENSRNOG00000001249|Col6a…	26	863	49	20328	0.5306	3.38043e-23	****	1.40592e-19	****	ENSRNOG00000014143|Col24a1, ENSRNOG00000014137|Fbln1	2	ENSRNOG00000016281|Col4a1, ENSRNOG00000020525|Col5a3, ENSRNOG00000023972|Col4a2, ENSRNOG00000002680|Lamc1, ENSRNOG00000001469|Eln, ENSRNOG00000006025|Lamb3, ENSRNOG00000018951|Col4a5, ENSRNOG00000060614|Pxdn, ENSRNOG00000003736|Col5a2, ENSRNOG00000008749|Col5a1, ENSRNOG00000011134|Lama2, ENSRNOG00000046521|LOC100911572, ENSRNOG00000003357|Col3a1, ENSRNOG00000005678|Lamb1, ENSRNOG00000001249|Col6a…	24	45	-4.32306
GO:0031012	extracellular matrix	Cellular Component	ENSRNOG00000016281|Col4a1, ENSRNOG00000020525|Col5a3, ENSRNOG00000002680|Lamc1, ENSRNOG00000005695|Mgp, ENSRNOG00000014426|Lox, ENSRNOG00000002461|Nid1, ENSRNOG00000005569|Phospho1, ENSRNOG00000018951|Col4a5, ENSRNOG00000008749|Col5a1, ENSRNOG00000013166|Wnt4, ENSRNOG00000057794|Adamts5, ENSRNOG00000046521|LOC100911572, ENSRNOG00000037080|Adamts17, ENSRNOG00000023257|Adamts9, ENSRNOG00000003357|C…	35	863	204	20328	0.1716	1.55075e-12	****	3.22479e-09	****	ENSRNOG00000005569|Phospho1, ENSRNOG00000013166|Wnt4, ENSRNOG00000014143|Col24a1, ENSRNOG00000014137|Fbln1	4	ENSRNOG00000016281|Col4a1, ENSRNOG00000020525|Col5a3, ENSRNOG00000002680|Lamc1, ENSRNOG00000005695|Mgp, ENSRNOG00000014426|Lox, ENSRNOG00000002461|Nid1, ENSRNOG00000018951|Col4a5, ENSRNOG00000008749|Col5a1, ENSRNOG00000057794|Adamts5, ENSRNOG00000046521|LOC100911572, ENSRNOG00000037080|Adamts17, ENSRNOG00000023257|Adamts9, ENSRNOG00000003357|Col3a1, ENSRNOG00000001422|Col26a1, ENSRNOG00000001254|…	31	180	-2.38514
GO:0030198	extracellular matrix organization	Biological Process	ENSRNOG00000016281|Col4a1, ENSRNOG00000020525|Col5a3, ENSRNOG00000001469|Eln, ENSRNOG00000002461|Nid1, ENSRNOG00000018951|Col4a5, ENSRNOG00000060614|Pxdn, ENSRNOG00000057794|Adamts5, ENSRNOG00000046521|LOC100911572, ENSRNOG00000037080|Adamts17, ENSRNOG00000023257|Adamts9, ENSRNOG00000003357|Col3a1, ENSRNOG00000000410|Nepn, ENSRNOG00000001249|Col6a1, ENSRNOG00000003897|Col1a1, ENSRNOG00000052873|N…	26	863	124	20328	0.2097	1.1031e-11	****	1.52927e-08	****	ENSRNOG00000014143|Col24a1, ENSRNOG00000002607|Sox9, ENSRNOG00000014137|Fbln1	3	ENSRNOG00000016281|Col4a1, ENSRNOG00000020525|Col5a3, ENSRNOG00000001469|Eln, ENSRNOG00000002461|Nid1, ENSRNOG00000018951|Col4a5, ENSRNOG00000060614|Pxdn, ENSRNOG00000057794|Adamts5, ENSRNOG00000046521|LOC100911572, ENSRNOG00000037080|Adamts17, ENSRNOG00000023257|Adamts9, ENSRNOG00000003357|Col3a1, ENSRNOG00000000410|Nepn, ENSRNOG00000001249|Col6a1, ENSRNOG00000003897|Col1a1, ENSRNOG00000052873|N…	23	114	-1.49854
GO:0005581	collagen trimer	Cellular Component	ENSRNOG00000016281|Col4a1, ENSRNOG00000007300|C1qtnf6, ENSRNOG00000020525|Col5a3, ENSRNOG00000023972|Col4a2, ENSRNOG00000014426|Lox, ENSRNOG00000018951|Col4a5, ENSRNOG00000003736|Col5a2, ENSRNOG00000008749|Col5a1, ENSRNOG00000046521|LOC100911572, ENSRNOG00000003357|Col3a1, ENSRNOG00000001254|Col6a2, ENSRNOG00000015365|Col4a3, ENSRNOG00000003897|Col1a1, ENSRNOG00000014851|Col4a4, ENSRNOG0000006038…	15	863	42	20328	0.3571	7.84585e-11	****	8.15772e-08	****		0	ENSRNOG00000016281|Col4a1, ENSRNOG00000007300|C1qtnf6, ENSRNOG00000020525|Col5a3, ENSRNOG00000023972|Col4a2, ENSRNOG00000014426|Lox, ENSRNOG00000018951|Col4a5, ENSRNOG00000003736|Col5a2, ENSRNOG00000008749|Col5a1, ENSRNOG00000046521|LOC100911572, ENSRNOG00000003357|Col3a1, ENSRNOG00000001254|Col6a2, ENSRNOG00000015365|Col4a3, ENSRNOG00000003897|Col1a1, ENSRNOG00000014851|Col4a4, ENSRNOG0000006038…	15	38	-2.91999
GO:0005604	basement membrane	Cellular Component	ENSRNOG00000016281|Col4a1, ENSRNOG00000023972|Col4a2, ENSRNOG00000002680|Lamc1, ENSRNOG00000006025|Lamb3, ENSRNOG00000002461|Nid1, ENSRNOG00000005195|Cst3, ENSRNOG00000018951|Col4a5, ENSRNOG00000008749|Col5a1, ENSRNOG00000011134|Lama2, ENSRNOG00000046521|LOC100911572, ENSRNOG00000005678|Lamb1, ENSRNOG00000001249|Col6a1, ENSRNOG00000015365|Col4a3, ENSRNOG00000052873|Npnt, ENSRNOG00000007302|Fbn1, …	20	863	88	20328	0.2273	5.81786e-10	****	4.8393e-07	****	ENSRNOG00000005195|Cst3, ENSRNOG00000014137|Fbln1	2	ENSRNOG00000016281|Col4a1, ENSRNOG00000023972|Col4a2, ENSRNOG00000002680|Lamc1, ENSRNOG00000006025|Lamb3, ENSRNOG00000002461|Nid1, ENSRNOG00000018951|Col4a5, ENSRNOG00000008749|Col5a1, ENSRNOG00000011134|Lama2, ENSRNOG00000046521|LOC100911572, ENSRNOG00000005678|Lamb1, ENSRNOG00000001249|Col6a1, ENSRNOG00000015365|Col4a3, ENSRNOG00000052873|Npnt, ENSRNOG00000007302|Fbn1, ENSRNOG00000014166|Smoc2,…	18	87	-3.10913
GO:0003700	DNA-binding transcription factor activity	Molecular Function	ENSRNOG00000020836|Rorc, ENSRNOG00000013408|Npas2, ENSRNOG00000050869|Cebpd, ENSRNOG00000007668|Mafa, ENSRNOG00000042556|Bmyc, ENSRNOG00000015253|Hsf4, ENSRNOG00000011306|Myod1, ENSRNOG00000005608|Tead4, ENSRNOG00000011544|Zfp219, ENSRNOG00000019812|Nr1h2, ENSRNOG00000003463|Srebf1, ENSRNOG00000004505|Nfic, ENSRNOG00000018803|Mrtfa, ENSRNOG00000019383|Tef, ENSRNOG00000011702|Foxp3, ENSRNOG0000004…	53	863	570	20328	0.093	7.88846e-08	****	5.46802e-05	****	ENSRNOG00000020836|Rorc, ENSRNOG00000050869|Cebpd, ENSRNOG00000007668|Mafa, ENSRNOG00000042556|Bmyc, ENSRNOG00000015253|Hsf4, ENSRNOG00000011306|Myod1, ENSRNOG00000011544|Zfp219, ENSRNOG00000019812|Nr1h2, ENSRNOG00000003463|Srebf1, ENSRNOG00000004505|Nfic, ENSRNOG00000018803|Mrtfa, ENSRNOG00000019383|Tef, ENSRNOG00000011702|Foxp3, ENSRNOG00000042838|Junb, ENSRNOG00000006281|LOC108348320, ENSRNOG0…	45	ENSRNOG00000013408|Npas2, ENSRNOG00000005608|Tead4, ENSRNOG00000019222|Tfdp1, ENSRNOG00000020792|Etv4, ENSRNOG00000017414|Irf7, ENSRNOG00000022537|E2f8, ENSRNOG00000033433|Csrnp1, ENSRNOG00000001785|Etv5	8	473	8.96611
GO:0062023	collagen-containing extracellular matrix	Cellular Component	ENSRNOG00000020525|Col5a3, ENSRNOG00000002680|Lamc1, ENSRNOG00000001469|Eln, ENSRNOG00000012840|Sparc, ENSRNOG00000005695|Mgp, ENSRNOG00000060614|Pxdn, ENSRNOG00000002382|Mfap4, ENSRNOG00000008749|Col5a1, ENSRNOG00000057794|Adamts5, ENSRNOG00000003357|Col3a1, ENSRNOG00000001254|Col6a2, ENSRNOG00000005678|Lamb1, ENSRNOG00000052873|Npnt, ENSRNOG00000016678|Angptl2, ENSRNOG00000043219|Fbn2, ENSRNOG0…	18	863	100	20328	0.18	1.93893e-07	****	0.0001152	***	ENSRNOG00000016678|Angptl2	1	ENSRNOG00000020525|Col5a3, ENSRNOG00000002680|Lamc1, ENSRNOG00000001469|Eln, ENSRNOG00000012840|Sparc, ENSRNOG00000005695|Mgp, ENSRNOG00000060614|Pxdn, ENSRNOG00000002382|Mfap4, ENSRNOG00000008749|Col5a1, ENSRNOG00000057794|Adamts5, ENSRNOG00000003357|Col3a1, ENSRNOG00000001254|Col6a2, ENSRNOG00000005678|Lamb1, ENSRNOG00000052873|Npnt, ENSRNOG00000043219|Fbn2, ENSRNOG00000007302|Fbn1, ENSRNOG0000…	17	89	-1.802
GO:0000122	negative regulation of transcription by RNA polymerase II	Biological Process	ENSRNOG00000020836|Rorc, ENSRNOG00000005480|Ybx3, ENSRNOG00000010235|Pkig, ENSRNOG00000015253|Hsf4, ENSRNOG00000016758|Loxl2, ENSRNOG00000005659|Aurkb, ENSRNOG00000011544|Zfp219, ENSRNOG00000019812|Nr1h2, ENSRNOG00000052025|Tle5, ENSRNOG00000003463|Srebf1, ENSRNOG00000013023|Nop53, ENSRNOG00000011026|Irf2bpl, ENSRNOG00000014252|Irf2bp1, ENSRNOG00000004505|Nfic, ENSRNOG00000011518|Dusp26, ENSRNOG0…	63	863	754	20328	0.0836	2.36132e-07	****	0.000122759	***	ENSRNOG00000020836|Rorc, ENSRNOG00000005480|Ybx3, ENSRNOG00000010235|Pkig, ENSRNOG00000015253|Hsf4, ENSRNOG00000011544|Zfp219, ENSRNOG00000019812|Nr1h2, ENSRNOG00000052025|Tle5, ENSRNOG00000003463|Srebf1, ENSRNOG00000013023|Nop53, ENSRNOG00000011026|Irf2bpl, ENSRNOG00000014252|Irf2bp1, ENSRNOG00000004505|Nfic, ENSRNOG00000011518|Dusp26, ENSRNOG00000016875|Cbx7, ENSRNOG00000011702|Foxp3, ENSRNOG00…	55	ENSRNOG00000016758|Loxl2, ENSRNOG00000005659|Aurkb, ENSRNOG00000004377|Lpin1, ENSRNOG00000000410|Nepn, ENSRNOG00000018815|Plk1, ENSRNOG00000005690|Lmcd1, ENSRNOG00000022537|E2f8, ENSRNOG00000001785|Etv5	8	690	12.1822
GO:0045944	positive regulation of transcription by RNA polymerase II	Biological Process	ENSRNOG00000053047|Top2a, ENSRNOG00000023579|Tet2, ENSRNOG00000013408|Npas2, ENSRNOG00000016636|Lpin3, ENSRNOG00000050869|Cebpd, ENSRNOG00000007668|Mafa, ENSRNOG00000012874|Rgma, ENSRNOG00000015253|Hsf4, ENSRNOG00000024650|Ckap2, ENSRNOG00000012420|Bcl9l, ENSRNOG00000011306|Myod1, ENSRNOG00000005608|Tead4, ENSRNOG00000011544|Zfp219, ENSRNOG00000019812|Nr1h2, ENSRNOG00000003463|Srebf1, ENSRNOG0000…	78	863	1020	20328	0.0765	3.28436e-07	****	0.000151774	***	ENSRNOG00000050869|Cebpd, ENSRNOG00000007668|Mafa, ENSRNOG00000012874|Rgma, ENSRNOG00000015253|Hsf4, ENSRNOG00000012420|Bcl9l, ENSRNOG00000011306|Myod1, ENSRNOG00000011544|Zfp219, ENSRNOG00000019812|Nr1h2, ENSRNOG00000003463|Srebf1, ENSRNOG00000051180|LOC100911516, ENSRNOG00000011026|Irf2bpl, ENSRNOG00000004505|Nfic, ENSRNOG00000021117|Rps6ka4, ENSRNOG00000018803|Mrtfa, ENSRNOG00000019383|Tef, EN…	62	ENSRNOG00000053047|Top2a, ENSRNOG00000023579|Tet2, ENSRNOG00000013408|Npas2, ENSRNOG00000016636|Lpin3, ENSRNOG00000024650|Ckap2, ENSRNOG00000005608|Tead4, ENSRNOG00000019222|Tfdp1, ENSRNOG00000007999|Abra, ENSRNOG00000020792|Etv4, ENSRNOG00000004377|Lpin1, ENSRNOG00000017414|Irf7, ENSRNOG00000022537|E2f8, ENSRNOG00000033433|Csrnp1, ENSRNOG00000001785|Etv5, ENSRNOG00000014124|Nod2, ENSRNOG00000010…	16	896	11.8263
GO:0000775	chromosome, centromeric region	Cellular Component	ENSRNOG00000028137|Mki67, ENSRNOG00000053047|Top2a, ENSRNOG00000003388|Cenpf, ENSRNOG00000005659|Aurkb, ENSRNOG00000062220|Cenpp, ENSRNOG00000019100|Kif2c, ENSRNOG00000013727|Ndc80, ENSRNOG00000018815|Plk1, ENSRNOG00000032178|Cenpa, ENSRNOG00000057284|Cenpb, ENSRNOG00000009339|Cenpe, ENSRNOG00000057458|Oip5, ENSRNOG00000027035|Sgo2	13	863	62	20328	0.2097	1.60341e-06	****	0.00066686	***	ENSRNOG00000057284|Cenpb	1	ENSRNOG00000028137|Mki67, ENSRNOG00000053047|Top2a, ENSRNOG00000003388|Cenpf, ENSRNOG00000005659|Aurkb, ENSRNOG00000062220|Cenpp, ENSRNOG00000019100|Kif2c, ENSRNOG00000013727|Ndc80, ENSRNOG00000018815|Plk1, ENSRNOG00000032178|Cenpa, ENSRNOG00000009339|Cenpe, ENSRNOG00000057458|Oip5, ENSRNOG00000027035|Sgo2	12	61	-0.640184
GO:0003777	microtubule motor activity	Molecular Function	ENSRNOG00000014080|Kif23, ENSRNOG00000056069|Kif11, ENSRNOG00000021713|Kif18b, ENSRNOG00000019100|Kif2c, ENSRNOG00000037211|Kif14, ENSRNOG00000038035|Kif4a, ENSRNOG00000014087|Kifc3, ENSRNOG00000005037|Kif18a, ENSRNOG00000009339|Cenpe, ENSRNOG00000020891|Kif9, ENSRNOG00000020281|Kif22	11	863	45	20328	0.2444	2.0445e-06	****	0.000773006	***	ENSRNOG00000014087|Kifc3	1	ENSRNOG00000014080|Kif23, ENSRNOG00000056069|Kif11, ENSRNOG00000021713|Kif18b, ENSRNOG00000019100|Kif2c, ENSRNOG00000037211|Kif14, ENSRNOG00000038035|Kif4a, ENSRNOG00000005037|Kif18a, ENSRNOG00000009339|Cenpe, ENSRNOG00000020891|Kif9, ENSRNOG00000020281|Kif22	10	41	-0.156174
GO:0005587	collagen type IV trimer	Cellular Component	ENSRNOG00000016281|Col4a1, ENSRNOG00000023972|Col4a2, ENSRNOG00000018951|Col4a5, ENSRNOG00000015365|Col4a3, ENSRNOG00000014851|Col4a4	5	863	7	20328	0.7143	2.66612e-06	****	0.000924032	***		0	ENSRNOG00000016281|Col4a1, ENSRNOG00000023972|Col4a2, ENSRNOG00000018951|Col4a5, ENSRNOG00000015365|Col4a3, ENSRNOG00000014851|Col4a4	5	6	-2.44949
GO:0007018	microtubule-based movement	Biological Process	ENSRNOG00000014080|Kif23, ENSRNOG00000056069|Kif11, ENSRNOG00000021713|Kif18b, ENSRNOG00000019100|Kif2c, ENSRNOG00000005451|Dnah11, ENSRNOG00000037211|Kif14, ENSRNOG00000038035|Kif4a, ENSRNOG00000014087|Kifc3, ENSRNOG00000005037|Kif18a, ENSRNOG00000009339|Cenpe, ENSRNOG00000000542|Dnah8, ENSRNOG00000020891|Kif9, ENSRNOG00000020281|Kif22	13	863	70	20328	0.1857	6.69331e-06	****	0.00214135	**	ENSRNOG00000014087|Kifc3, ENSRNOG00000000542|Dnah8	2	ENSRNOG00000014080|Kif23, ENSRNOG00000056069|Kif11, ENSRNOG00000021713|Kif18b, ENSRNOG00000019100|Kif2c, ENSRNOG00000005451|Dnah11, ENSRNOG00000037211|Kif14, ENSRNOG00000038035|Kif4a, ENSRNOG00000005037|Kif18a, ENSRNOG00000009339|Cenpe, ENSRNOG00000020891|Kif9, ENSRNOG00000020281|Kif22	11	62	0.762001
GO:0000070	mitotic sister chromatid segregation	Biological Process	ENSRNOG00000004921|Nusap1, ENSRNOG00000006236|Dsn1, ENSRNOG00000018815|Plk1, ENSRNOG00000004968|Ncapg2, ENSRNOG00000009334|Knstrn, ENSRNOG00000005037|Kif18a, ENSRNOG00000011777|Spag5	7	863	20	20328	0.35	1.15719e-05	****	0.00334034	**		0	ENSRNOG00000004921|Nusap1, ENSRNOG00000006236|Dsn1, ENSRNOG00000018815|Plk1, ENSRNOG00000004968|Ncapg2, ENSRNOG00000009334|Knstrn, ENSRNOG00000005037|Kif18a, ENSRNOG00000011777|Spag5	7	20	-0.894427
GO:0043565	sequence-specific DNA binding	Molecular Function	ENSRNOG00000020836|Rorc, ENSRNOG00000050869|Cebpd, ENSRNOG00000015253|Hsf4, ENSRNOG00000011306|Myod1, ENSRNOG00000005608|Tead4, ENSRNOG00000019812|Nr1h2, ENSRNOG00000003463|Srebf1, ENSRNOG00000051180|LOC100911516, ENSRNOG00000019383|Tef, ENSRNOG00000011702|Foxp3, ENSRNOG00000001004|Ncor2, ENSRNOG00000051286|LOC100911516, ENSRNOG00000013172|Nr1h3, ENSRNOG00000020792|Etv4, ENSRNOG00000054508|Foxp2,…	37	863	407	20328	0.0909	1.20474e-05	****	0.00334034	**	ENSRNOG00000020836|Rorc, ENSRNOG00000050869|Cebpd, ENSRNOG00000015253|Hsf4, ENSRNOG00000011306|Myod1, ENSRNOG00000019812|Nr1h2, ENSRNOG00000003463|Srebf1, ENSRNOG00000051180|LOC100911516, ENSRNOG00000019383|Tef, ENSRNOG00000011702|Foxp3, ENSRNOG00000001004|Ncor2, ENSRNOG00000051286|LOC100911516, ENSRNOG00000013172|Nr1h3, ENSRNOG00000054508|Foxp2, ENSRNOG00000012428|Maf, ENSRNOG00000010681|Pitx2, …	33	ENSRNOG00000005608|Tead4, ENSRNOG00000020792|Etv4, ENSRNOG00000033433|Csrnp1, ENSRNOG00000001785|Etv5	4	334	7.76989
GO:0000776	kinetochore	Cellular Component	ENSRNOG00000003388|Cenpf, ENSRNOG00000005659|Aurkb, ENSRNOG00000007906|Bub1b, ENSRNOG00000029055|Ttk, ENSRNOG00000006236|Dsn1, ENSRNOG00000019100|Kif2c, ENSRNOG00000016631|Zfp276, ENSRNOG00000013727|Ndc80, ENSRNOG00000018815|Plk1, ENSRNOG00000009334|Knstrn, ENSRNOG00000005037|Kif18a, ENSRNOG00000009339|Cenpe, ENSRNOG00000011777|Spag5, ENSRNOG00000023698|Tex14	14	863	89	20328	0.1573	2.19351e-05	****	0.00541988	**	ENSRNOG00000016631|Zfp276	1	ENSRNOG00000003388|Cenpf, ENSRNOG00000005659|Aurkb, ENSRNOG00000007906|Bub1b, ENSRNOG00000029055|Ttk, ENSRNOG00000006236|Dsn1, ENSRNOG00000019100|Kif2c, ENSRNOG00000013727|Ndc80, ENSRNOG00000018815|Plk1, ENSRNOG00000009334|Knstrn, ENSRNOG00000005037|Kif18a, ENSRNOG00000009339|Cenpe, ENSRNOG00000011777|Spag5, ENSRNOG00000023698|Tex14	13	89	0.529999
GO:0000281	mitotic cytokinesis	Biological Process	ENSRNOG00000024650|Ckap2, ENSRNOG00000004921|Nusap1, ENSRNOG00000014343|Anln, ENSRNOG00000016377|Cep55, ENSRNOG00000018815|Plk1, ENSRNOG00000049033|Racgap1, ENSRNOG00000032178|Cenpa, ENSRNOG00000038035|Kif4a, ENSRNOG00000018113|AABR07028352.1	9	863	38	20328	0.2368	2.30676e-05	****	0.00541988	**		0	ENSRNOG00000024650|Ckap2, ENSRNOG00000004921|Nusap1, ENSRNOG00000014343|Anln, ENSRNOG00000016377|Cep55, ENSRNOG00000018815|Plk1, ENSRNOG00000049033|Racgap1, ENSRNOG00000032178|Cenpa, ENSRNOG00000038035|Kif4a, ENSRNOG00000018113|AABR07028352.1	9	38	-1.62221
GO:0045893	positive regulation of DNA-templated transcription	Biological Process	ENSRNOG00000013408|Npas2, ENSRNOG00000007668|Mafa, ENSRNOG00000003069|Cd38, ENSRNOG00000011306|Myod1, ENSRNOG00000005608|Tead4, ENSRNOG00000019812|Nr1h2, ENSRNOG00000003463|Srebf1, ENSRNOG00000018803|Mrtfa, ENSRNOG00000013166|Wnt4, ENSRNOG00000011702|Foxp3, ENSRNOG00000060615|Rai1, ENSRNOG00000019987|Scand1, ENSRNOG00000019222|Tfdp1, ENSRNOG00000019254|Dyrk1b, ENSRNOG00000007999|Abra, ENSRNOG0000…	47	863	586	20328	0.0802	2.3457e-05	****	0.00541988	**	ENSRNOG00000007668|Mafa, ENSRNOG00000011306|Myod1, ENSRNOG00000019812|Nr1h2, ENSRNOG00000003463|Srebf1, ENSRNOG00000018803|Mrtfa, ENSRNOG00000013166|Wnt4, ENSRNOG00000011702|Foxp3, ENSRNOG00000060615|Rai1, ENSRNOG00000019987|Scand1, ENSRNOG00000019254|Dyrk1b, ENSRNOG00000046607|Cited4, ENSRNOG00000013172|Nr1h3, ENSRNOG00000051499|Tcf3, ENSRNOG00000014205|Klf2, ENSRNOG00000010681|Pitx2, ENSRNOG000…	33	ENSRNOG00000013408|Npas2, ENSRNOG00000003069|Cd38, ENSRNOG00000005608|Tead4, ENSRNOG00000019222|Tfdp1, ENSRNOG00000007999|Abra, ENSRNOG00000017833|Actn2, ENSRNOG00000020792|Etv4, ENSRNOG00000003219|Trim16, ENSRNOG00000017414|Irf7, ENSRNOG00000003897|Col1a1, ENSRNOG00000021110|Mllt11, ENSRNOG00000015423|Ccna2, ENSRNOG00000001785|Etv5, ENSRNOG00000014751|Ret	14	534	7.96246
GO:0005634	nucleus	Cellular Component	ENSRNOG00000000316|Sobp, ENSRNOG00000028137|Mki67, ENSRNOG00000053047|Top2a, ENSRNOG00000020836|Rorc, ENSRNOG00000013408|Npas2, ENSRNOG00000003228|Mid1ip1, ENSRNOG00000016706|Fanca, ENSRNOG00000016636|Lpin3, ENSRNOG00000050869|Cebpd, ENSRNOG00000003388|Cenpf, ENSRNOG00000020835|Hipk4, ENSRNOG00000007668|Mafa, ENSRNOG00000007628|Ptp4a3, ENSRNOG00000005480|Ybx3, ENSRNOG00000015071|Zim1, ENSRNOG0000…	230	863	4260	20328	0.054	2.57003e-05	****	0.00562565	**	ENSRNOG00000000316|Sobp, ENSRNOG00000020836|Rorc, ENSRNOG00000003228|Mid1ip1, ENSRNOG00000016706|Fanca, ENSRNOG00000050869|Cebpd, ENSRNOG00000020835|Hipk4, ENSRNOG00000007668|Mafa, ENSRNOG00000007628|Ptp4a3, ENSRNOG00000005480|Ybx3, ENSRNOG00000014237|Zfp503, ENSRNOG00000010235|Pkig, ENSRNOG00000015253|Hsf4, ENSRNOG00000012420|Bcl9l, ENSRNOG00000011306|Myod1, ENSRNOG00000020254|Per2, ENSRNOG00000…	165	ENSRNOG00000028137|Mki67, ENSRNOG00000053047|Top2a, ENSRNOG00000013408|Npas2, ENSRNOG00000016636|Lpin3, ENSRNOG00000003388|Cenpf, ENSRNOG00000015071|Zim1, ENSRNOG00000059445|Aifm2, ENSRNOG00000018944|Pank1, ENSRNOG00000003069|Cd38, ENSRNOG00000012318|Aspm, ENSRNOG00000005608|Tead4, ENSRNOG00000016758|Loxl2, ENSRNOG00000004921|Nusap1, ENSRNOG00000005659|Aurkb, ENSRNOG00000012051|Ncaph, ENSRNOG0000…	65	3869	24.0349
GO:0048407	platelet-derived growth factor binding	Molecular Function	ENSRNOG00000016281|Col4a1, ENSRNOG00000008749|Col5a1, ENSRNOG00000003357|Col3a1, ENSRNOG00000001249|Col6a1, ENSRNOG00000003897|Col1a1	5	863	10	20328	0.5	2.87436e-05	****	0.00597723	**		0	ENSRNOG00000016281|Col4a1, ENSRNOG00000008749|Col5a1, ENSRNOG00000003357|Col3a1, ENSRNOG00000001249|Col6a1, ENSRNOG00000003897|Col1a1	5	10	-2.52982
GO:0000779	condensed chromosome, centromeric region	Cellular Component	ENSRNOG00000005659|Aurkb, ENSRNOG00000018815|Plk1, ENSRNOG00000032178|Cenpa, ENSRNOG00000057284|Cenpb, ENSRNOG00000009339|Cenpe, ENSRNOG00000057347|Cebpb	6	863	16	20328	0.375	3.19476e-05	****	0.00632715	**	ENSRNOG00000057284|Cenpb, ENSRNOG00000057347|Cebpb	2	ENSRNOG00000005659|Aurkb, ENSRNOG00000018815|Plk1, ENSRNOG00000032178|Cenpa, ENSRNOG00000009339|Cenpe	4	15	-1.29099
GO:1990837	sequence-specific double-stranded DNA binding	Molecular Function	ENSRNOG00000020836|Rorc, ENSRNOG00000013408|Npas2, ENSRNOG00000050869|Cebpd, ENSRNOG00000007668|Mafa, ENSRNOG00000015253|Hsf4, ENSRNOG00000011306|Myod1, ENSRNOG00000003463|Srebf1, ENSRNOG00000004505|Nfic, ENSRNOG00000019383|Tef, ENSRNOG00000011702|Foxp3, ENSRNOG00000042838|Junb, ENSRNOG00000020792|Etv4, ENSRNOG00000011180|Irx5, ENSRNOG00000020400|Mef2b, ENSRNOG00000012428|Maf, ENSRNOG00000016631|…	41	863	498	20328	0.0823	4.29124e-05	****	0.0081124	**	ENSRNOG00000020836|Rorc, ENSRNOG00000050869|Cebpd, ENSRNOG00000007668|Mafa, ENSRNOG00000015253|Hsf4, ENSRNOG00000011306|Myod1, ENSRNOG00000003463|Srebf1, ENSRNOG00000004505|Nfic, ENSRNOG00000019383|Tef, ENSRNOG00000011702|Foxp3, ENSRNOG00000042838|Junb, ENSRNOG00000011180|Irx5, ENSRNOG00000020400|Mef2b, ENSRNOG00000012428|Maf, ENSRNOG00000016631|Zfp276, ENSRNOG00000004210|Osr1, ENSRNOG00000014205…	36	ENSRNOG00000013408|Npas2, ENSRNOG00000020792|Etv4, ENSRNOG00000017414|Irf7, ENSRNOG00000022537|E2f8, ENSRNOG00000001785|Etv5	5	388	8.63044
GO:0007059	chromosome segregation	Biological Process	ENSRNOG00000053047|Top2a, ENSRNOG00000003388|Cenpf, ENSRNOG00000029055|Ttk, ENSRNOG00000006236|Dsn1, ENSRNOG00000013727|Ndc80, ENSRNOG00000015921|Esco2, ENSRNOG00000025302|Cdca2, ENSRNOG00000009334|Knstrn, ENSRNOG00000009339|Cenpe, ENSRNOG00000011777|Spag5, ENSRNOG00000057458|Oip5	11	863	62	20328	0.1774	5.29804e-05	****	0.00918106	**		0	ENSRNOG00000053047|Top2a, ENSRNOG00000003388|Cenpf, ENSRNOG00000029055|Ttk, ENSRNOG00000006236|Dsn1, ENSRNOG00000013727|Ndc80, ENSRNOG00000015921|Esco2, ENSRNOG00000025302|Cdca2, ENSRNOG00000009334|Knstrn, ENSRNOG00000009339|Cenpe, ENSRNOG00000011777|Spag5, ENSRNOG00000057458|Oip5	11	60	-1.0328
GO:0045669	positive regulation of osteoblast differentiation	Biological Process	ENSRNOG00000050869|Cebpd, ENSRNOG00000013166|Wnt4, ENSRNOG00000017392|Fgf2, ENSRNOG00000010918|Cebpa, ENSRNOG00000052873|Npnt, ENSRNOG00000014477|Acvr2b, ENSRNOG00000019568|Jund, ENSRNOG00000043219|Fbn2, ENSRNOG00000013123|Scube2, ENSRNOG00000057347|Cebpb, ENSRNOG00000018854|Nppc	11	863	62	20328	0.1774	5.29804e-05	****	0.00918106	**	ENSRNOG00000050869|Cebpd, ENSRNOG00000013166|Wnt4, ENSRNOG00000017392|Fgf2, ENSRNOG00000010918|Cebpa, ENSRNOG00000014477|Acvr2b, ENSRNOG00000019568|Jund, ENSRNOG00000057347|Cebpb, ENSRNOG00000018854|Nppc	8	ENSRNOG00000052873|Npnt, ENSRNOG00000043219|Fbn2, ENSRNOG00000013123|Scube2	3	60	0.258199
GO:0032720	negative regulation of tumor necrosis factor production	Biological Process	ENSRNOG00000011702|Foxp3, ENSRNOG00000000839|Nfkbil1, ENSRNOG00000004763|Sirpa, ENSRNOG00000002161|Tlr6, ENSRNOG00000039852|Cactin, ENSRNOG00000059073|Slamf1, ENSRNOG00000014532|Lbp, ENSRNOG00000014124|Nod2, ENSRNOG00000010522|Tlr4, ENSRNOG00000012686|Pomc	10	863	53	20328	0.1887	6.69254e-05	****	0.0111337	*	ENSRNOG00000011702|Foxp3, ENSRNOG00000000839|Nfkbil1, ENSRNOG00000004763|Sirpa, ENSRNOG00000039852|Cactin, ENSRNOG00000012686|Pomc	5	ENSRNOG00000002161|Tlr6, ENSRNOG00000059073|Slamf1, ENSRNOG00000014532|Lbp, ENSRNOG00000014124|Nod2, ENSRNOG00000010522|Tlr4	5	48	2.02073
GO:0005588	collagen type V trimer	Cellular Component	ENSRNOG00000020525|Col5a3, ENSRNOG00000003736|Col5a2, ENSRNOG00000008749|Col5a1	3	863	3	20328	1	7.62608e-05	****	0.0116628	*		0	ENSRNOG00000020525|Col5a3, ENSRNOG00000003736|Col5a2, ENSRNOG00000008749|Col5a1	3	3	-1.73205
GO:0043988	obsolete histone H3-S28 phosphorylation	Biological Process	ENSRNOG00000005659|Aurkb, ENSRNOG00000021117|Rps6ka4, ENSRNOG00000004362|Rps6ka5	3	863	3	20328	1	7.62608e-05	****	0.0116628	*	ENSRNOG00000021117|Rps6ka4, ENSRNOG00000004362|Rps6ka5	2	ENSRNOG00000005659|Aurkb	1	3	0.57735
GO:0038063	collagen-activated tyrosine kinase receptor signaling pathway	Biological Process	ENSRNOG00000016281|Col4a1, ENSRNOG00000023972|Col4a2, ENSRNOG00000018951|Col4a5, ENSRNOG00000015365|Col4a3, ENSRNOG00000003897|Col1a1	5	863	12	20328	0.4167	8.41267e-05	****	0.0116628	*		0	ENSRNOG00000016281|Col4a1, ENSRNOG00000023972|Col4a2, ENSRNOG00000018951|Col4a5, ENSRNOG00000015365|Col4a3, ENSRNOG00000003897|Col1a1	5	10	-1.89737
GO:0017144	xenobiotic metabolic process	Biological Process	ENSRNOG00000019500|Cyp1a1, ENSRNOG00000012458|Cyp2e1, ENSRNOG00000016468|Tpmt, ENSRNOG00000034191|Fmo1, ENSRNOG00000015354|Aox1	5	863	12	20328	0.4167	8.41267e-05	****	0.0116628	*	ENSRNOG00000019500|Cyp1a1, ENSRNOG00000012458|Cyp2e1, ENSRNOG00000034191|Fmo1, ENSRNOG00000015354|Aox1	4	ENSRNOG00000016468|Tpmt	1	11	2.11058
GO:0051310	metaphase chromosome alignment	Biological Process	ENSRNOG00000003388|Cenpf, ENSRNOG00000019100|Kif2c, ENSRNOG00000013727|Ndc80, ENSRNOG00000009339|Cenpe, ENSRNOG00000020281|Kif22	5	863	12	20328	0.4167	8.41267e-05	****	0.0116628	*		0	ENSRNOG00000003388|Cenpf, ENSRNOG00000019100|Kif2c, ENSRNOG00000013727|Ndc80, ENSRNOG00000009339|Cenpe, ENSRNOG00000020281|Kif22	5	11	-2.7136
GO:0009986	cell surface	Cellular Component	ENSRNOG00000012840|Sparc, ENSRNOG00000012874|Rgma, ENSRNOG00000013324|Cdh5, ENSRNOG00000029514|Slc26a9, ENSRNOG00000003069|Cd38, ENSRNOG00000004411|Tspan8, ENSRNOG00000014816|Slc1a1, ENSRNOG00000007650|Cd63, ENSRNOG00000050735|Cd99, ENSRNOG00000013166|Wnt4, ENSRNOG00000046834|C3, ENSRNOG00000023257|Adamts9, ENSRNOG00000018286|Chrna1, ENSRNOG00000006934|Acvr1b, ENSRNOG00000003546|Tnfrsf12a, ENSRNO…	38	863	466	20328	0.0815	9.88369e-05	****	0.0132601	*	ENSRNOG00000012874|Rgma, ENSRNOG00000029514|Slc26a9, ENSRNOG00000004411|Tspan8, ENSRNOG00000007650|Cd63, ENSRNOG00000050735|Cd99, ENSRNOG00000013166|Wnt4, ENSRNOG00000046834|C3, ENSRNOG00000006934|Acvr1b, ENSRNOG00000020839|Lrfn3, ENSRNOG00000021200|Hjv, ENSRNOG00000013300|Atp5if1, ENSRNOG00000027376|Il17rc, ENSRNOG00000036703|Itgax, ENSRNOG00000010695|Pdgfc, ENSRNOG00000061230|L1cam, ENSRNOG0000…	18	ENSRNOG00000012840|Sparc, ENSRNOG00000013324|Cdh5, ENSRNOG00000003069|Cd38, ENSRNOG00000014816|Slc1a1, ENSRNOG00000023257|Adamts9, ENSRNOG00000018286|Chrna1, ENSRNOG00000003546|Tnfrsf12a, ENSRNOG00000006604|Thy1, ENSRNOG00000011808|Ghrhr, ENSRNOG00000018646|Hbegf, ENSRNOG00000059073|Slamf1, ENSRNOG00000018706|Il15ra, ENSRNOG00000016538|Itga8, ENSRNOG00000010516|Plau, ENSRNOG00000014532|Lbp, ENSRN…	20	413	2.01748
GO:0002244	hematopoietic progenitor cell differentiation	Biological Process	ENSRNOG00000053047|Top2a, ENSRNOG00000050869|Cebpd, ENSRNOG00000020266|Eef2, ENSRNOG00000014653|Arl11, ENSRNOG00000004763|Sirpa, ENSRNOG00000014343|Anln, ENSRNOG00000015921|Esco2, ENSRNOG00000056940|Cited2, ENSRNOG00000029871|Slc8a3, ENSRNOG00000014143|Col24a1, ENSRNOG00000006030|Ptprz1, ENSRNOG00000002304|Tnfrsf13b	12	863	80	20328	0.15	0.000134072	***	0.0172552	*	ENSRNOG00000050869|Cebpd, ENSRNOG00000020266|Eef2, ENSRNOG00000014653|Arl11, ENSRNOG00000004763|Sirpa, ENSRNOG00000056940|Cited2, ENSRNOG00000029871|Slc8a3, ENSRNOG00000014143|Col24a1, ENSRNOG00000002304|Tnfrsf13b	8	ENSRNOG00000053047|Top2a, ENSRNOG00000014343|Anln, ENSRNOG00000015921|Esco2, ENSRNOG00000006030|Ptprz1	4	68	1.69775
GO:0030199	collagen fibril organization	Biological Process	ENSRNOG00000014426|Lox, ENSRNOG00000016758|Loxl2, ENSRNOG00000060614|Pxdn, ENSRNOG00000003736|Col5a2, ENSRNOG00000008749|Col5a1, ENSRNOG00000003357|Col3a1, ENSRNOG00000003897|Col1a1, ENSRNOG00000021812|Scx, ENSRNOG00000061484|Adamts2	9	863	47	20328	0.1915	0.000136913	***	0.0172552	*	ENSRNOG00000021812|Scx	1	ENSRNOG00000014426|Lox, ENSRNOG00000016758|Loxl2, ENSRNOG00000060614|Pxdn, ENSRNOG00000003736|Col5a2, ENSRNOG00000008749|Col5a1, ENSRNOG00000003357|Col3a1, ENSRNOG00000003897|Col1a1, ENSRNOG00000061484|Adamts2	8	47	-2.18797
GO:0050679	positive regulation of epithelial cell proliferation	Biological Process	ENSRNOG00000054508|Foxp2, ENSRNOG00000021750|Id1, ENSRNOG00000004210|Osr1, ENSRNOG00000050485|Gas1, ENSRNOG00000017392|Fgf2, ENSRNOG00000001892|Tbx1, ENSRNOG00000009425|Fgf7, ENSRNOG00000002607|Sox9, ENSRNOG00000014124|Nod2, ENSRNOG00000023177|Esrp2	10	863	58	20328	0.1724	0.000147864	***	0.0180873	*	ENSRNOG00000054508|Foxp2, ENSRNOG00000021750|Id1, ENSRNOG00000004210|Osr1, ENSRNOG00000050485|Gas1, ENSRNOG00000017392|Fgf2, ENSRNOG00000001892|Tbx1, ENSRNOG00000009425|Fgf7, ENSRNOG00000002607|Sox9, ENSRNOG00000023177|Esrp2	9	ENSRNOG00000014124|Nod2	1	52	3.05085
GO:0001228	DNA-binding transcription activator activity, RNA polymerase II-specific	Molecular Function	ENSRNOG00000050869|Cebpd, ENSRNOG00000007668|Mafa, ENSRNOG00000015253|Hsf4, ENSRNOG00000011306|Myod1, ENSRNOG00000005608|Tead4, ENSRNOG00000019812|Nr1h2, ENSRNOG00000004505|Nfic, ENSRNOG00000042838|Junb, ENSRNOG00000019222|Tfdp1, ENSRNOG00000013172|Nr1h3, ENSRNOG00000020792|Etv4, ENSRNOG00000020400|Mef2b, ENSRNOG00000051499|Tcf3, ENSRNOG00000012428|Maf, ENSRNOG00000017801|Atf4, ENSRNOG00000001892…	34	863	411	20328	0.0827	0.000172392	***	0.020485	*	ENSRNOG00000050869|Cebpd, ENSRNOG00000007668|Mafa, ENSRNOG00000015253|Hsf4, ENSRNOG00000011306|Myod1, ENSRNOG00000019812|Nr1h2, ENSRNOG00000004505|Nfic, ENSRNOG00000042838|Junb, ENSRNOG00000013172|Nr1h3, ENSRNOG00000020400|Mef2b, ENSRNOG00000051499|Tcf3, ENSRNOG00000012428|Maf, ENSRNOG00000017801|Atf4, ENSRNOG00000001892|Tbx1, ENSRNOG00000005639|Ar, ENSRNOG00000010918|Cebpa, ENSRNOG00000021812|Sc…	29	ENSRNOG00000005608|Tead4, ENSRNOG00000019222|Tfdp1, ENSRNOG00000020792|Etv4, ENSRNOG00000033433|Csrnp1, ENSRNOG00000001785|Etv5	5	341	6.76913
GO:0005102	signaling receptor binding	Molecular Function	ENSRNOG00000012874|Rgma, ENSRNOG00000013324|Cdh5, ENSRNOG00000015588|Nol3, ENSRNOG00000002382|Mfap4, ENSRNOG00000013166|Wnt4, ENSRNOG00000011134|Lama2, ENSRNOG00000008176|Nppa, ENSRNOG00000018895|Mchr1, ENSRNOG00000002161|Tlr6, ENSRNOG00000047307|Cntfr, ENSRNOG00000018937|Gstm7, ENSRNOG00000001585|Nrip1, ENSRNOG00000005639|Ar, ENSRNOG00000003864|Gipc1, ENSRNOG00000021200|Hjv, ENSRNOG00000027376|I…	25	863	266	20328	0.094	0.000180526	***	0.0208558	*	ENSRNOG00000012874|Rgma, ENSRNOG00000015588|Nol3, ENSRNOG00000013166|Wnt4, ENSRNOG00000008176|Nppa, ENSRNOG00000018895|Mchr1, ENSRNOG00000047307|Cntfr, ENSRNOG00000018937|Gstm7, ENSRNOG00000001585|Nrip1, ENSRNOG00000005639|Ar, ENSRNOG00000003864|Gipc1, ENSRNOG00000021200|Hjv, ENSRNOG00000027376|Il17rc, ENSRNOG00000003066|Wnt9a, ENSRNOG00000005781|Wnt16, ENSRNOG00000016678|Angptl2, ENSRNOG00000018…	19	ENSRNOG00000013324|Cdh5, ENSRNOG00000002382|Mfap4, ENSRNOG00000011134|Lama2, ENSRNOG00000002161|Tlr6, ENSRNOG00000014532|Lbp, ENSRNOG00000010522|Tlr4	6	220	4.98908
GO:0045444	fat cell differentiation	Biological Process	ENSRNOG00000050869|Cebpd, ENSRNOG00000003463|Srebf1, ENSRNOG00000058375|Adig, ENSRNOG00000050625|LOC100911217, ENSRNOG00000010918|Cebpa, ENSRNOG00000009173|Smad6, ENSRNOG00000020161|Zbtb7a, ENSRNOG00000018570|C1qtnf3, ENSRNOG00000015189|Bbs9, ENSRNOG00000057347|Cebpb, ENSRNOG00000005600|Nr4a2	11	863	74	20328	0.1486	0.000274289	***	0.028275	*	ENSRNOG00000050869|Cebpd, ENSRNOG00000003463|Srebf1, ENSRNOG00000058375|Adig, ENSRNOG00000050625|LOC100911217, ENSRNOG00000010918|Cebpa, ENSRNOG00000009173|Smad6, ENSRNOG00000020161|Zbtb7a, ENSRNOG00000015189|Bbs9, ENSRNOG00000057347|Cebpb, ENSRNOG00000005600|Nr4a2	10	ENSRNOG00000018570|C1qtnf3	1	73	1.9897
GO:0005667	transcription regulator complex	Cellular Component	ENSRNOG00000013408|Npas2, ENSRNOG00000011306|Myod1, ENSRNOG00000005608|Tead4, ENSRNOG00000019222|Tfdp1, ENSRNOG00000005874|Tle2, ENSRNOG00000020400|Mef2b, ENSRNOG00000051499|Tcf3, ENSRNOG00000010681|Pitx2, ENSRNOG00000004377|Lpin1, ENSRNOG00000017801|Atf4, ENSRNOG00000010918|Cebpa, ENSRNOG00000021812|Scx, ENSRNOG00000009173|Smad6, ENSRNOG00000022537|E2f8, ENSRNOG00000014666|Tfeb, ENSRNOG000000255…	20	863	197	20328	0.1015	0.000285131	***	0.028275	*	ENSRNOG00000011306|Myod1, ENSRNOG00000005874|Tle2, ENSRNOG00000020400|Mef2b, ENSRNOG00000051499|Tcf3, ENSRNOG00000010681|Pitx2, ENSRNOG00000017801|Atf4, ENSRNOG00000010918|Cebpa, ENSRNOG00000021812|Scx, ENSRNOG00000009173|Smad6, ENSRNOG00000014666|Tfeb, ENSRNOG00000025520|Lbx1, ENSRNOG00000004158|Hdac9, ENSRNOG00000002607|Sox9, ENSRNOG00000008592|Barx2, ENSRNOG00000016037|Mafb	15	ENSRNOG00000013408|Npas2, ENSRNOG00000005608|Tead4, ENSRNOG00000019222|Tfdp1, ENSRNOG00000004377|Lpin1, ENSRNOG00000022537|E2f8	5	170	5.52215
GO:0003677	DNA binding	Molecular Function	ENSRNOG00000053047|Top2a, ENSRNOG00000020836|Rorc, ENSRNOG00000013408|Npas2, ENSRNOG00000050869|Cebpd, ENSRNOG00000007668|Mafa, ENSRNOG00000005480|Ybx3, ENSRNOG00000059445|Aifm2, ENSRNOG00000011306|Myod1, ENSRNOG00000005608|Tead4, ENSRNOG00000004921|Nusap1, ENSRNOG00000011544|Zfp219, ENSRNOG00000000488|Hmga1, ENSRNOG00000019812|Nr1h2, ENSRNOG00000003463|Srebf1, ENSRNOG00000004505|Nfic, ENSRNOG000…	78	863	1236	20328	0.0631	0.000286118	***	0.028275	*	ENSRNOG00000020836|Rorc, ENSRNOG00000050869|Cebpd, ENSRNOG00000007668|Mafa, ENSRNOG00000005480|Ybx3, ENSRNOG00000011306|Myod1, ENSRNOG00000011544|Zfp219, ENSRNOG00000000488|Hmga1, ENSRNOG00000019812|Nr1h2, ENSRNOG00000003463|Srebf1, ENSRNOG00000004505|Nfic, ENSRNOG00000019383|Tef, ENSRNOG00000011702|Foxp3, ENSRNOG00000001004|Ncor2, ENSRNOG00000042838|Junb, ENSRNOG00000015191|Phc1, ENSRNOG00000006…	64	ENSRNOG00000053047|Top2a, ENSRNOG00000013408|Npas2, ENSRNOG00000059445|Aifm2, ENSRNOG00000005608|Tead4, ENSRNOG00000004921|Nusap1, ENSRNOG00000019222|Tfdp1, ENSRNOG00000020792|Etv4, ENSRNOG00000003219|Trim16, ENSRNOG00000017414|Irf7, ENSRNOG00000004682|Parpbp, ENSRNOG00000032178|Cenpa, ENSRNOG00000022537|E2f8, ENSRNOG00000020281|Kif22, ENSRNOG00000001785|Etv5	14	1023	12.7875
GO:0051256	mitotic spindle midzone assembly	Biological Process	ENSRNOG00000005659|Aurkb, ENSRNOG00000049033|Racgap1, ENSRNOG00000038035|Kif4a	3	863	4	20328	0.75	0.000295363	***	0.028275	*		0	ENSRNOG00000005659|Aurkb, ENSRNOG00000049033|Racgap1, ENSRNOG00000038035|Kif4a	3	4	-2
GO:0048592	eye morphogenesis	Biological Process	ENSRNOG00000003736|Col5a2, ENSRNOG00000008749|Col5a1, ENSRNOG00000050485|Gas1	3	863	4	20328	0.75	0.000295363	***	0.028275	*	ENSRNOG00000050485|Gas1	1	ENSRNOG00000003736|Col5a2, ENSRNOG00000008749|Col5a1	2	4	0
GO:1905448	positive regulation of mitochondrial ATP synthesis coupled electron transport	Biological Process	ENSRNOG00000000632|Cdk1, ENSRNOG00000051180|LOC100911516, ENSRNOG00000051286|LOC100911516	3	863	4	20328	0.75	0.000295363	***	0.028275	*	ENSRNOG00000051180|LOC100911516, ENSRNOG00000051286|LOC100911516	2	ENSRNOG00000000632|Cdk1	1	4	0
GO:0000915	actomyosin contractile ring assembly	Biological Process	ENSRNOG00000014343|Anln, ENSRNOG00000049033|Racgap1, ENSRNOG00000018113|AABR07028352.1	3	863	4	20328	0.75	0.000295363	***	0.028275	*		0	ENSRNOG00000014343|Anln, ENSRNOG00000049033|Racgap1, ENSRNOG00000018113|AABR07028352.1	3	4	-1
GO:0003774	cytoskeletal motor activity	Molecular Function	ENSRNOG00000058866|Myo5a, ENSRNOG00000021713|Kif18b, ENSRNOG00000019100|Kif2c, ENSRNOG00000025757|Myh6, ENSRNOG00000020014|Myh14, ENSRNOG00000038035|Kif4a, ENSRNOG00000014087|Kifc3, ENSRNOG00000018997|Myh7b, ENSRNOG00000005037|Kif18a, ENSRNOG00000016483|Myo16	10	863	63	20328	0.1587	0.000299135	***	0.028275	*	ENSRNOG00000058866|Myo5a, ENSRNOG00000025757|Myh6, ENSRNOG00000020014|Myh14, ENSRNOG00000014087|Kifc3, ENSRNOG00000018997|Myh7b	5	ENSRNOG00000021713|Kif18b, ENSRNOG00000019100|Kif2c, ENSRNOG00000038035|Kif4a, ENSRNOG00000005037|Kif18a, ENSRNOG00000016483|Myo16	5	62	1.016
GO:0005840	ribosome	Cellular Component	ENSRNOG00000013874|Rplp1, ENSRNOG00000056765|Rpl10, ENSRNOG00000018795|Rpl18a, ENSRNOG00000009378|Rpl4, ENSRNOG00000011494|Rpl36a, ENSRNOG00000017552|Mrpl34, ENSRNOG00000023344|Rpl23a, ENSRNOG00000011955|AABR07026997.1, ENSRNOG00000029574|Rps4x, ENSRNOG00000016220|Rpl12, ENSRNOG00000008140|Rpl15, ENSRNOG00000047737|Rpl7a, ENSRNOG00000015335|Rpl13, ENSRNOG00000037607|LOC100911575, ENSRNOG000000378…	40	863	532	20328	0.0752	0.000358122	***	0.0330985	*	ENSRNOG00000013874|Rplp1, ENSRNOG00000056765|Rpl10, ENSRNOG00000018795|Rpl18a, ENSRNOG00000009378|Rpl4, ENSRNOG00000011494|Rpl36a, ENSRNOG00000017552|Mrpl34, ENSRNOG00000023344|Rpl23a, ENSRNOG00000011955|AABR07026997.1, ENSRNOG00000029574|Rps4x, ENSRNOG00000016220|Rpl12, ENSRNOG00000008140|Rpl15, ENSRNOG00000047737|Rpl7a, ENSRNOG00000015335|Rpl13, ENSRNOG00000037607|LOC100911575, ENSRNOG000000378…	40		0	415	12.1248
GO:0045668	negative regulation of osteoblast differentiation	Biological Process	ENSRNOG00000004208|Crim1, ENSRNOG00000007426|Tmem64, ENSRNOG00000055010|Axin2, ENSRNOG00000021750|Id1, ENSRNOG00000020372|Hdac4, ENSRNOG00000009173|Smad6, ENSRNOG00000026124|Id3, ENSRNOG00000002607|Sox9	8	863	43	20328	0.186	0.00039497	***	0.0348799	*	ENSRNOG00000004208|Crim1, ENSRNOG00000007426|Tmem64, ENSRNOG00000055010|Axin2, ENSRNOG00000021750|Id1, ENSRNOG00000020372|Hdac4, ENSRNOG00000009173|Smad6, ENSRNOG00000026124|Id3, ENSRNOG00000002607|Sox9	8		0	42	1.54303
GO:0016836	hydro-lyase activity	Molecular Function	ENSRNOG00000010079|Ca3, ENSRNOG00000021017|Ca11, ENSRNOG00000009629|Car2, ENSRNOG00000023162|Ca14, ENSRNOG00000004503|L3hypdh	5	863	16	20328	0.3125	0.000402557	***	0.0348799	*	ENSRNOG00000010079|Ca3, ENSRNOG00000021017|Ca11, ENSRNOG00000004503|L3hypdh	3	ENSRNOG00000009629|Car2, ENSRNOG00000023162|Ca14	2	14	1.06904
GO:0006654	phosphatidic acid biosynthetic process	Biological Process	ENSRNOG00000018170|Slc27a1, ENSRNOG00000000054|Abhd8, ENSRNOG00000022268|Pnpla3, ENSRNOG00000004377|Lpin1, ENSRNOG00000019466|Agpat2	5	863	16	20328	0.3125	0.000402557	***	0.0348799	*	ENSRNOG00000018170|Slc27a1, ENSRNOG00000000054|Abhd8, ENSRNOG00000019466|Agpat2	3	ENSRNOG00000022268|Pnpla3, ENSRNOG00000004377|Lpin1	2	15	-0.258199
GO:0051301	cell division	Biological Process	ENSRNOG00000005659|Aurkb, ENSRNOG00000012051|Ncaph, ENSRNOG00000000632|Cdk1, ENSRNOG00000007483|Ccnf, ENSRNOG00000006236|Dsn1, ENSRNOG00000015529|Cdca3, ENSRNOG00000016377|Cep55, ENSRNOG00000014969|Lzts2, ENSRNOG00000013727|Ndc80, ENSRNOG00000025302|Cdca2, ENSRNOG00000060100|Knl1, ENSRNOG00000037211|Kif14, ENSRNOG00000011777|Spag5, ENSRNOG00000028415|Cdc20, ENSRNOG00000057458|Oip5	15	863	130	20328	0.1154	0.000415701	***	0.0352837	*	ENSRNOG00000014969|Lzts2	1	ENSRNOG00000005659|Aurkb, ENSRNOG00000012051|Ncaph, ENSRNOG00000000632|Cdk1, ENSRNOG00000007483|Ccnf, ENSRNOG00000006236|Dsn1, ENSRNOG00000015529|Cdca3, ENSRNOG00000016377|Cep55, ENSRNOG00000013727|Ndc80, ENSRNOG00000025302|Cdca2, ENSRNOG00000060100|Knl1, ENSRNOG00000037211|Kif14, ENSRNOG00000011777|Spag5, ENSRNOG00000028415|Cdc20, ENSRNOG00000057458|Oip5	14	126	1.06904
GO:0005819	spindle	Cellular Component	ENSRNOG00000003388|Cenpf, ENSRNOG00000042556|Bmyc, ENSRNOG00000004921|Nusap1, ENSRNOG00000005659|Aurkb, ENSRNOG00000007906|Bub1b, ENSRNOG00000000632|Cdk1, ENSRNOG00000029055|Ttk, ENSRNOG00000056069|Kif11, ENSRNOG00000058006|Sncg, ENSRNOG00000018815|Plk1, ENSRNOG00000049033|Racgap1, ENSRNOG00000020281|Kif22	12	863	92	20328	0.1304	0.000507443	***	0.0422091	*	ENSRNOG00000042556|Bmyc, ENSRNOG00000058006|Sncg	2	ENSRNOG00000003388|Cenpf, ENSRNOG00000004921|Nusap1, ENSRNOG00000005659|Aurkb, ENSRNOG00000007906|Bub1b, ENSRNOG00000000632|Cdk1, ENSRNOG00000029055|Ttk, ENSRNOG00000056069|Kif11, ENSRNOG00000018815|Plk1, ENSRNOG00000049033|Racgap1, ENSRNOG00000020281|Kif22	10	88	1.49241
GO:0016323	basolateral plasma membrane	Cellular Component	ENSRNOG00000020346|Best1, ENSRNOG00000021017|Ca11, ENSRNOG00000003069|Cd38, ENSRNOG00000000826|Flot1, ENSRNOG00000009629|Car2, ENSRNOG00000022305|Abcc1, ENSRNOG00000001336|Orai1, ENSRNOG00000016043|Aqp4, ENSRNOG00000028781|Abcc6, ENSRNOG00000020837|Cd300lg, ENSRNOG00000020951|Slc4a1, ENSRNOG00000014311|Slc7a8, ENSRNOG00000018863|Abcc10, ENSRNOG00000057404|Slc47a1, ENSRNOG00000057978|AABR07028997.…	17	863	162	20328	0.1049	0.000543087	***	0.0424893	*	ENSRNOG00000020346|Best1, ENSRNOG00000021017|Ca11, ENSRNOG00000000826|Flot1, ENSRNOG00000022305|Abcc1, ENSRNOG00000001336|Orai1, ENSRNOG00000016043|Aqp4, ENSRNOG00000020837|Cd300lg, ENSRNOG00000018863|Abcc10, ENSRNOG00000057404|Slc47a1, ENSRNOG00000057978|AABR07028997.1	10	ENSRNOG00000003069|Cd38, ENSRNOG00000009629|Car2, ENSRNOG00000028781|Abcc6, ENSRNOG00000020951|Slc4a1, ENSRNOG00000014311|Slc7a8, ENSRNOG00000021916|Slc16a12, ENSRNOG00000014124|Nod2	7	147	3.21667
GO:0004089	carbonate dehydratase activity	Molecular Function	ENSRNOG00000010079|Ca3, ENSRNOG00000021017|Ca11, ENSRNOG00000009629|Car2, ENSRNOG00000023162|Ca14, ENSRNOG00000002916|Ca4	5	863	17	20328	0.2941	0.000550455	***	0.0424893	*	ENSRNOG00000010079|Ca3, ENSRNOG00000021017|Ca11	2	ENSRNOG00000009629|Car2, ENSRNOG00000023162|Ca14, ENSRNOG00000002916|Ca4	3	14	-0.534522
GO:0007051	spindle organization	Biological Process	ENSRNOG00000012318|Aspm, ENSRNOG00000005659|Aurkb, ENSRNOG00000056069|Kif11, ENSRNOG00000009334|Knstrn, ENSRNOG00000011777|Spag5	5	863	17	20328	0.2941	0.000550455	***	0.0424893	*		0	ENSRNOG00000012318|Aspm, ENSRNOG00000005659|Aurkb, ENSRNOG00000056069|Kif11, ENSRNOG00000009334|Knstrn, ENSRNOG00000011777|Spag5	5	17	0.242536
GO:0010867	positive regulation of triglyceride biosynthetic process	Biological Process	ENSRNOG00000018170|Slc27a1, ENSRNOG00000019812|Nr1h2, ENSRNOG00000003463|Srebf1, ENSRNOG00000013172|Nr1h3	4	863	10	20328	0.4	0.000551676	***	0.0424893	*	ENSRNOG00000018170|Slc27a1, ENSRNOG00000019812|Nr1h2, ENSRNOG00000003463|Srebf1, ENSRNOG00000013172|Nr1h3	4		0	10	1.89737
GO:0008017	microtubule binding	Molecular Function	ENSRNOG00000003388|Cenpf, ENSRNOG00000004921|Nusap1, ENSRNOG00000026226|Hook1, ENSRNOG00000014080|Kif23, ENSRNOG00000056069|Kif11, ENSRNOG00000008296|Tpgs1, ENSRNOG00000021713|Kif18b, ENSRNOG00000019100|Kif2c, ENSRNOG00000018815|Plk1, ENSRNOG00000037211|Kif14, ENSRNOG00000049033|Racgap1, ENSRNOG00000038035|Kif4a, ENSRNOG00000014087|Kifc3, ENSRNOG00000004882|Capn6, ENSRNOG00000005037|Kif18a, ENSRN…	21	863	224	20328	0.0938	0.000594508	***	0.0438782	*	ENSRNOG00000026226|Hook1, ENSRNOG00000008296|Tpgs1, ENSRNOG00000014087|Kifc3, ENSRNOG00000013767|Ccdc61	4	ENSRNOG00000003388|Cenpf, ENSRNOG00000004921|Nusap1, ENSRNOG00000014080|Kif23, ENSRNOG00000056069|Kif11, ENSRNOG00000021713|Kif18b, ENSRNOG00000019100|Kif2c, ENSRNOG00000018815|Plk1, ENSRNOG00000037211|Kif14, ENSRNOG00000049033|Racgap1, ENSRNOG00000038035|Kif4a, ENSRNOG00000004882|Capn6, ENSRNOG00000005037|Kif18a, ENSRNOG00000009339|Cenpe, ENSRNOG00000020891|Kif9, ENSRNOG00000011777|Spag5, ENSRNO…	17	210	1.51814
GO:0005178	integrin binding	Molecular Function	ENSRNOG00000004411|Tspan8, ENSRNOG00000003357|Col3a1, ENSRNOG00000017392|Fgf2, ENSRNOG00000005678|Lamb1, ENSRNOG00000015365|Col4a3, ENSRNOG00000006604|Thy1, ENSRNOG00000052873|Npnt, ENSRNOG00000029810|LOC100911766, ENSRNOG00000007302|Fbn1, ENSRNOG00000006030|Ptprz1, ENSRNOG00000021207|Lgals12, ENSRNOG00000059834|Cib2, ENSRNOG00000014137|Fbln1	13	863	107	20328	0.1215	0.000603349	***	0.0438782	*	ENSRNOG00000004411|Tspan8, ENSRNOG00000017392|Fgf2, ENSRNOG00000029810|LOC100911766, ENSRNOG00000021207|Lgals12, ENSRNOG00000059834|Cib2, ENSRNOG00000014137|Fbln1	6	ENSRNOG00000003357|Col3a1, ENSRNOG00000005678|Lamb1, ENSRNOG00000015365|Col4a3, ENSRNOG00000006604|Thy1, ENSRNOG00000052873|Npnt, ENSRNOG00000007302|Fbn1, ENSRNOG00000006030|Ptprz1	7	104	0.196116
GO:0034451	centriolar satellite	Cellular Component	ENSRNOG00000025643|Ccdc13, ENSRNOG00000019057|Prkcq, ENSRNOG00000000826|Flot1, ENSRNOG00000016377|Cep55, ENSRNOG00000003026|Rad23a, ENSRNOG00000018815|Plk1, ENSRNOG00000009334|Knstrn, ENSRNOG00000020878|Keap1, ENSRNOG00000015189|Bbs9, ENSRNOG00000027456|Cdc42bpg, ENSRNOG00000011777|Spag5, ENSRNOG00000013767|Ccdc61	12	863	94	20328	0.1277	0.000618238	***	0.0438782	*	ENSRNOG00000019057|Prkcq, ENSRNOG00000000826|Flot1, ENSRNOG00000003026|Rad23a, ENSRNOG00000020878|Keap1, ENSRNOG00000015189|Bbs9, ENSRNOG00000027456|Cdc42bpg, ENSRNOG00000013767|Ccdc61	7	ENSRNOG00000025643|Ccdc13, ENSRNOG00000016377|Cep55, ENSRNOG00000018815|Plk1, ENSRNOG00000009334|Knstrn, ENSRNOG00000011777|Spag5	5	88	3.41121
GO:0031594	neuromuscular junction	Cellular Component	ENSRNOG00000002680|Lamc1, ENSRNOG00000018951|Col4a5, ENSRNOG00000011134|Lama2, ENSRNOG00000018286|Chrna1, ENSRNOG00000029871|Slc8a3, ENSRNOG00000020372|Hdac4, ENSRNOG00000003777|Chrne, ENSRNOG00000059834|Cib2, ENSRNOG00000022419|Dok7	9	863	57	20328	0.1579	0.000618903	***	0.0438782	*	ENSRNOG00000029871|Slc8a3, ENSRNOG00000020372|Hdac4, ENSRNOG00000059834|Cib2, ENSRNOG00000022419|Dok7	4	ENSRNOG00000002680|Lamc1, ENSRNOG00000018951|Col4a5, ENSRNOG00000011134|Lama2, ENSRNOG00000018286|Chrna1, ENSRNOG00000003777|Chrne	5	56	0.801784
GO:0005576	extracellular region	Cellular Component	ENSRNOG00000016281|Col4a1, ENSRNOG00000007300|C1qtnf6, ENSRNOG00000001469|Eln, ENSRNOG00000009096|Pon3, ENSRNOG00000005695|Mgp, ENSRNOG00000014426|Lox, ENSRNOG00000002461|Nid1, ENSRNOG00000005195|Cst3, ENSRNOG00000004208|Crim1, ENSRNOG00000016758|Loxl2, ENSRNOG00000060614|Pxdn, ENSRNOG00000007650|Cd63, ENSRNOG00000002382|Mfap4, ENSRNOG00000013166|Wnt4, ENSRNOG00000001827|Masp1, ENSRNOG00000057794…	65	863	1015	20328	0.064	0.00062731	***	0.0438782	*	ENSRNOG00000005195|Cst3, ENSRNOG00000004208|Crim1, ENSRNOG00000007650|Cd63, ENSRNOG00000013166|Wnt4, ENSRNOG00000001827|Masp1, ENSRNOG00000008176|Nppa, ENSRNOG00000046834|C3, ENSRNOG00000016043|Aqp4, ENSRNOG00000017392|Fgf2, ENSRNOG00000009140|C1qtnf4, ENSRNOG00000003066|Wnt9a, ENSRNOG00000005781|Wnt16, ENSRNOG00000006090|Ucn, ENSRNOG00000020148|Il4i1, ENSRNOG00000048651|Nrtn, ENSRNOG00000028323|…	28	ENSRNOG00000016281|Col4a1, ENSRNOG00000007300|C1qtnf6, ENSRNOG00000001469|Eln, ENSRNOG00000009096|Pon3, ENSRNOG00000005695|Mgp, ENSRNOG00000014426|Lox, ENSRNOG00000002461|Nid1, ENSRNOG00000016758|Loxl2, ENSRNOG00000060614|Pxdn, ENSRNOG00000002382|Mfap4, ENSRNOG00000057794|Adamts5, ENSRNOG00000014882|Fgf11, ENSRNOG00000037080|Adamts17, ENSRNOG00000023257|Adamts9, ENSRNOG00000003357|Col3a1, ENSRNOG…	37	634	2.06518
GO:0007160	cell-matrix adhesion	Biological Process	ENSRNOG00000020525|Col5a3, ENSRNOG00000002461|Nid1, ENSRNOG00000018865|Adamts12, ENSRNOG00000007650|Cd63, ENSRNOG00000004763|Sirpa, ENSRNOG00000003357|Col3a1, ENSRNOG00000052873|Npnt, ENSRNOG00000016538|Itga8, ENSRNOG00000061230|L1cam, ENSRNOG00000017487|Otoa	10	863	69	20328	0.1449	0.000633012	***	0.0438782	*	ENSRNOG00000007650|Cd63, ENSRNOG00000004763|Sirpa, ENSRNOG00000061230|L1cam, ENSRNOG00000017487|Otoa	4	ENSRNOG00000020525|Col5a3, ENSRNOG00000002461|Nid1, ENSRNOG00000018865|Adamts12, ENSRNOG00000003357|Col3a1, ENSRNOG00000052873|Npnt, ENSRNOG00000016538|Itga8	6	64	0.25
GO:0071953	elastic fiber	Cellular Component	ENSRNOG00000001469|Eln, ENSRNOG00000002382|Mfap4, ENSRNOG00000014137|Fbln1	3	863	5	20328	0.6	0.000715025	***	0.0457506	*	ENSRNOG00000014137|Fbln1	1	ENSRNOG00000001469|Eln, ENSRNOG00000002382|Mfap4	2	5	-0.447214
GO:0035356	intracellular triglyceride homeostasis	Biological Process	ENSRNOG00000027434|Fitm2, ENSRNOG00000010592|Slc25a27, ENSRNOG00000018570|C1qtnf3	3	863	5	20328	0.6	0.000715025	***	0.0457506	*	ENSRNOG00000010592|Slc25a27	1	ENSRNOG00000027434|Fitm2, ENSRNOG00000018570|C1qtnf3	2	5	-0.447214
GO:0032466	negative regulation of cytokinesis	Biological Process	ENSRNOG00000005659|Aurkb, ENSRNOG00000022537|E2f8, ENSRNOG00000023698|Tex14	3	863	5	20328	0.6	0.000715025	***	0.0457506	*		0	ENSRNOG00000005659|Aurkb, ENSRNOG00000022537|E2f8, ENSRNOG00000023698|Tex14	3	5	-0.447214
GO:0002182	cytoplasmic translational elongation	Biological Process	ENSRNOG00000037607|LOC100911575, ENSRNOG00000038074|LOC498555, ENSRNOG00000031052|LOC100362751	3	863	5	20328	0.6	0.000715025	***	0.0457506	*	ENSRNOG00000037607|LOC100911575, ENSRNOG00000038074|LOC498555, ENSRNOG00000031052|LOC100362751	3		0	4	2
GO:0003413	chondrocyte differentiation involved in endochondral bone morphogenesis	Biological Process	ENSRNOG00000055010|Axin2, ENSRNOG00000013123|Scube2, ENSRNOG00000002607|Sox9	3	863	5	20328	0.6	0.000715025	***	0.0457506	*	ENSRNOG00000055010|Axin2, ENSRNOG00000002607|Sox9	2	ENSRNOG00000013123|Scube2	1	5	0.447214
GO:0035987	endodermal cell differentiation	Biological Process	ENSRNOG00000023972|Col4a2, ENSRNOG00000006025|Lamb3, ENSRNOG00000005678|Lamb1, ENSRNOG00000001249|Col6a1, ENSRNOG00000039668|Col8a1, ENSRNOG00000010947|Mmp14	6	863	27	20328	0.2222	0.000791479	***	0.0498751	*		0	ENSRNOG00000023972|Col4a2, ENSRNOG00000006025|Lamb3, ENSRNOG00000005678|Lamb1, ENSRNOG00000001249|Col6a1, ENSRNOG00000039668|Col8a1, ENSRNOG00000010947|Mmp14	6	25	-2.6
GO:0016572	obsolete histone phosphorylation	Biological Process	ENSRNOG00000020835|Hipk4, ENSRNOG00000000632|Cdk1, ENSRNOG00000004362|Rps6ka5, ENSRNOG00000015423|Ccna2	4	863	11	20328	0.3636	0.000837861	***	0.0505024	ns	ENSRNOG00000020835|Hipk4, ENSRNOG00000004362|Rps6ka5	2	ENSRNOG00000000632|Cdk1, ENSRNOG00000015423|Ccna2	2	11	0.904534
GO:0097435	supramolecular fiber organization	Biological Process	ENSRNOG00000005195|Cst3, ENSRNOG00000002382|Mfap4, ENSRNOG00000008749|Col5a1, ENSRNOG00000003357|Col3a1	4	863	11	20328	0.3636	0.000837861	***	0.0505024	ns	ENSRNOG00000005195|Cst3	1	ENSRNOG00000002382|Mfap4, ENSRNOG00000008749|Col5a1, ENSRNOG00000003357|Col3a1	3	11	-0.301511
GO:0034501	protein localization to kinetochore	Biological Process	ENSRNOG00000005659|Aurkb, ENSRNOG00000000632|Cdk1, ENSRNOG00000029055|Ttk, ENSRNOG00000060100|Knl1	4	863	11	20328	0.3636	0.000837861	***	0.0505024	ns		0	ENSRNOG00000005659|Aurkb, ENSRNOG00000000632|Cdk1, ENSRNOG00000029055|Ttk, ENSRNOG00000060100|Knl1	4	11	-0.301511
GO:0045892	negative regulation of DNA-templated transcription	Biological Process	ENSRNOG00000050869|Cebpd, ENSRNOG00000003388|Cenpf, ENSRNOG00000014237|Zfp503, ENSRNOG00000015253|Hsf4, ENSRNOG00000003069|Cd38, ENSRNOG00000016758|Loxl2, ENSRNOG00000011544|Zfp219, ENSRNOG00000019812|Nr1h2, ENSRNOG00000052025|Tle5, ENSRNOG00000004505|Nfic, ENSRNOG00000013166|Wnt4, ENSRNOG00000011702|Foxp3, ENSRNOG00000001004|Ncor2, ENSRNOG00000015191|Phc1, ENSRNOG00000009503|Depdc1, ENSRNOG00000…	37	863	504	20328	0.0734	0.000909414	***	0.0540322	ns	ENSRNOG00000050869|Cebpd, ENSRNOG00000014237|Zfp503, ENSRNOG00000015253|Hsf4, ENSRNOG00000011544|Zfp219, ENSRNOG00000019812|Nr1h2, ENSRNOG00000052025|Tle5, ENSRNOG00000004505|Nfic, ENSRNOG00000013166|Wnt4, ENSRNOG00000011702|Foxp3, ENSRNOG00000001004|Ncor2, ENSRNOG00000015191|Phc1, ENSRNOG00000005874|Tle2, ENSRNOG00000013172|Nr1h3, ENSRNOG00000018987|Crebzf, ENSRNOG00000054508|Foxp2, ENSRNOG00000…	33	ENSRNOG00000003388|Cenpf, ENSRNOG00000003069|Cd38, ENSRNOG00000016758|Loxl2, ENSRNOG00000009503|Depdc1	4	438	9.65193
GO:0007094	mitotic spindle assembly checkpoint signaling	Biological Process	ENSRNOG00000005659|Aurkb, ENSRNOG00000007906|Bub1b, ENSRNOG00000029055|Ttk, ENSRNOG00000018815|Plk1, ENSRNOG00000023698|Tex14	5	863	19	20328	0.2632	0.000963787	***	0.0561196	ns		0	ENSRNOG00000005659|Aurkb, ENSRNOG00000007906|Bub1b, ENSRNOG00000029055|Ttk, ENSRNOG00000018815|Plk1, ENSRNOG00000023698|Tex14	5	19	-0.229416
GO:0006414	translational elongation	Biological Process	ENSRNOG00000013874|Rplp1, ENSRNOG00000011955|AABR07026997.1, ENSRNOG00000020266|Eef2, ENSRNOG00000037607|LOC100911575, ENSRNOG00000038074|LOC498555, ENSRNOG00000031052|LOC100362751	6	863	28	20328	0.2143	0.000971534	***	0.0561196	ns	ENSRNOG00000013874|Rplp1, ENSRNOG00000011955|AABR07026997.1, ENSRNOG00000020266|Eef2, ENSRNOG00000037607|LOC100911575, ENSRNOG00000038074|LOC498555, ENSRNOG00000031052|LOC100362751	6		0	27	3.65655
GO:0030496	midbody	Cellular Component	ENSRNOG00000003388|Cenpf, ENSRNOG00000012318|Aspm, ENSRNOG00000005659|Aurkb, ENSRNOG00000000632|Cdk1, ENSRNOG00000018932|Ccdc124, ENSRNOG00000016377|Cep55, ENSRNOG00000020689|Cpeb3, ENSRNOG00000018815|Plk1, ENSRNOG00000037211|Kif14, ENSRNOG00000049033|Racgap1, ENSRNOG00000038035|Kif4a, ENSRNOG00000009339|Cenpe, ENSRNOG00000020878|Keap1, ENSRNOG00000023698|Tex14	14	863	128	20328	0.1094	0.00108824	**	0.0619996	ns	ENSRNOG00000018932|Ccdc124, ENSRNOG00000020689|Cpeb3, ENSRNOG00000020878|Keap1	3	ENSRNOG00000003388|Cenpf, ENSRNOG00000012318|Aspm, ENSRNOG00000005659|Aurkb, ENSRNOG00000000632|Cdk1, ENSRNOG00000016377|Cep55, ENSRNOG00000018815|Plk1, ENSRNOG00000037211|Kif14, ENSRNOG00000049033|Racgap1, ENSRNOG00000038035|Kif4a, ENSRNOG00000009339|Cenpe, ENSRNOG00000023698|Tex14	11	125	2.41495
GO:0042826	histone deacetylase binding	Molecular Function	ENSRNOG00000053047|Top2a, ENSRNOG00000011702|Foxp3, ENSRNOG00000001004|Ncor2, ENSRNOG00000020400|Mef2b, ENSRNOG00000004377|Lpin1, ENSRNOG00000001585|Nrip1, ENSRNOG00000020372|Hdac4, ENSRNOG00000046405|Hic1, ENSRNOG00000057347|Cebpb, ENSRNOG00000037967|Thap7, ENSRNOG00000004158|Hdac9, ENSRNOG00000028415|Cdc20	12	863	101	20328	0.1188	0.0011782	**	0.0662178	ns	ENSRNOG00000011702|Foxp3, ENSRNOG00000001004|Ncor2, ENSRNOG00000020400|Mef2b, ENSRNOG00000001585|Nrip1, ENSRNOG00000020372|Hdac4, ENSRNOG00000046405|Hic1, ENSRNOG00000057347|Cebpb, ENSRNOG00000037967|Thap7, ENSRNOG00000004158|Hdac9	9	ENSRNOG00000053047|Top2a, ENSRNOG00000004377|Lpin1, ENSRNOG00000028415|Cdc20	3	95	5.23249
GO:1990939	microtubule motor activity	Molecular Function	ENSRNOG00000021713|Kif18b, ENSRNOG00000019100|Kif2c, ENSRNOG00000038035|Kif4a, ENSRNOG00000014087|Kifc3, ENSRNOG00000005037|Kif18a	5	863	20	20328	0.25	0.00124051	**	0.0682999	ns	ENSRNOG00000014087|Kifc3	1	ENSRNOG00000021713|Kif18b, ENSRNOG00000019100|Kif2c, ENSRNOG00000038035|Kif4a, ENSRNOG00000005037|Kif18a	4	20	0.447214
GO:0003735	structural constituent of ribosome	Molecular Function	ENSRNOG00000005975|Rpl30, ENSRNOG00000013874|Rplp1, ENSRNOG00000056765|Rpl10, ENSRNOG00000018795|Rpl18a, ENSRNOG00000009378|Rpl4, ENSRNOG00000011494|Rpl36a, ENSRNOG00000017552|Mrpl34, ENSRNOG00000023344|Rpl23a, ENSRNOG00000011955|AABR07026997.1, ENSRNOG00000029574|Rps4x, ENSRNOG00000016220|Rpl12, ENSRNOG00000008140|Rpl15, ENSRNOG00000015335|Rpl13, ENSRNOG00000037607|LOC100911575, ENSRNOG000000378…	37	863	513	20328	0.0721	0.00124809	**	0.0682999	ns	ENSRNOG00000005975|Rpl30, ENSRNOG00000013874|Rplp1, ENSRNOG00000056765|Rpl10, ENSRNOG00000018795|Rpl18a, ENSRNOG00000009378|Rpl4, ENSRNOG00000011494|Rpl36a, ENSRNOG00000017552|Mrpl34, ENSRNOG00000023344|Rpl23a, ENSRNOG00000011955|AABR07026997.1, ENSRNOG00000029574|Rps4x, ENSRNOG00000016220|Rpl12, ENSRNOG00000008140|Rpl15, ENSRNOG00000015335|Rpl13, ENSRNOG00000037607|LOC100911575, ENSRNOG000000378…	37		0	394	11.688
GO:0000978	RNA polymerase II cis-regulatory region sequence-specific DNA binding	Molecular Function	ENSRNOG00000020836|Rorc, ENSRNOG00000050869|Cebpd, ENSRNOG00000007668|Mafa, ENSRNOG00000015071|Zim1, ENSRNOG00000015253|Hsf4, ENSRNOG00000011306|Myod1, ENSRNOG00000005608|Tead4, ENSRNOG00000011544|Zfp219, ENSRNOG00000019812|Nr1h2, ENSRNOG00000003463|Srebf1, ENSRNOG00000004505|Nfic, ENSRNOG00000011702|Foxp3, ENSRNOG00000042838|Junb, ENSRNOG00000000974|Zfp358, ENSRNOG00000006281|LOC108348320, ENSRN…	54	863	831	20328	0.065	0.00128505	**	0.0693933	ns	ENSRNOG00000020836|Rorc, ENSRNOG00000050869|Cebpd, ENSRNOG00000007668|Mafa, ENSRNOG00000015253|Hsf4, ENSRNOG00000011306|Myod1, ENSRNOG00000011544|Zfp219, ENSRNOG00000019812|Nr1h2, ENSRNOG00000003463|Srebf1, ENSRNOG00000004505|Nfic, ENSRNOG00000011702|Foxp3, ENSRNOG00000042838|Junb, ENSRNOG00000000974|Zfp358, ENSRNOG00000006281|LOC108348320, ENSRNOG00000013172|Nr1h3, ENSRNOG00000011180|Irx5, ENSRN…	49	ENSRNOG00000015071|Zim1, ENSRNOG00000005608|Tead4, ENSRNOG00000020792|Etv4, ENSRNOG00000017414|Irf7, ENSRNOG00000022537|E2f8	5	696	9.85527
GO:0006778	porphyrin-containing compound metabolic process	Biological Process	ENSRNOG00000019500|Cyp1a1, ENSRNOG00000056596|Alas1, ENSRNOG00000000167|Alas2	3	863	6	20328	0.5	0.00138486	**	0.0693933	ns	ENSRNOG00000019500|Cyp1a1	1	ENSRNOG00000056596|Alas1, ENSRNOG00000000167|Alas2	2	6	-0.816497
GO:2000049	positive regulation of cell-cell adhesion mediated by cadherin	Biological Process	ENSRNOG00000000826|Flot1, ENSRNOG00000042980|Adam19, ENSRNOG00000013515|Ptpru	3	863	6	20328	0.5	0.00138486	**	0.0693933	ns	ENSRNOG00000000826|Flot1, ENSRNOG00000013515|Ptpru	2	ENSRNOG00000042980|Adam19	1	5	0.447214
GO:0042171	lysophosphatidic acid acyltransferase activity	Molecular Function	ENSRNOG00000001205|Agpat3, ENSRNOG00000000054|Abhd8, ENSRNOG00000022268|Pnpla3	3	863	6	20328	0.5	0.00138486	**	0.0693933	ns	ENSRNOG00000000054|Abhd8	1	ENSRNOG00000001205|Agpat3, ENSRNOG00000022268|Pnpla3	2	6	-0.816497
GO:0015431	ABC-type glutathione S-conjugate transporter activity	Molecular Function	ENSRNOG00000022305|Abcc1, ENSRNOG00000028781|Abcc6, ENSRNOG00000018863|Abcc10	3	863	6	20328	0.5	0.00138486	**	0.0693933	ns	ENSRNOG00000022305|Abcc1, ENSRNOG00000018863|Abcc10	2	ENSRNOG00000028781|Abcc6	1	6	1.63299
GO:0071716	leukotriene transport	Biological Process	ENSRNOG00000022305|Abcc1, ENSRNOG00000028781|Abcc6, ENSRNOG00000018863|Abcc10	3	863	6	20328	0.5	0.00138486	**	0.0693933	ns	ENSRNOG00000022305|Abcc1, ENSRNOG00000018863|Abcc10	2	ENSRNOG00000028781|Abcc6	1	6	1.63299
GO:0050693	LBD domain binding	Molecular Function	ENSRNOG00000056940|Cited2, ENSRNOG00000009446|Rxra, ENSRNOG00000058003|Spon1	3	863	6	20328	0.5	0.00138486	**	0.0693933	ns	ENSRNOG00000056940|Cited2, ENSRNOG00000009446|Rxra	2	ENSRNOG00000058003|Spon1	1	6	-0.816497
GO:0045600	positive regulation of fat cell differentiation	Biological Process	ENSRNOG00000007426|Tmem64, ENSRNOG00000036833|Zfp385a, ENSRNOG00000000906|Medag, ENSRNOG00000058375|Adig, ENSRNOG00000050625|LOC100911217, ENSRNOG00000010918|Cebpa, ENSRNOG00000057347|Cebpb	7	863	41	20328	0.1707	0.0015426	**	0.0713099	ns	ENSRNOG00000007426|Tmem64, ENSRNOG00000036833|Zfp385a, ENSRNOG00000058375|Adig, ENSRNOG00000050625|LOC100911217, ENSRNOG00000010918|Cebpa, ENSRNOG00000057347|Cebpb	6	ENSRNOG00000000906|Medag	1	39	2.40192
GO:0071230	cellular response to amino acid stimulus	Biological Process	ENSRNOG00000016281|Col4a1, ENSRNOG00000003736|Col5a2, ENSRNOG00000003357|Col3a1, ENSRNOG00000020689|Cpeb3, ENSRNOG00000001249|Col6a1, ENSRNOG00000003897|Col1a1, ENSRNOG00000057347|Cebpb, ENSRNOG00000010695|Pdgfc	8	863	53	20328	0.1509	0.00166186	**	0.0713099	ns	ENSRNOG00000020689|Cpeb3, ENSRNOG00000057347|Cebpb, ENSRNOG00000010695|Pdgfc	3	ENSRNOG00000016281|Col4a1, ENSRNOG00000003736|Col5a2, ENSRNOG00000003357|Col3a1, ENSRNOG00000001249|Col6a1, ENSRNOG00000003897|Col1a1	5	51	2.10042
GO:0035259	nuclear glucocorticoid receptor binding	Molecular Function	ENSRNOG00000001004|Ncor2, ENSRNOG00000001585|Nrip1, ENSRNOG00000057347|Cebpb, ENSRNOG00000005600|Nr4a2	4	863	13	20328	0.3077	0.00169597	**	0.0713099	ns	ENSRNOG00000001004|Ncor2, ENSRNOG00000001585|Nrip1, ENSRNOG00000057347|Cebpb, ENSRNOG00000005600|Nr4a2	4		0	13	2.49615
GO:0140416	transcription regulator inhibitor activity	Molecular Function	ENSRNOG00000021750|Id1, ENSRNOG00000004968|Ncapg2, ENSRNOG00000009173|Smad6, ENSRNOG00000026124|Id3	4	863	13	20328	0.3077	0.00169597	**	0.0713099	ns	ENSRNOG00000021750|Id1, ENSRNOG00000009173|Smad6, ENSRNOG00000026124|Id3	3	ENSRNOG00000004968|Ncapg2	1	13	1.38675
GO:0042476	odontogenesis	Biological Process	ENSRNOG00000055010|Axin2, ENSRNOG00000004210|Osr1, ENSRNOG00000010681|Pitx2, ENSRNOG00000050485|Gas1, ENSRNOG00000005678|Lamb1, ENSRNOG00000026124|Id3	6	863	31	20328	0.1935	0.0017037	**	0.0713099	ns	ENSRNOG00000055010|Axin2, ENSRNOG00000004210|Osr1, ENSRNOG00000010681|Pitx2, ENSRNOG00000050485|Gas1, ENSRNOG00000026124|Id3	5	ENSRNOG00000005678|Lamb1	1	29	2.41404
GO:0120163	negative regulation of cold-induced thermogenesis	Biological Process	ENSRNOG00000019812|Nr1h2, ENSRNOG00000057794|Adamts5, ENSRNOG00000013172|Nr1h3, ENSRNOG00000021750|Id1, ENSRNOG00000017801|Atf4, ENSRNOG00000014477|Acvr2b, ENSRNOG00000010522|Tlr4	7	863	42	20328	0.1667	0.00178436	**	0.0713099	ns	ENSRNOG00000019812|Nr1h2, ENSRNOG00000013172|Nr1h3, ENSRNOG00000021750|Id1, ENSRNOG00000017801|Atf4, ENSRNOG00000014477|Acvr2b	5	ENSRNOG00000057794|Adamts5, ENSRNOG00000010522|Tlr4	2	41	1.40556
GO:0003870	5-aminolevulinate synthase activity	Molecular Function	ENSRNOG00000056596|Alas1, ENSRNOG00000000167|Alas2	2	863	2	20328	1	0.00180032	**	0.0713099	ns		0	ENSRNOG00000056596|Alas1, ENSRNOG00000000167|Alas2	2	2	-1.41421
GO:0090108	positive regulation of high-density lipoprotein particle assembly	Biological Process	ENSRNOG00000019812|Nr1h2, ENSRNOG00000018126|Abca1	2	863	2	20328	1	0.00180032	**	0.0713099	ns	ENSRNOG00000019812|Nr1h2, ENSRNOG00000018126|Abca1	2		0	2	1.41421
GO:1903225	negative regulation of endodermal cell differentiation	Biological Process	ENSRNOG00000003736|Col5a2, ENSRNOG00000008749|Col5a1	2	863	2	20328	1	0.00180032	**	0.0713099	ns		0	ENSRNOG00000003736|Col5a2, ENSRNOG00000008749|Col5a1	2	2	-1.41421
GO:0032810	sterol response element binding	Molecular Function	ENSRNOG00000003463|Srebf1, ENSRNOG00000013172|Nr1h3	2	863	2	20328	1	0.00180032	**	0.0713099	ns	ENSRNOG00000003463|Srebf1, ENSRNOG00000013172|Nr1h3	2		0	2	1.41421
GO:0051365	cellular response to potassium ion starvation	Biological Process	ENSRNOG00000028616|Pck1, ENSRNOG00000016827|Slc38a3	2	863	2	20328	1	0.00180032	**	0.0713099	ns	ENSRNOG00000028616|Pck1	1	ENSRNOG00000016827|Slc38a3	1	2	0
GO:0061402	positive regulation of transcription from RNA polymerase II promoter in response to acidic pH	Biological Process	ENSRNOG00000028616|Pck1, ENSRNOG00000016827|Slc38a3	2	863	2	20328	1	0.00180032	**	0.0713099	ns	ENSRNOG00000028616|Pck1	1	ENSRNOG00000016827|Slc38a3	1	2	0
GO:0070458	cellular detoxification of nitrogen compound	Biological Process	ENSRNOG00000004101|Marc1, ENSRNOG00000018937|Gstm7	2	863	2	20328	1	0.00180032	**	0.0713099	ns	ENSRNOG00000004101|Marc1, ENSRNOG00000018937|Gstm7	2		0	2	1.41421
GO:0035811	negative regulation of urine volume	Biological Process	ENSRNOG00000053285|Mllt6, ENSRNOG00000020951|Slc4a1	2	863	2	20328	1	0.00180032	**	0.0713099	ns	ENSRNOG00000053285|Mllt6	1	ENSRNOG00000020951|Slc4a1	1	2	0
GO:0031106	septin ring organization	Biological Process	ENSRNOG00000014343|Anln, ENSRNOG00000018113|AABR07028352.1	2	863	2	20328	1	0.00180032	**	0.0713099	ns		0	ENSRNOG00000014343|Anln, ENSRNOG00000018113|AABR07028352.1	2	2	-1.41421
GO:0002537	nitric oxide production involved in inflammatory response	Biological Process	ENSRNOG00000011016|Slc7a2, ENSRNOG00000010522|Tlr4	2	863	2	20328	1	0.00180032	**	0.0713099	ns	ENSRNOG00000011016|Slc7a2	1	ENSRNOG00000010522|Tlr4	1	2	0
GO:0072190	ureter urothelium development	Biological Process	ENSRNOG00000004210|Osr1, ENSRNOG00000002607|Sox9	2	863	2	20328	1	0.00180032	**	0.0713099	ns	ENSRNOG00000004210|Osr1, ENSRNOG00000002607|Sox9	2		0	2	1.41421
GO:2000120	positive regulation of sodium-dependent phosphate transport	Biological Process	ENSRNOG00000017801|Atf4, ENSRNOG00000057347|Cebpb	2	863	2	20328	1	0.00180032	**	0.0713099	ns	ENSRNOG00000017801|Atf4, ENSRNOG00000057347|Cebpb	2		0	2	1.41421
GO:0003188	heart valve formation	Biological Process	ENSRNOG00000021812|Scx, ENSRNOG00000002607|Sox9	2	863	2	20328	1	0.00180032	**	0.0713099	ns	ENSRNOG00000021812|Scx, ENSRNOG00000002607|Sox9	2		0	2	1.41421
GO:0051153	regulation of striated muscle cell differentiation	Biological Process	ENSRNOG00000020372|Hdac4, ENSRNOG00000004158|Hdac9	2	863	2	20328	1	0.00180032	**	0.0713099	ns	ENSRNOG00000020372|Hdac4, ENSRNOG00000004158|Hdac9	2		0	2	1.41421
GO:0032490	detection of molecule of bacterial origin	Biological Process	ENSRNOG00000030729|C4b, ENSRNOG00000014532|Lbp	2	863	2	20328	1	0.00180032	**	0.0713099	ns	ENSRNOG00000030729|C4b	1	ENSRNOG00000014532|Lbp	1	2	0
GO:0071806	protein transmembrane transport	Biological Process	ENSRNOG00000017463|Bloc1s3, ENSRNOG00000018126|Abca1	2	863	2	20328	1	0.00180032	**	0.0713099	ns	ENSRNOG00000017463|Bloc1s3, ENSRNOG00000018126|Abca1	2		0	2	1.41421
GO:0006355	regulation of DNA-templated transcription	Biological Process	ENSRNOG00000020836|Rorc, ENSRNOG00000013408|Npas2, ENSRNOG00000050869|Cebpd, ENSRNOG00000007668|Mafa, ENSRNOG00000007628|Ptp4a3, ENSRNOG00000015071|Zim1, ENSRNOG00000042556|Bmyc, ENSRNOG00000015253|Hsf4, ENSRNOG00000011306|Myod1, ENSRNOG00000005608|Tead4, ENSRNOG00000011544|Zfp219, ENSRNOG00000000488|Hmga1, ENSRNOG00000019812|Nr1h2, ENSRNOG00000052025|Tle5, ENSRNOG00000003463|Srebf1, ENSRNOG00000…	70	863	1161	20328	0.0603	0.00192974	**	0.0757149	ns	ENSRNOG00000020836|Rorc, ENSRNOG00000050869|Cebpd, ENSRNOG00000007668|Mafa, ENSRNOG00000007628|Ptp4a3, ENSRNOG00000042556|Bmyc, ENSRNOG00000015253|Hsf4, ENSRNOG00000011306|Myod1, ENSRNOG00000011544|Zfp219, ENSRNOG00000000488|Hmga1, ENSRNOG00000019812|Nr1h2, ENSRNOG00000052025|Tle5, ENSRNOG00000003463|Srebf1, ENSRNOG00000004505|Nfic, ENSRNOG00000021117|Rps6ka4, ENSRNOG00000019383|Tef, ENSRNOG00000…	59	ENSRNOG00000013408|Npas2, ENSRNOG00000015071|Zim1, ENSRNOG00000005608|Tead4, ENSRNOG00000016971|Zfp612, ENSRNOG00000020244|Perm1, ENSRNOG00000019222|Tfdp1, ENSRNOG00000020792|Etv4, ENSRNOG00000017414|Irf7, ENSRNOG00000022537|E2f8, ENSRNOG00000033433|Csrnp1, ENSRNOG00000001785|Etv5	11	924	10.8562
GO:0004879	nuclear receptor activity	Molecular Function	ENSRNOG00000020836|Rorc, ENSRNOG00000019812|Nr1h2, ENSRNOG00000003463|Srebf1, ENSRNOG00000013172|Nr1h3, ENSRNOG00000005639|Ar, ENSRNOG00000009446|Rxra, ENSRNOG00000005600|Nr4a2	7	863	43	20328	0.1628	0.00205452	**	0.0798576	ns	ENSRNOG00000020836|Rorc, ENSRNOG00000019812|Nr1h2, ENSRNOG00000003463|Srebf1, ENSRNOG00000013172|Nr1h3, ENSRNOG00000005639|Ar, ENSRNOG00000009446|Rxra, ENSRNOG00000005600|Nr4a2	7		0	37	2.13719
GO:0007049	cell cycle	Biological Process	ENSRNOG00000028137|Mki67, ENSRNOG00000005659|Aurkb, ENSRNOG00000012051|Ncaph, ENSRNOG00000006019|G0s2, ENSRNOG00000000632|Cdk1, ENSRNOG00000007483|Ccnf, ENSRNOG00000015529|Cdca3, ENSRNOG00000016377|Cep55, ENSRNOG00000014969|Lzts2, ENSRNOG00000013727|Ndc80, ENSRNOG00000015921|Esco2, ENSRNOG00000025302|Cdca2, ENSRNOG00000009785|Cdkn3, ENSRNOG00000028415|Cdc20, ENSRNOG00000057458|Oip5	15	863	153	20328	0.098	0.00222145	**	0.0854635	ns	ENSRNOG00000006019|G0s2, ENSRNOG00000014969|Lzts2	2	ENSRNOG00000028137|Mki67, ENSRNOG00000005659|Aurkb, ENSRNOG00000012051|Ncaph, ENSRNOG00000000632|Cdk1, ENSRNOG00000007483|Ccnf, ENSRNOG00000015529|Cdca3, ENSRNOG00000016377|Cep55, ENSRNOG00000013727|Ndc80, ENSRNOG00000015921|Esco2, ENSRNOG00000025302|Cdca2, ENSRNOG00000009785|Cdkn3, ENSRNOG00000028415|Cdc20, ENSRNOG00000057458|Oip5	13	145	2.07614
GO:0034599	cellular response to oxidative stress	Biological Process	ENSRNOG00000005195|Cst3, ENSRNOG00000014816|Slc1a1, ENSRNOG00000051180|LOC100911516, ENSRNOG00000051286|LOC100911516, ENSRNOG00000008052|Atp13a2, ENSRNOG00000017801|Atf4, ENSRNOG00000020878|Keap1, ENSRNOG00000005600|Nr4a2, ENSRNOG00000001785|Etv5	9	863	68	20328	0.1324	0.00223985	**	0.0854635	ns	ENSRNOG00000005195|Cst3, ENSRNOG00000051180|LOC100911516, ENSRNOG00000051286|LOC100911516, ENSRNOG00000008052|Atp13a2, ENSRNOG00000017801|Atf4, ENSRNOG00000020878|Keap1, ENSRNOG00000005600|Nr4a2	7	ENSRNOG00000014816|Slc1a1, ENSRNOG00000001785|Etv5	2	66	2.70801
GO:0005640	nuclear outer membrane	Cellular Component	ENSRNOG00000014090|Retsat, ENSRNOG00000011808|Ghrhr, ENSRNOG00000005287|Syne3, ENSRNOG00000025378|Ccdc155	4	863	14	20328	0.2857	0.00229514	**	0.0861136	ns	ENSRNOG00000014090|Retsat, ENSRNOG00000005287|Syne3	2	ENSRNOG00000011808|Ghrhr, ENSRNOG00000025378|Ccdc155	2	14	1.60357
GO:0097512	cardiac myofibril	Cellular Component	ENSRNOG00000018250|Tnni3, ENSRNOG00000012307|Mybpc3, ENSRNOG00000018997|Myh7b	3	863	7	20328	0.4286	0.0023471	**	0.0861136	ns	ENSRNOG00000018250|Tnni3, ENSRNOG00000012307|Mybpc3, ENSRNOG00000018997|Myh7b	3		0	7	1.13389
GO:0051315	attachment of mitotic spindle microtubules to kinetochore	Biological Process	ENSRNOG00000019100|Kif2c, ENSRNOG00000013727|Ndc80, ENSRNOG00000009339|Cenpe	3	863	7	20328	0.4286	0.0023471	**	0.0861136	ns		0	ENSRNOG00000019100|Kif2c, ENSRNOG00000013727|Ndc80, ENSRNOG00000009339|Cenpe	3	7	0.377964
GO:0051988	regulation of attachment of spindle microtubules to kinetochore	Biological Process	ENSRNOG00000049033|Racgap1, ENSRNOG00000009334|Knstrn, ENSRNOG00000011777|Spag5	3	863	7	20328	0.4286	0.0023471	**	0.0861136	ns		0	ENSRNOG00000049033|Racgap1, ENSRNOG00000009334|Knstrn, ENSRNOG00000011777|Spag5	3	7	-1.13389
GO:0008285	negative regulation of cell population proliferation	Biological Process	ENSRNOG00000014613|Ddah1, ENSRNOG00000013324|Cdh5, ENSRNOG00000014237|Zfp503, ENSRNOG00000003407|Ptpn14, ENSRNOG00000053084|Fuz, ENSRNOG00000011702|Foxp3, ENSRNOG00000014969|Lzts2, ENSRNOG00000055010|Axin2, ENSRNOG00000017392|Fgf2, ENSRNOG00000005639|Ar, ENSRNOG00000000917|Nupr2, ENSRNOG00000010918|Cebpa, ENSRNOG00000020372|Hdac4, ENSRNOG00000004498|Scin, ENSRNOG00000009173|Smad6, ENSRNOG00000015…	25	863	318	20328	0.0786	0.00239044	**	0.0861136	ns	ENSRNOG00000014237|Zfp503, ENSRNOG00000003407|Ptpn14, ENSRNOG00000053084|Fuz, ENSRNOG00000011702|Foxp3, ENSRNOG00000014969|Lzts2, ENSRNOG00000055010|Axin2, ENSRNOG00000017392|Fgf2, ENSRNOG00000005639|Ar, ENSRNOG00000000917|Nupr2, ENSRNOG00000010918|Cebpa, ENSRNOG00000020372|Hdac4, ENSRNOG00000004498|Scin, ENSRNOG00000009173|Smad6, ENSRNOG00000015822|Klf13, ENSRNOG00000003066|Wnt9a, ENSRNOG0000002…	22	ENSRNOG00000014613|Ddah1, ENSRNOG00000013324|Cdh5, ENSRNOG00000008880|Nrk	3	294	5.01562
GO:0022626	cytosolic ribosome	Cellular Component	ENSRNOG00000018795|Rpl18a, ENSRNOG00000008140|Rpl15, ENSRNOG00000049097|Rpl7a, ENSRNOG00000033473|Rpl36, ENSRNOG00000013508|Rpl31	5	863	23	20328	0.2174	0.00242253	**	0.0861136	ns	ENSRNOG00000018795|Rpl18a, ENSRNOG00000008140|Rpl15, ENSRNOG00000049097|Rpl7a, ENSRNOG00000033473|Rpl36, ENSRNOG00000013508|Rpl31	5		0	23	4.79583
GO:0042788	polysomal ribosome	Cellular Component	ENSRNOG00000018795|Rpl18a, ENSRNOG00000011494|Rpl36a, ENSRNOG00000049097|Rpl7a, ENSRNOG00000033473|Rpl36, ENSRNOG00000013508|Rpl31	5	863	23	20328	0.2174	0.00242253	**	0.0861136	ns	ENSRNOG00000018795|Rpl18a, ENSRNOG00000011494|Rpl36a, ENSRNOG00000049097|Rpl7a, ENSRNOG00000033473|Rpl36, ENSRNOG00000013508|Rpl31	5		0	21	3.27327
GO:0051233	spindle midzone	Cellular Component	ENSRNOG00000005659|Aurkb, ENSRNOG00000018815|Plk1, ENSRNOG00000037211|Kif14, ENSRNOG00000049033|Racgap1, ENSRNOG00000009339|Cenpe	5	863	23	20328	0.2174	0.00242253	**	0.0861136	ns		0	ENSRNOG00000005659|Aurkb, ENSRNOG00000018815|Plk1, ENSRNOG00000037211|Kif14, ENSRNOG00000049033|Racgap1, ENSRNOG00000009339|Cenpe	5	23	-1.04257
GO:0001666	response to hypoxia	Biological Process	ENSRNOG00000019500|Cyp1a1, ENSRNOG00000005195|Cst3, ENSRNOG00000003069|Cd38, ENSRNOG00000015588|Nol3, ENSRNOG00000016758|Loxl2, ENSRNOG00000005053|Egln3, ENSRNOG00000008176|Nppa, ENSRNOG00000020947|Egln2, ENSRNOG00000056940|Cited2, ENSRNOG00000017854|Ucp2, ENSRNOG00000010516|Plau, ENSRNOG00000018854|Nppc, ENSRNOG00000000167|Alas2, ENSRNOG00000005600|Nr4a2	14	863	140	20328	0.1	0.00255649	**	0.0901054	ns	ENSRNOG00000019500|Cyp1a1, ENSRNOG00000005195|Cst3, ENSRNOG00000015588|Nol3, ENSRNOG00000005053|Egln3, ENSRNOG00000008176|Nppa, ENSRNOG00000020947|Egln2, ENSRNOG00000056940|Cited2, ENSRNOG00000018854|Nppc, ENSRNOG00000005600|Nr4a2	9	ENSRNOG00000003069|Cd38, ENSRNOG00000016758|Loxl2, ENSRNOG00000017854|Ucp2, ENSRNOG00000010516|Plau, ENSRNOG00000000167|Alas2	5	131	2.88322
GO:0008134	transcription factor binding	Molecular Function	ENSRNOG00000003388|Cenpf, ENSRNOG00000011306|Myod1, ENSRNOG00000051180|LOC100911516, ENSRNOG00000014252|Irf2bp1, ENSRNOG00000051286|LOC100911516, ENSRNOG00000019222|Tfdp1, ENSRNOG00000008829|Sorbs3, ENSRNOG00000051499|Tcf3, ENSRNOG00000021750|Id1, ENSRNOG00000017801|Atf4, ENSRNOG00000018903|Pik3r1, ENSRNOG00000005639|Ar, ENSRNOG00000010918|Cebpa, ENSRNOG00000025350|Ppp1r13l, ENSRNOG00000019568|Ju…	22	863	269	20328	0.0818	0.00262515	**	0.0917479	ns	ENSRNOG00000011306|Myod1, ENSRNOG00000051180|LOC100911516, ENSRNOG00000014252|Irf2bp1, ENSRNOG00000051286|LOC100911516, ENSRNOG00000008829|Sorbs3, ENSRNOG00000051499|Tcf3, ENSRNOG00000021750|Id1, ENSRNOG00000017801|Atf4, ENSRNOG00000018903|Pik3r1, ENSRNOG00000005639|Ar, ENSRNOG00000010918|Cebpa, ENSRNOG00000025350|Ppp1r13l, ENSRNOG00000019568|Jund, ENSRNOG00000020372|Hdac4, ENSRNOG00000026124|Id3…	20	ENSRNOG00000003388|Cenpf, ENSRNOG00000019222|Tfdp1	2	259	7.3943
GO:0003714	transcription corepressor activity	Molecular Function	ENSRNOG00000052025|Tle5, ENSRNOG00000014252|Irf2bp1, ENSRNOG00000013166|Wnt4, ENSRNOG00000011702|Foxp3, ENSRNOG00000001004|Ncor2, ENSRNOG00000005874|Tle2, ENSRNOG00000056940|Cited2, ENSRNOG00000001585|Nrip1, ENSRNOG00000020372|Hdac4, ENSRNOG00000005690|Lmcd1, ENSRNOG00000058891|Cys1, ENSRNOG00000004158|Hdac9, ENSRNOG00000045545|Eid2b, ENSRNOG00000014065|Zfp653	14	863	141	20328	0.0993	0.00273043	**	0.0946323	ns	ENSRNOG00000052025|Tle5, ENSRNOG00000014252|Irf2bp1, ENSRNOG00000013166|Wnt4, ENSRNOG00000011702|Foxp3, ENSRNOG00000001004|Ncor2, ENSRNOG00000005874|Tle2, ENSRNOG00000056940|Cited2, ENSRNOG00000001585|Nrip1, ENSRNOG00000020372|Hdac4, ENSRNOG00000058891|Cys1, ENSRNOG00000004158|Hdac9, ENSRNOG00000045545|Eid2b, ENSRNOG00000014065|Zfp653	13	ENSRNOG00000005690|Lmcd1	1	136	6.17395
GO:0004866	endopeptidase inhibitor activity	Molecular Function	ENSRNOG00000005195|Cst3, ENSRNOG00000046834|C3, ENSRNOG00000046021|LOC108348172, ENSRNOG00000007112|Pcsk1n, ENSRNOG00000030729|C4b, ENSRNOG00000000443|LOC103689965	6	863	34	20328	0.1765	0.00279323	**	0.0960085	ns	ENSRNOG00000005195|Cst3, ENSRNOG00000046834|C3, ENSRNOG00000046021|LOC108348172, ENSRNOG00000007112|Pcsk1n, ENSRNOG00000030729|C4b, ENSRNOG00000000443|LOC103689965	6		0	21	1.09109
GO:0043425	bHLH transcription factor binding	Molecular Function	ENSRNOG00000051499|Tcf3, ENSRNOG00000023521|Map3k10, ENSRNOG00000021812|Scx, ENSRNOG00000004968|Ncapg2, ENSRNOG00000002607|Sox9	5	863	24	20328	0.2083	0.00295445	**	0.100718	ns	ENSRNOG00000051499|Tcf3, ENSRNOG00000023521|Map3k10, ENSRNOG00000021812|Scx, ENSRNOG00000002607|Sox9	4	ENSRNOG00000004968|Ncapg2	1	21	2.4004
GO:0050872	white fat cell differentiation	Biological Process	ENSRNOG00000001004|Ncor2, ENSRNOG00000058375|Adig, ENSRNOG00000050625|LOC100911217, ENSRNOG00000010918|Cebpa	4	863	15	20328	0.2667	0.00302546	**	0.1023	ns	ENSRNOG00000001004|Ncor2, ENSRNOG00000058375|Adig, ENSRNOG00000050625|LOC100911217, ENSRNOG00000010918|Cebpa	4		0	14	1.60357
GO:0050873	brown fat cell differentiation	Biological Process	ENSRNOG00000006025|Lamb3, ENSRNOG00000058375|Adig, ENSRNOG00000050625|LOC100911217, ENSRNOG00000010918|Cebpa, ENSRNOG00000016258|Zfp516, ENSRNOG00000057347|Cebpb	6	863	35	20328	0.1714	0.00325207	**	0.108203	ns	ENSRNOG00000058375|Adig, ENSRNOG00000050625|LOC100911217, ENSRNOG00000010918|Cebpa, ENSRNOG00000016258|Zfp516, ENSRNOG00000057347|Cebpb	5	ENSRNOG00000006025|Lamb3	1	35	0.845154
GO:0097191	extrinsic apoptotic signaling pathway	Biological Process	ENSRNOG00000006019|G0s2, ENSRNOG00000009779|Krt8, ENSRNOG00000006934|Acvr1b, ENSRNOG00000003546|Tnfrsf12a, ENSRNOG00000021110|Mllt11, ENSRNOG00000012439|Bid	6	863	35	20328	0.1714	0.00325207	**	0.108203	ns	ENSRNOG00000006019|G0s2, ENSRNOG00000009779|Krt8, ENSRNOG00000006934|Acvr1b, ENSRNOG00000012439|Bid	4	ENSRNOG00000003546|Tnfrsf12a, ENSRNOG00000021110|Mllt11	2	34	2.05798
GO:0006879	intracellular iron ion homeostasis	Biological Process	ENSRNOG00000001766|Tfrc, ENSRNOG00000014879|Ttc7a, ENSRNOG00000008052|Atp13a2, ENSRNOG00000021200|Hjv, ENSRNOG00000047988|Bola2, ENSRNOG00000033776|LOC100359668, ENSRNOG00000031506|Ftl1, ENSRNOG00000000167|Alas2	8	863	59	20328	0.1356	0.0033269	**	0.109352	ns	ENSRNOG00000008052|Atp13a2, ENSRNOG00000021200|Hjv, ENSRNOG00000047988|Bola2, ENSRNOG00000033776|LOC100359668, ENSRNOG00000031506|Ftl1	5	ENSRNOG00000001766|Tfrc, ENSRNOG00000014879|Ttc7a, ENSRNOG00000000167|Alas2	3	50	2.82843
GO:0010628	positive regulation of gene expression	Biological Process	ENSRNOG00000008536|Actc1, ENSRNOG00000013324|Cdh5, ENSRNOG00000029514|Slc26a9, ENSRNOG00000000632|Cdk1, ENSRNOG00000011702|Foxp3, ENSRNOG00000002161|Tlr6, ENSRNOG00000020792|Etv4, ENSRNOG00000006934|Acvr1b, ENSRNOG00000012428|Maf, ENSRNOG00000008052|Atp13a2, ENSRNOG00000027894|Iqgap3, ENSRNOG00000021750|Id1, ENSRNOG00000004210|Osr1, ENSRNOG00000056940|Cited2, ENSRNOG00000017392|Fgf2, ENSRNOG00000…	30	863	415	20328	0.0723	0.00333921	**	0.109352	ns	ENSRNOG00000029514|Slc26a9, ENSRNOG00000011702|Foxp3, ENSRNOG00000006934|Acvr1b, ENSRNOG00000012428|Maf, ENSRNOG00000008052|Atp13a2, ENSRNOG00000021750|Id1, ENSRNOG00000004210|Osr1, ENSRNOG00000056940|Cited2, ENSRNOG00000017392|Fgf2, ENSRNOG00000017801|Atf4, ENSRNOG00000005639|Ar, ENSRNOG00000010918|Cebpa, ENSRNOG00000053562|Arx, ENSRNOG00000021812|Scx, ENSRNOG00000005781|Wnt16, ENSRNOG0000003670…	21	ENSRNOG00000008536|Actc1, ENSRNOG00000013324|Cdh5, ENSRNOG00000000632|Cdk1, ENSRNOG00000002161|Tlr6, ENSRNOG00000020792|Etv4, ENSRNOG00000027894|Iqgap3, ENSRNOG00000042980|Adam19, ENSRNOG00000010522|Tlr4, ENSRNOG00000014751|Ret	9	364	4.82211
GO:0032147	activation of protein kinase activity	Biological Process	ENSRNOG00000011955|AABR07026997.1, ENSRNOG00000003278|Map3k14, ENSRNOG00000019883|Pak4, ENSRNOG00000014477|Acvr2b, ENSRNOG00000037211|Kif14, ENSRNOG00000008880|Nrk, ENSRNOG00000016013|Gprc5b	7	863	47	20328	0.1489	0.0034633	**	0.111658	ns	ENSRNOG00000011955|AABR07026997.1, ENSRNOG00000003278|Map3k14, ENSRNOG00000019883|Pak4, ENSRNOG00000014477|Acvr2b, ENSRNOG00000016013|Gprc5b	5	ENSRNOG00000037211|Kif14, ENSRNOG00000008880|Nrk	2	45	1.34164
GO:0043588	skin development	Biological Process	ENSRNOG00000003736|Col5a2, ENSRNOG00000008749|Col5a1, ENSRNOG00000003357|Col3a1, ENSRNOG00000058566|LOC103694381, ENSRNOG00000003897|Col1a1, ENSRNOG00000000836|Ltb, ENSRNOG00000061484|Adamts2	7	863	47	20328	0.1489	0.0034633	**	0.111658	ns	ENSRNOG00000058566|LOC103694381, ENSRNOG00000000836|Ltb	2	ENSRNOG00000003736|Col5a2, ENSRNOG00000008749|Col5a1, ENSRNOG00000003357|Col3a1, ENSRNOG00000003897|Col1a1, ENSRNOG00000061484|Adamts2	5	46	2.35907
GO:0004222	metalloendopeptidase activity	Molecular Function	ENSRNOG00000018865|Adamts12, ENSRNOG00000018384|Adam12, ENSRNOG00000057794|Adamts5, ENSRNOG00000037080|Adamts17, ENSRNOG00000023257|Adamts9, ENSRNOG00000015682|Kel, ENSRNOG00000027742|Adamtsl2, ENSRNOG00000042980|Adam19, ENSRNOG00000016812|Adamts16, ENSRNOG00000061484|Adamts2, ENSRNOG00000010947|Mmp14, ENSRNOG00000028036|Adamts7	12	863	115	20328	0.1043	0.0035596	**	0.112053	ns		0	ENSRNOG00000018865|Adamts12, ENSRNOG00000018384|Adam12, ENSRNOG00000057794|Adamts5, ENSRNOG00000037080|Adamts17, ENSRNOG00000023257|Adamts9, ENSRNOG00000015682|Kel, ENSRNOG00000027742|Adamtsl2, ENSRNOG00000042980|Adam19, ENSRNOG00000016812|Adamts16, ENSRNOG00000061484|Adamts2, ENSRNOG00000010947|Mmp14, ENSRNOG00000028036|Adamts7	12	86	-1.94099
GO:0010389	regulation of G2/M transition of mitotic cell cycle	Biological Process	ENSRNOG00000043192|Hacd1, ENSRNOG00000003388|Cenpf, ENSRNOG00000037211|Kif14	3	863	8	20328	0.375	0.00363722	**	0.112053	ns		0	ENSRNOG00000043192|Hacd1, ENSRNOG00000003388|Cenpf, ENSRNOG00000037211|Kif14	3	8	0.707107
GO:0032836	glomerular basement membrane development	Biological Process	ENSRNOG00000002461|Nid1, ENSRNOG00000015365|Col4a3, ENSRNOG00000014851|Col4a4	3	863	8	20328	0.375	0.00363722	**	0.112053	ns		0	ENSRNOG00000002461|Nid1, ENSRNOG00000015365|Col4a3, ENSRNOG00000014851|Col4a4	3	7	-1.88982
GO:0000778	kinetochore	Cellular Component	ENSRNOG00000007906|Bub1b, ENSRNOG00000013727|Ndc80, ENSRNOG00000032178|Cenpa	3	863	8	20328	0.375	0.00363722	**	0.112053	ns		0	ENSRNOG00000007906|Bub1b, ENSRNOG00000013727|Ndc80, ENSRNOG00000032178|Cenpa	3	8	-2.12132
GO:0003179	heart valve morphogenesis	Biological Process	ENSRNOG00000023257|Adamts9, ENSRNOG00000021812|Scx, ENSRNOG00000002607|Sox9	3	863	8	20328	0.375	0.00363722	**	0.112053	ns	ENSRNOG00000021812|Scx, ENSRNOG00000002607|Sox9	2	ENSRNOG00000023257|Adamts9	1	8	1.41421
GO:0008608	attachment of spindle microtubules to kinetochore	Biological Process	ENSRNOG00000013727|Ndc80, ENSRNOG00000060100|Knl1, ENSRNOG00000023698|Tex14	3	863	8	20328	0.375	0.00363722	**	0.112053	ns		0	ENSRNOG00000013727|Ndc80, ENSRNOG00000060100|Knl1, ENSRNOG00000023698|Tex14	3	8	0
GO:0001568	blood vessel development	Biological Process	ENSRNOG00000014426|Lox, ENSRNOG00000008749|Col5a1, ENSRNOG00000014357|Gja4, ENSRNOG00000003357|Col3a1, ENSRNOG00000009227|Aplnr, ENSRNOG00000056940|Cited2, ENSRNOG00000003897|Col1a1, ENSRNOG00000001892|Tbx1	8	863	60	20328	0.1333	0.00369902	**	0.113119	ns	ENSRNOG00000056940|Cited2, ENSRNOG00000001892|Tbx1	2	ENSRNOG00000014426|Lox, ENSRNOG00000008749|Col5a1, ENSRNOG00000014357|Gja4, ENSRNOG00000003357|Col3a1, ENSRNOG00000009227|Aplnr, ENSRNOG00000003897|Col1a1	6	55	1.21356
GO:0014902	myotube differentiation	Biological Process	ENSRNOG00000043192|Hacd1, ENSRNOG00000018390|Pld3, ENSRNOG00000011306|Myod1, ENSRNOG00000008592|Barx2	4	863	16	20328	0.25	0.00389976	**	0.11753	ns	ENSRNOG00000018390|Pld3, ENSRNOG00000011306|Myod1, ENSRNOG00000008592|Barx2	3	ENSRNOG00000043192|Hacd1	1	14	1.06904
GO:0004712	protein serine/threonine/tyrosine kinase activity	Molecular Function	ENSRNOG00000029055|Ttk, ENSRNOG00000019254|Dyrk1b, ENSRNOG00000014477|Acvr2b, ENSRNOG00000001769|Tnk2	4	863	16	20328	0.25	0.00389976	**	0.11753	ns	ENSRNOG00000019254|Dyrk1b, ENSRNOG00000014477|Acvr2b, ENSRNOG00000001769|Tnk2	3	ENSRNOG00000029055|Ttk	1	15	1.80739
GO:0005654	nucleoplasm	Cellular Component	ENSRNOG00000053047|Top2a, ENSRNOG00000013408|Npas2, ENSRNOG00000016706|Fanca, ENSRNOG00000003388|Cenpf, ENSRNOG00000025679|Stk40, ENSRNOG00000022143|Dusp23, ENSRNOG00000013324|Cdh5, ENSRNOG00000056596|Alas1, ENSRNOG00000021132|Trmt112, ENSRNOG00000011306|Myod1, ENSRNOG00000005608|Tead4, ENSRNOG00000016758|Loxl2, ENSRNOG00000020254|Per2, ENSRNOG00000005659|Aurkb, ENSRNOG00000011544|Zfp219, ENSRNOG…	131	863	2475	20328	0.0529	0.00420299	**	0.123489	ns	ENSRNOG00000016706|Fanca, ENSRNOG00000025679|Stk40, ENSRNOG00000022143|Dusp23, ENSRNOG00000021132|Trmt112, ENSRNOG00000011306|Myod1, ENSRNOG00000020254|Per2, ENSRNOG00000011544|Zfp219, ENSRNOG00000003407|Ptpn14, ENSRNOG00000013023|Nop53, ENSRNOG00000011026|Irf2bpl, ENSRNOG00000014252|Irf2bp1, ENSRNOG00000004505|Nfic, ENSRNOG00000007921|Hnrnpm, ENSRNOG00000021117|Rps6ka4, ENSRNOG00000039876|LOC681…	90	ENSRNOG00000053047|Top2a, ENSRNOG00000013408|Npas2, ENSRNOG00000003388|Cenpf, ENSRNOG00000013324|Cdh5, ENSRNOG00000056596|Alas1, ENSRNOG00000005608|Tead4, ENSRNOG00000016758|Loxl2, ENSRNOG00000005659|Aurkb, ENSRNOG00000012051|Ncaph, ENSRNOG00000000632|Cdk1, ENSRNOG00000006236|Dsn1, ENSRNOG00000062220|Cenpp, ENSRNOG00000019222|Tfdp1, ENSRNOG00000008040|Pimreg, ENSRNOG00000021713|Kif18b, ENSRNOG000…	41	2353	18.4919
GO:0000785	chromatin	Cellular Component	ENSRNOG00000015253|Hsf4, ENSRNOG00000011306|Myod1, ENSRNOG00000016758|Loxl2, ENSRNOG00000000488|Hmga1, ENSRNOG00000016875|Cbx7, ENSRNOG00000001004|Ncor2, ENSRNOG00000013172|Nr1h3, ENSRNOG00000051499|Tcf3, ENSRNOG00000036833|Zfp385a, ENSRNOG00000060154|Ddx23, ENSRNOG00000015921|Esco2, ENSRNOG00000014205|Klf2, ENSRNOG00000056940|Cited2, ENSRNOG00000018815|Plk1, ENSRNOG00000001585|Nrip1, ENSRNOG0000…	22	863	280	20328	0.0786	0.00425126	**	0.123489	ns	ENSRNOG00000015253|Hsf4, ENSRNOG00000011306|Myod1, ENSRNOG00000000488|Hmga1, ENSRNOG00000016875|Cbx7, ENSRNOG00000001004|Ncor2, ENSRNOG00000013172|Nr1h3, ENSRNOG00000051499|Tcf3, ENSRNOG00000036833|Zfp385a, ENSRNOG00000060154|Ddx23, ENSRNOG00000014205|Klf2, ENSRNOG00000056940|Cited2, ENSRNOG00000001585|Nrip1, ENSRNOG00000005639|Ar, ENSRNOG00000009446|Rxra, ENSRNOG00000046405|Hic1, ENSRNOG00000057…	16	ENSRNOG00000016758|Loxl2, ENSRNOG00000015921|Esco2, ENSRNOG00000018815|Plk1, ENSRNOG00000004682|Parpbp, ENSRNOG00000020281|Kif22, ENSRNOG00000057458|Oip5	6	258	6.10121
GO:0070555	response to interleukin-1	Biological Process	ENSRNOG00000003069|Cd38, ENSRNOG00000052025|Tle5, ENSRNOG00000020372|Hdac4, ENSRNOG00000002723|Sele, ENSRNOG00000053272|Chi3l1	5	863	26	20328	0.1923	0.0042628	**	0.123489	ns	ENSRNOG00000052025|Tle5, ENSRNOG00000020372|Hdac4, ENSRNOG00000002723|Sele, ENSRNOG00000053272|Chi3l1	4	ENSRNOG00000003069|Cd38	1	26	0.784465
GO:0009925	basal plasma membrane	Cellular Component	ENSRNOG00000020346|Best1, ENSRNOG00000015971|Slc12a2, ENSRNOG00000018170|Slc27a1, ENSRNOG00000022305|Abcc1, ENSRNOG00000016043|Aqp4, ENSRNOG00000014311|Slc7a8	6	863	37	20328	0.1622	0.00433504	**	0.123489	ns	ENSRNOG00000020346|Best1, ENSRNOG00000015971|Slc12a2, ENSRNOG00000018170|Slc27a1, ENSRNOG00000022305|Abcc1, ENSRNOG00000016043|Aqp4	5	ENSRNOG00000014311|Slc7a8	1	36	1.33333
GO:0051879	Hsp90 protein binding	Molecular Function	ENSRNOG00000019500|Cyp1a1, ENSRNOG00000013408|Npas2, ENSRNOG00000015971|Slc12a2, ENSRNOG00000012458|Cyp2e1, ENSRNOG00000019798|Stub1, ENSRNOG00000014124|Nod2	6	863	37	20328	0.1622	0.00433504	**	0.123489	ns	ENSRNOG00000019500|Cyp1a1, ENSRNOG00000015971|Slc12a2, ENSRNOG00000012458|Cyp2e1, ENSRNOG00000019798|Stub1	4	ENSRNOG00000013408|Npas2, ENSRNOG00000014124|Nod2	2	36	1.66667
GO:0010811	positive regulation of cell-substrate adhesion	Biological Process	ENSRNOG00000002461|Nid1, ENSRNOG00000001422|Col26a1, ENSRNOG00000052873|Npnt, ENSRNOG00000019183|Alox15, ENSRNOG00000039668|Col8a1, ENSRNOG00000014166|Smoc2	6	863	37	20328	0.1622	0.00433504	**	0.123489	ns		0	ENSRNOG00000002461|Nid1, ENSRNOG00000001422|Col26a1, ENSRNOG00000052873|Npnt, ENSRNOG00000019183|Alox15, ENSRNOG00000039668|Col8a1, ENSRNOG00000014166|Smoc2	6	37	-1.47959
GO:0055088	lipid homeostasis	Biological Process	ENSRNOG00000027434|Fitm2, ENSRNOG00000019812|Nr1h2, ENSRNOG00000000054|Abhd8, ENSRNOG00000013172|Nr1h3, ENSRNOG00000008052|Atp13a2, ENSRNOG00000010918|Cebpa	6	863	37	20328	0.1622	0.00433504	**	0.123489	ns	ENSRNOG00000019812|Nr1h2, ENSRNOG00000000054|Abhd8, ENSRNOG00000013172|Nr1h3, ENSRNOG00000008052|Atp13a2, ENSRNOG00000010918|Cebpa	5	ENSRNOG00000027434|Fitm2	1	32	3.18198
GO:0045184	establishment of protein localization	Biological Process	ENSRNOG00000014816|Slc1a1, ENSRNOG00000016377|Cep55, ENSRNOG00000018815|Plk1, ENSRNOG00000052873|Npnt, ENSRNOG00000037211|Kif14, ENSRNOG00000016538|Itga8	6	863	37	20328	0.1622	0.00433504	**	0.123489	ns		0	ENSRNOG00000014816|Slc1a1, ENSRNOG00000016377|Cep55, ENSRNOG00000018815|Plk1, ENSRNOG00000052873|Npnt, ENSRNOG00000037211|Kif14, ENSRNOG00000016538|Itga8	6	36	1
GO:0001501	skeletal system development	Biological Process	ENSRNOG00000003736|Col5a2, ENSRNOG00000052025|Tle5, ENSRNOG00000060615|Rai1, ENSRNOG00000013927|Jag2, ENSRNOG00000003357|Col3a1, ENSRNOG00000003897|Col1a1, ENSRNOG00000014477|Acvr2b, ENSRNOG00000020372|Hdac4, ENSRNOG00000007302|Fbn1, ENSRNOG00000002607|Sox9	10	863	89	20328	0.1124	0.00443301	**	0.125421	ns	ENSRNOG00000052025|Tle5, ENSRNOG00000060615|Rai1, ENSRNOG00000013927|Jag2, ENSRNOG00000014477|Acvr2b, ENSRNOG00000020372|Hdac4, ENSRNOG00000002607|Sox9	6	ENSRNOG00000003736|Col5a2, ENSRNOG00000003357|Col3a1, ENSRNOG00000003897|Col1a1, ENSRNOG00000007302|Fbn1	4	81	2.33333
GO:0071944	cell periphery	Cellular Component	ENSRNOG00000002461|Nid1, ENSRNOG00000013324|Cdh5, ENSRNOG00000018944|Pank1, ENSRNOG00000015971|Slc12a2, ENSRNOG00000009779|Krt8, ENSRNOG00000012764|Agap3, ENSRNOG00000011774|Fblim1, ENSRNOG00000014166|Smoc2	8	863	62	20328	0.129	0.00453911	**	0.126699	ns	ENSRNOG00000015971|Slc12a2, ENSRNOG00000009779|Krt8, ENSRNOG00000012764|Agap3	3	ENSRNOG00000002461|Nid1, ENSRNOG00000013324|Cdh5, ENSRNOG00000018944|Pank1, ENSRNOG00000011774|Fblim1, ENSRNOG00000014166|Smoc2	5	58	1.83829
GO:0090575	RNA polymerase II transcription regulator complex	Cellular Component	ENSRNOG00000034078|Mxi1, ENSRNOG00000019222|Tfdp1, ENSRNOG00000013172|Nr1h3, ENSRNOG00000051499|Tcf3, ENSRNOG00000017801|Atf4, ENSRNOG00000010918|Cebpa, ENSRNOG00000009446|Rxra, ENSRNOG00000057347|Cebpb	8	863	62	20328	0.129	0.00453911	**	0.126699	ns	ENSRNOG00000034078|Mxi1, ENSRNOG00000013172|Nr1h3, ENSRNOG00000051499|Tcf3, ENSRNOG00000017801|Atf4, ENSRNOG00000010918|Cebpa, ENSRNOG00000009446|Rxra, ENSRNOG00000057347|Cebpb	7	ENSRNOG00000019222|Tfdp1	1	58	5.25226
GO:0007507	heart development	Biological Process	ENSRNOG00000014426|Lox, ENSRNOG00000019780|Sypl2, ENSRNOG00000018250|Tnni3, ENSRNOG00000008176|Nppa, ENSRNOG00000003357|Col3a1, ENSRNOG00000005451|Dnah11, ENSRNOG00000009227|Aplnr, ENSRNOG00000021750|Id1, ENSRNOG00000004210|Osr1, ENSRNOG00000010681|Pitx2, ENSRNOG00000056940|Cited2, ENSRNOG00000001892|Tbx1, ENSRNOG00000003203|Hexim1, ENSRNOG00000014477|Acvr2b, ENSRNOG00000042980|Adam19, ENSRNOG000…	19	863	232	20328	0.0819	0.00488444	**	0.127044	ns	ENSRNOG00000018250|Tnni3, ENSRNOG00000008176|Nppa, ENSRNOG00000021750|Id1, ENSRNOG00000004210|Osr1, ENSRNOG00000010681|Pitx2, ENSRNOG00000056940|Cited2, ENSRNOG00000001892|Tbx1, ENSRNOG00000003203|Hexim1, ENSRNOG00000014477|Acvr2b, ENSRNOG00000026124|Id3, ENSRNOG00000004158|Hdac9, ENSRNOG00000002607|Sox9	12	ENSRNOG00000014426|Lox, ENSRNOG00000019780|Sypl2, ENSRNOG00000003357|Col3a1, ENSRNOG00000005451|Dnah11, ENSRNOG00000009227|Aplnr, ENSRNOG00000042980|Adam19, ENSRNOG00000007302|Fbn1	7	214	4.10152
GO:0043032	positive regulation of macrophage activation	Biological Process	ENSRNOG00000002161|Tlr6, ENSRNOG00000010918|Cebpa, ENSRNOG00000014532|Lbp, ENSRNOG00000010522|Tlr4	4	863	17	20328	0.2353	0.00493032	**	0.127044	ns	ENSRNOG00000010918|Cebpa	1	ENSRNOG00000002161|Tlr6, ENSRNOG00000014532|Lbp, ENSRNOG00000010522|Tlr4	3	14	-0.534522
GO:0005524	ATP binding	Molecular Function	ENSRNOG00000003330|Acsf2, ENSRNOG00000053047|Top2a, ENSRNOG00000031211|Acsm5, ENSRNOG00000020835|Hipk4, ENSRNOG00000025679|Stk40, ENSRNOG00000055450|Ckmt2, ENSRNOG00000008536|Actc1, ENSRNOG00000058866|Myo5a, ENSRNOG00000018725|Phkg2, ENSRNOG00000018944|Pank1, ENSRNOG00000005659|Aurkb, ENSRNOG00000007906|Bub1b, ENSRNOG00000000632|Cdk1, ENSRNOG00000021117|Rps6ka4, ENSRNOG00000014832|Mapkapk3, ENSRN…	75	863	1312	20328	0.0572	0.00519664	**	0.127044	ns	ENSRNOG00000003330|Acsf2, ENSRNOG00000031211|Acsm5, ENSRNOG00000020835|Hipk4, ENSRNOG00000025679|Stk40, ENSRNOG00000058866|Myo5a, ENSRNOG00000018725|Phkg2, ENSRNOG00000021117|Rps6ka4, ENSRNOG00000014832|Mapkapk3, ENSRNOG00000019057|Prkcq, ENSRNOG00000010819|Hspa4l, ENSRNOG00000019254|Dyrk1b, ENSRNOG00000053729|Tesk1, ENSRNOG00000049484|Atp9a, ENSRNOG00000003278|Map3k14, ENSRNOG00000022305|Abcc1, …	41	ENSRNOG00000053047|Top2a, ENSRNOG00000055450|Ckmt2, ENSRNOG00000008536|Actc1, ENSRNOG00000018944|Pank1, ENSRNOG00000005659|Aurkb, ENSRNOG00000007906|Bub1b, ENSRNOG00000000632|Cdk1, ENSRNOG00000029055|Ttk, ENSRNOG00000014080|Kif23, ENSRNOG00000009565|Pdk4, ENSRNOG00000056069|Kif11, ENSRNOG00000021713|Kif18b, ENSRNOG00000019100|Kif2c, ENSRNOG00000005451|Dnah11, ENSRNOG00000001082|Abcb9, ENSRNOG0000…	34	1236	8.47631
GO:0002933	lipid hydroxylation	Biological Process	ENSRNOG00000019500|Cyp1a1, ENSRNOG00000012458|Cyp2e1	2	863	3	20328	0.6667	0.00524844	**	0.127044	ns	ENSRNOG00000019500|Cyp1a1, ENSRNOG00000012458|Cyp2e1	2		0	3	1.73205
GO:0005606	laminin-1 complex	Cellular Component	ENSRNOG00000002680|Lamc1, ENSRNOG00000005678|Lamb1	2	863	3	20328	0.6667	0.00524844	**	0.127044	ns		0	ENSRNOG00000002680|Lamc1, ENSRNOG00000005678|Lamb1	2	2	-1.41421
GO:0043259	laminin-10 complex	Cellular Component	ENSRNOG00000002680|Lamc1, ENSRNOG00000005678|Lamb1	2	863	3	20328	0.6667	0.00524844	**	0.127044	ns		0	ENSRNOG00000002680|Lamc1, ENSRNOG00000005678|Lamb1	2	3	-1.73205
GO:1900746	regulation of vascular endothelial growth factor signaling pathway	Biological Process	ENSRNOG00000007628|Ptp4a3, ENSRNOG00000007650|Cd63	2	863	3	20328	0.6667	0.00524844	**	0.127044	ns	ENSRNOG00000007628|Ptp4a3, ENSRNOG00000007650|Cd63	2		0	3	0.57735
GO:0010866	regulation of triglyceride biosynthetic process	Biological Process	ENSRNOG00000027434|Fitm2, ENSRNOG00000046834|C3	2	863	3	20328	0.6667	0.00524844	**	0.127044	ns	ENSRNOG00000046834|C3	1	ENSRNOG00000027434|Fitm2	1	3	0.57735
GO:0032369	negative regulation of lipid transport	Biological Process	ENSRNOG00000019812|Nr1h2, ENSRNOG00000013172|Nr1h3	2	863	3	20328	0.6667	0.00524844	**	0.127044	ns	ENSRNOG00000019812|Nr1h2, ENSRNOG00000013172|Nr1h3	2		0	3	1.73205
GO:0001838	embryonic epithelial tube formation	Biological Process	ENSRNOG00000013166|Wnt4, ENSRNOG00000014751|Ret	2	863	3	20328	0.6667	0.00524844	**	0.127044	ns	ENSRNOG00000013166|Wnt4	1	ENSRNOG00000014751|Ret	1	3	0.57735
GO:0060748	tertiary branching involved in mammary gland duct morphogenesis	Biological Process	ENSRNOG00000013166|Wnt4, ENSRNOG00000005639|Ar	2	863	3	20328	0.6667	0.00524844	**	0.127044	ns	ENSRNOG00000013166|Wnt4, ENSRNOG00000005639|Ar	2		0	2	1.41421
GO:0072034	renal vesicle induction	Biological Process	ENSRNOG00000013166|Wnt4, ENSRNOG00000002607|Sox9	2	863	3	20328	0.6667	0.00524844	**	0.127044	ns	ENSRNOG00000013166|Wnt4, ENSRNOG00000002607|Sox9	2		0	3	0.57735
GO:0016321	female meiosis chromosome segregation	Biological Process	ENSRNOG00000029055|Ttk, ENSRNOG00000018815|Plk1	2	863	3	20328	0.6667	0.00524844	**	0.127044	ns		0	ENSRNOG00000029055|Ttk, ENSRNOG00000018815|Plk1	2	3	-1.73205
GO:0031545	peptidyl-proline 4-dioxygenase activity	Molecular Function	ENSRNOG00000005053|Egln3, ENSRNOG00000020947|Egln2	2	863	3	20328	0.6667	0.00524844	**	0.127044	ns	ENSRNOG00000005053|Egln3, ENSRNOG00000020947|Egln2	2		0	3	0.57735
GO:0034080	CENP-A containing chromatin assembly	Biological Process	ENSRNOG00000062220|Cenpp, ENSRNOG00000057458|Oip5	2	863	3	20328	0.6667	0.00524844	**	0.127044	ns		0	ENSRNOG00000062220|Cenpp, ENSRNOG00000057458|Oip5	2	3	-1.73205
GO:0140359	ABC-type transporter activity	Molecular Function	ENSRNOG00000022305|Abcc1, ENSRNOG00000018863|Abcc10	2	863	3	20328	0.6667	0.00524844	**	0.127044	ns	ENSRNOG00000022305|Abcc1, ENSRNOG00000018863|Abcc10	2		0	3	0.57735
GO:0070644	vitamin D response element binding	Molecular Function	ENSRNOG00000051499|Tcf3, ENSRNOG00000009446|Rxra	2	863	3	20328	0.6667	0.00524844	**	0.127044	ns	ENSRNOG00000051499|Tcf3, ENSRNOG00000009446|Rxra	2		0	3	1.73205
GO:0035993	deltoid tuberosity development	Biological Process	ENSRNOG00000010681|Pitx2, ENSRNOG00000021812|Scx	2	863	3	20328	0.6667	0.00524844	**	0.127044	ns	ENSRNOG00000010681|Pitx2, ENSRNOG00000021812|Scx	2		0	3	1.73205
GO:2000721	obsolete positive regulation of transcription from RNA polymerase II promoter involved in smooth muscle cell differentiation	Biological Process	ENSRNOG00000052873|Npnt, ENSRNOG00000016538|Itga8	2	863	3	20328	0.6667	0.00524844	**	0.127044	ns		0	ENSRNOG00000052873|Npnt, ENSRNOG00000016538|Itga8	2	3	-0.57735
GO:0035583	sequestering of TGFbeta in extracellular matrix	Biological Process	ENSRNOG00000043219|Fbn2, ENSRNOG00000007302|Fbn1	2	863	3	20328	0.6667	0.00524844	**	0.127044	ns		0	ENSRNOG00000043219|Fbn2, ENSRNOG00000007302|Fbn1	2	3	-0.57735
GO:0060585	positive regulation of prostaglandin-endoperoxide synthase activity	Biological Process	ENSRNOG00000014124|Nod2, ENSRNOG00000009390|Edn2	2	863	3	20328	0.6667	0.00524844	**	0.127044	ns	ENSRNOG00000009390|Edn2	1	ENSRNOG00000014124|Nod2	1	3	0.57735
GO:0046872	metal ion binding	Molecular Function	ENSRNOG00000019500|Cyp1a1, ENSRNOG00000053047|Top2a, ENSRNOG00000031211|Acsm5, ENSRNOG00000033559|AC128290.1, ENSRNOG00000014613|Ddah1, ENSRNOG00000015071|Zim1, ENSRNOG00000014075|Clybl, ENSRNOG00000010079|Ca3, ENSRNOG00000005569|Phospho1, ENSRNOG00000013324|Cdh5, ENSRNOG00000056162|AC111885.1, ENSRNOG00000016758|Loxl2, ENSRNOG00000005659|Aurkb, ENSRNOG00000017079|Pgm2l1, ENSRNOG00000014252|Irf2b…	89	863	1602	20328	0.0556	0.00526544	**	0.127044	ns	ENSRNOG00000019500|Cyp1a1, ENSRNOG00000031211|Acsm5, ENSRNOG00000033559|AC128290.1, ENSRNOG00000010079|Ca3, ENSRNOG00000005569|Phospho1, ENSRNOG00000056162|AC111885.1, ENSRNOG00000017079|Pgm2l1, ENSRNOG00000014252|Irf2bp1, ENSRNOG00000012458|Cyp2e1, ENSRNOG00000037426|LOC100912590, ENSRNOG00000048168|Gtpbp6, ENSRNOG00000011702|Foxp3, ENSRNOG00000005053|Egln3, ENSRNOG00000001827|Masp1, ENSRNOG0000…	56	ENSRNOG00000053047|Top2a, ENSRNOG00000014613|Ddah1, ENSRNOG00000015071|Zim1, ENSRNOG00000014075|Clybl, ENSRNOG00000013324|Cdh5, ENSRNOG00000016758|Loxl2, ENSRNOG00000005659|Aurkb, ENSRNOG00000057794|Adamts5, ENSRNOG00000010589|Zfp622, ENSRNOG00000009629|Car2, ENSRNOG00000007539|Rsad2, ENSRNOG00000017833|Actn2, ENSRNOG00000037080|Adamts17, ENSRNOG00000023257|Adamts9, ENSRNOG00000003357|Col3a1, ENS…	33	1445	8.91797
GO:0034109	homotypic cell-cell adhesion	Biological Process	ENSRNOG00000013674|Megf10, ENSRNOG00000050735|Cd99, ENSRNOG00000013515|Ptpru	3	863	9	20328	0.3333	0.00528458	**	0.127044	ns	ENSRNOG00000050735|Cd99, ENSRNOG00000013515|Ptpru	2	ENSRNOG00000013674|Megf10	1	9	2.33333
GO:1904668	positive regulation of ubiquitin protein ligase activity	Biological Process	ENSRNOG00000018815|Plk1, ENSRNOG00000054474|Mastl, ENSRNOG00000028415|Cdc20	3	863	9	20328	0.3333	0.00528458	**	0.127044	ns		0	ENSRNOG00000018815|Plk1, ENSRNOG00000054474|Mastl, ENSRNOG00000028415|Cdc20	3	9	-0.333333
GO:0030017	sarcomere	Cellular Component	ENSRNOG00000008536|Actc1, ENSRNOG00000018250|Tnni3, ENSRNOG00000012307|Mybpc3, ENSRNOG00000007999|Abra, ENSRNOG00000017833|Actn2	5	863	28	20328	0.1786	0.00593873	**	0.141138	ns	ENSRNOG00000018250|Tnni3, ENSRNOG00000012307|Mybpc3	2	ENSRNOG00000008536|Actc1, ENSRNOG00000007999|Abra, ENSRNOG00000017833|Actn2	3	28	1.51186
GO:0006730	one-carbon metabolic process	Biological Process	ENSRNOG00000010079|Ca3, ENSRNOG00000015442|Sfxn3, ENSRNOG00000021017|Ca11, ENSRNOG00000009629|Car2, ENSRNOG00000023162|Ca14	5	863	28	20328	0.1786	0.00593873	**	0.141138	ns	ENSRNOG00000010079|Ca3, ENSRNOG00000015442|Sfxn3, ENSRNOG00000021017|Ca11	3	ENSRNOG00000009629|Car2, ENSRNOG00000023162|Ca14	2	26	1.1767
GO:0007520	myoblast fusion	Biological Process	ENSRNOG00000011306|Myod1, ENSRNOG00000006142|Mymk, ENSRNOG00000019254|Dyrk1b, ENSRNOG00000057794|Adamts5	4	863	18	20328	0.2222	0.00612878	**	0.1432	ns	ENSRNOG00000011306|Myod1, ENSRNOG00000019254|Dyrk1b	2	ENSRNOG00000006142|Mymk, ENSRNOG00000057794|Adamts5	2	14	-2.67261
GO:0006956	complement activation	Biological Process	ENSRNOG00000001827|Masp1, ENSRNOG00000046834|C3, ENSRNOG00000030729|C4b, ENSRNOG00000000443|LOC103689965	4	863	18	20328	0.2222	0.00612878	**	0.1432	ns	ENSRNOG00000001827|Masp1, ENSRNOG00000046834|C3, ENSRNOG00000030729|C4b, ENSRNOG00000000443|LOC103689965	4		0	15	2.84019
GO:0042908	xenobiotic transport	Biological Process	ENSRNOG00000022305|Abcc1, ENSRNOG00000018863|Abcc10, ENSRNOG00000057404|Slc47a1, ENSRNOG00000057978|AABR07028997.1	4	863	18	20328	0.2222	0.00612878	**	0.1432	ns	ENSRNOG00000022305|Abcc1, ENSRNOG00000018863|Abcc10, ENSRNOG00000057404|Slc47a1, ENSRNOG00000057978|AABR07028997.1	4		0	16	1
GO:0071300	cellular response to retinoic acid	Biological Process	ENSRNOG00000015191|Phc1, ENSRNOG00000004210|Osr1, ENSRNOG00000003897|Col1a1, ENSRNOG00000001892|Tbx1, ENSRNOG00000002607|Sox9, ENSRNOG00000018126|Abca1, ENSRNOG00000014751|Ret	7	863	53	20328	0.1321	0.00681944	**	0.158447	ns	ENSRNOG00000015191|Phc1, ENSRNOG00000004210|Osr1, ENSRNOG00000001892|Tbx1, ENSRNOG00000002607|Sox9, ENSRNOG00000018126|Abca1	5	ENSRNOG00000003897|Col1a1, ENSRNOG00000014751|Ret	2	49	1
GO:0005876	spindle microtubule	Cellular Component	ENSRNOG00000005659|Aurkb, ENSRNOG00000000632|Cdk1, ENSRNOG00000056069|Kif11, ENSRNOG00000018815|Plk1, ENSRNOG00000004882|Capn6	5	863	29	20328	0.1724	0.00692983	**	0.159239	ns		0	ENSRNOG00000005659|Aurkb, ENSRNOG00000000632|Cdk1, ENSRNOG00000056069|Kif11, ENSRNOG00000018815|Plk1, ENSRNOG00000004882|Capn6	5	29	0.185695
GO:0016311	dephosphorylation	Biological Process	ENSRNOG00000016636|Lpin3, ENSRNOG00000022143|Dusp23, ENSRNOG00000007628|Ptp4a3, ENSRNOG00000010079|Ca3, ENSRNOG00000005569|Phospho1, ENSRNOG00000003407|Ptpn14, ENSRNOG00000011518|Dusp26, ENSRNOG00000046257|Ctdspl, ENSRNOG00000004377|Lpin1, ENSRNOG00000012164|Plppr2, ENSRNOG00000006030|Ptprz1, ENSRNOG00000013515|Ptpru, ENSRNOG00000009785|Cdkn3, ENSRNOG00000011425|Ptpn3	14	863	157	20328	0.0892	0.00710658	**	0.159239	ns	ENSRNOG00000022143|Dusp23, ENSRNOG00000007628|Ptp4a3, ENSRNOG00000010079|Ca3, ENSRNOG00000005569|Phospho1, ENSRNOG00000003407|Ptpn14, ENSRNOG00000011518|Dusp26, ENSRNOG00000012164|Plppr2, ENSRNOG00000013515|Ptpru, ENSRNOG00000011425|Ptpn3	9	ENSRNOG00000016636|Lpin3, ENSRNOG00000046257|Ctdspl, ENSRNOG00000004377|Lpin1, ENSRNOG00000006030|Ptprz1, ENSRNOG00000009785|Cdkn3	5	147	3.21667
GO:0006357	regulation of transcription by RNA polymerase II	Biological Process	ENSRNOG00000050869|Cebpd, ENSRNOG00000015071|Zim1, ENSRNOG00000015253|Hsf4, ENSRNOG00000011306|Myod1, ENSRNOG00000005608|Tead4, ENSRNOG00000019812|Nr1h2, ENSRNOG00000052025|Tle5, ENSRNOG00000014252|Irf2bp1, ENSRNOG00000004505|Nfic, ENSRNOG00000018803|Mrtfa, ENSRNOG00000019383|Tef, ENSRNOG00000011702|Foxp3, ENSRNOG00000060615|Rai1, ENSRNOG00000042838|Junb, ENSRNOG00000019222|Tfdp1, ENSRNOG00000000…	62	863	1064	20328	0.0583	0.00714821	**	0.159239	ns	ENSRNOG00000050869|Cebpd, ENSRNOG00000015253|Hsf4, ENSRNOG00000011306|Myod1, ENSRNOG00000019812|Nr1h2, ENSRNOG00000052025|Tle5, ENSRNOG00000014252|Irf2bp1, ENSRNOG00000004505|Nfic, ENSRNOG00000018803|Mrtfa, ENSRNOG00000019383|Tef, ENSRNOG00000011702|Foxp3, ENSRNOG00000060615|Rai1, ENSRNOG00000042838|Junb, ENSRNOG00000000974|Zfp358, ENSRNOG00000006281|LOC108348320, ENSRNOG00000018987|Crebzf, ENSRN…	54	ENSRNOG00000015071|Zim1, ENSRNOG00000005608|Tead4, ENSRNOG00000019222|Tfdp1, ENSRNOG00000020792|Etv4, ENSRNOG00000004377|Lpin1, ENSRNOG00000017414|Irf7, ENSRNOG00000033433|Csrnp1, ENSRNOG00000001785|Etv5	8	883	12.0813
GO:0001658	branching involved in ureteric bud morphogenesis	Biological Process	ENSRNOG00000013166|Wnt4, ENSRNOG00000017392|Fgf2, ENSRNOG00000052873|Npnt, ENSRNOG00000028335|Fat4, ENSRNOG00000016812|Adamts16, ENSRNOG00000002607|Sox9	6	863	41	20328	0.1463	0.00726574	**	0.159239	ns	ENSRNOG00000013166|Wnt4, ENSRNOG00000017392|Fgf2, ENSRNOG00000002607|Sox9	3	ENSRNOG00000052873|Npnt, ENSRNOG00000028335|Fat4, ENSRNOG00000016812|Adamts16	3	35	1.18322
GO:0032715	negative regulation of interleukin-6 production	Biological Process	ENSRNOG00000011702|Foxp3, ENSRNOG00000004763|Sirpa, ENSRNOG00000016043|Aqp4, ENSRNOG00000059073|Slamf1, ENSRNOG00000018570|C1qtnf3, ENSRNOG00000010522|Tlr4	6	863	41	20328	0.1463	0.00726574	**	0.159239	ns	ENSRNOG00000011702|Foxp3, ENSRNOG00000004763|Sirpa, ENSRNOG00000016043|Aqp4	3	ENSRNOG00000059073|Slamf1, ENSRNOG00000018570|C1qtnf3, ENSRNOG00000010522|Tlr4	3	36	2
GO:0030048	actin filament-based movement	Biological Process	ENSRNOG00000008536|Actc1, ENSRNOG00000025757|Myh6, ENSRNOG00000020014|Myh14	3	863	10	20328	0.3	0.00731297	**	0.159239	ns	ENSRNOG00000025757|Myh6, ENSRNOG00000020014|Myh14	2	ENSRNOG00000008536|Actc1	1	10	0
GO:0140115	export across plasma membrane	Biological Process	ENSRNOG00000018170|Slc27a1, ENSRNOG00000022305|Abcc1, ENSRNOG00000018126|Abca1	3	863	10	20328	0.3	0.00731297	**	0.159239	ns	ENSRNOG00000018170|Slc27a1, ENSRNOG00000022305|Abcc1, ENSRNOG00000018126|Abca1	3		0	10	1.89737
GO:1990023	mitotic spindle midzone	Cellular Component	ENSRNOG00000005659|Aurkb, ENSRNOG00000005037|Kif18a, ENSRNOG00000009339|Cenpe	3	863	10	20328	0.3	0.00731297	**	0.159239	ns		0	ENSRNOG00000005659|Aurkb, ENSRNOG00000005037|Kif18a, ENSRNOG00000009339|Cenpe	3	10	-1.26491
GO:0001527	microfibril	Cellular Component	ENSRNOG00000002382|Mfap4, ENSRNOG00000043219|Fbn2, ENSRNOG00000007302|Fbn1	3	863	10	20328	0.3	0.00731297	**	0.159239	ns		0	ENSRNOG00000002382|Mfap4, ENSRNOG00000043219|Fbn2, ENSRNOG00000007302|Fbn1	3	10	-1.89737
GO:1903671	negative regulation of sprouting angiogenesis	Biological Process	ENSRNOG00000015753|Epn1, ENSRNOG00000023257|Adamts9, ENSRNOG00000014205|Klf2	3	863	10	20328	0.3	0.00731297	**	0.159239	ns	ENSRNOG00000015753|Epn1, ENSRNOG00000014205|Klf2	2	ENSRNOG00000023257|Adamts9	1	10	0
GO:0007019	microtubule depolymerization	Biological Process	ENSRNOG00000021713|Kif18b, ENSRNOG00000019100|Kif2c, ENSRNOG00000005037|Kif18a	3	863	10	20328	0.3	0.00731297	**	0.159239	ns		0	ENSRNOG00000021713|Kif18b, ENSRNOG00000019100|Kif2c, ENSRNOG00000005037|Kif18a	3	9	0.333333
GO:0070986	left/right axis specification	Biological Process	ENSRNOG00000057867|Mns1, ENSRNOG00000010681|Pitx2, ENSRNOG00000056940|Cited2	3	863	10	20328	0.3	0.00731297	**	0.159239	ns	ENSRNOG00000010681|Pitx2, ENSRNOG00000056940|Cited2	2	ENSRNOG00000057867|Mns1	1	10	0
GO:0071407	cellular response to organic cyclic compound	Biological Process	ENSRNOG00000019500|Cyp1a1, ENSRNOG00000014816|Slc1a1, ENSRNOG00000010918|Cebpa, ENSRNOG00000019883|Pak4, ENSRNOG00000057347|Cebpb, ENSRNOG00000015423|Ccna2, ENSRNOG00000014124|Nod2	7	863	54	20328	0.1296	0.00755516	**	0.162823	ns	ENSRNOG00000019500|Cyp1a1, ENSRNOG00000010918|Cebpa, ENSRNOG00000019883|Pak4, ENSRNOG00000057347|Cebpb	4	ENSRNOG00000014816|Slc1a1, ENSRNOG00000015423|Ccna2, ENSRNOG00000014124|Nod2	3	51	1.82036
GO:0008201	heparin binding	Molecular Function	ENSRNOG00000020525|Col5a3, ENSRNOG00000008749|Col5a1, ENSRNOG00000057794|Adamts5, ENSRNOG00000017392|Fgf2, ENSRNOG00000019598|Vegfa, ENSRNOG00000018646|Hbegf, ENSRNOG00000007302|Fbn1, ENSRNOG00000002746|Fstl1, ENSRNOG00000014166|Smoc2, ENSRNOG00000003616|Grem2, ENSRNOG00000001622|Impg2	11	863	111	20328	0.0991	0.00755586	**	0.162823	ns	ENSRNOG00000017392|Fgf2, ENSRNOG00000003616|Grem2	2	ENSRNOG00000020525|Col5a3, ENSRNOG00000008749|Col5a1, ENSRNOG00000057794|Adamts5, ENSRNOG00000019598|Vegfa, ENSRNOG00000018646|Hbegf, ENSRNOG00000007302|Fbn1, ENSRNOG00000002746|Fstl1, ENSRNOG00000014166|Smoc2, ENSRNOG00000001622|Impg2	9	99	1.70856
GO:0030509	BMP signaling pathway	Biological Process	ENSRNOG00000002434|Tmem100, ENSRNOG00000012874|Rgma, ENSRNOG00000021750|Id1, ENSRNOG00000021812|Scx, ENSRNOG00000014477|Acvr2b, ENSRNOG00000021200|Hjv, ENSRNOG00000009173|Smad6, ENSRNOG00000062030|Cers1	8	863	68	20328	0.1176	0.00795115	**	0.170458	ns	ENSRNOG00000002434|Tmem100, ENSRNOG00000012874|Rgma, ENSRNOG00000021750|Id1, ENSRNOG00000021812|Scx, ENSRNOG00000014477|Acvr2b, ENSRNOG00000021200|Hjv, ENSRNOG00000009173|Smad6, ENSRNOG00000062030|Cers1	8		0	60	2.32379
GO:0006631	fatty acid metabolic process	Biological Process	ENSRNOG00000043192|Hacd1, ENSRNOG00000003330|Acsf2, ENSRNOG00000019500|Cyp1a1, ENSRNOG00000031211|Acsm5, ENSRNOG00000017716|Ucp3, ENSRNOG00000006779|Crot, ENSRNOG00000012458|Cyp2e1, ENSRNOG00000001770|Ehhadh, ENSRNOG00000047089|Alkbh7, ENSRNOG00000010940|Acad11	10	863	97	20328	0.1031	0.00811089	**	0.172991	ns	ENSRNOG00000003330|Acsf2, ENSRNOG00000019500|Cyp1a1, ENSRNOG00000031211|Acsm5, ENSRNOG00000006779|Crot, ENSRNOG00000012458|Cyp2e1, ENSRNOG00000001770|Ehhadh, ENSRNOG00000047089|Alkbh7, ENSRNOG00000010940|Acad11	8	ENSRNOG00000043192|Hacd1, ENSRNOG00000017716|Ucp3	2	86	2.15666
GO:0004674	protein serine/threonine kinase activity	Molecular Function	ENSRNOG00000005659|Aurkb, ENSRNOG00000000632|Cdk1, ENSRNOG00000021117|Rps6ka4, ENSRNOG00000014832|Mapkapk3, ENSRNOG00000029055|Ttk, ENSRNOG00000019057|Prkcq, ENSRNOG00000019254|Dyrk1b, ENSRNOG00000003278|Map3k14, ENSRNOG00000006934|Acvr1b, ENSRNOG00000018815|Plk1, ENSRNOG00000023521|Map3k10, ENSRNOG00000019883|Pak4, ENSRNOG00000014477|Acvr2b, ENSRNOG00000055769|AABR07054286.1, ENSRNOG00000002412|…	23	863	315	20328	0.073	0.00839187	**	0.17807	ns	ENSRNOG00000021117|Rps6ka4, ENSRNOG00000014832|Mapkapk3, ENSRNOG00000019057|Prkcq, ENSRNOG00000019254|Dyrk1b, ENSRNOG00000003278|Map3k14, ENSRNOG00000006934|Acvr1b, ENSRNOG00000023521|Map3k10, ENSRNOG00000019883|Pak4, ENSRNOG00000014477|Acvr2b, ENSRNOG00000055769|AABR07054286.1, ENSRNOG00000004362|Rps6ka5, ENSRNOG00000022636|Alpk1, ENSRNOG00000027456|Cdc42bpg, ENSRNOG00000004828|Acvr1c	14	ENSRNOG00000005659|Aurkb, ENSRNOG00000000632|Cdk1, ENSRNOG00000029055|Ttk, ENSRNOG00000018815|Plk1, ENSRNOG00000002412|Mapk7, ENSRNOG00000054474|Mastl, ENSRNOG00000013598|Melk, ENSRNOG00000015308|Pbk, ENSRNOG00000008880|Nrk	9	300	5.19615
GO:0042383	sarcolemma	Cellular Component	ENSRNOG00000000826|Flot1, ENSRNOG00000011134|Lama2, ENSRNOG00000009779|Krt8, ENSRNOG00000016043|Aqp4, ENSRNOG00000001254|Col6a2, ENSRNOG00000001249|Col6a1, ENSRNOG00000029871|Slc8a3, ENSRNOG00000011808|Ghrhr, ENSRNOG00000059834|Cib2	9	863	83	20328	0.1084	0.00852373	**	0.17995	ns	ENSRNOG00000000826|Flot1, ENSRNOG00000009779|Krt8, ENSRNOG00000016043|Aqp4, ENSRNOG00000029871|Slc8a3, ENSRNOG00000059834|Cib2	5	ENSRNOG00000011134|Lama2, ENSRNOG00000001254|Col6a2, ENSRNOG00000001249|Col6a1, ENSRNOG00000011808|Ghrhr	4	82	1.32518
GO:0044255	cellular lipid metabolic process	Biological Process	ENSRNOG00000016636|Lpin3, ENSRNOG00000019812|Nr1h2, ENSRNOG00000013172|Nr1h3, ENSRNOG00000004377|Lpin1	4	863	20	20328	0.2	0.00907252	**	0.183672	ns	ENSRNOG00000019812|Nr1h2, ENSRNOG00000013172|Nr1h3	2	ENSRNOG00000016636|Lpin3, ENSRNOG00000004377|Lpin1	2	19	-0.229416
GO:0005615	extracellular space	Cellular Component	ENSRNOG00000016281|Col4a1, ENSRNOG00000007300|C1qtnf6, ENSRNOG00000020525|Col5a3, ENSRNOG00000012840|Sparc, ENSRNOG00000014426|Lox, ENSRNOG00000019584|Dlk1, ENSRNOG00000005195|Cst3, ENSRNOG00000018951|Col4a5, ENSRNOG00000016758|Loxl2, ENSRNOG00000060614|Pxdn, ENSRNOG00000007650|Cd63, ENSRNOG00000047706|LOC103690108, ENSRNOG00000002382|Mfap4, ENSRNOG00000013166|Wnt4, ENSRNOG00000001827|Masp1, ENSR…	70	863	1241	20328	0.0564	0.00916395	**	0.183672	ns	ENSRNOG00000005195|Cst3, ENSRNOG00000007650|Cd63, ENSRNOG00000013166|Wnt4, ENSRNOG00000001827|Masp1, ENSRNOG00000008176|Nppa, ENSRNOG00000046834|C3, ENSRNOG00000006767|Cst7, ENSRNOG00000058566|LOC103694381, ENSRNOG00000017392|Fgf2, ENSRNOG00000000836|Ltb, ENSRNOG00000038999|RT1-A1, ENSRNOG00000009140|C1qtnf4, ENSRNOG00000021200|Hjv, ENSRNOG00000046021|LOC108348172, ENSRNOG00000062030|Cers1, ENSRN…	34	ENSRNOG00000016281|Col4a1, ENSRNOG00000007300|C1qtnf6, ENSRNOG00000020525|Col5a3, ENSRNOG00000012840|Sparc, ENSRNOG00000014426|Lox, ENSRNOG00000019584|Dlk1, ENSRNOG00000018951|Col4a5, ENSRNOG00000016758|Loxl2, ENSRNOG00000060614|Pxdn, ENSRNOG00000047706|LOC103690108, ENSRNOG00000002382|Mfap4, ENSRNOG00000057794|Adamts5, ENSRNOG00000009629|Car2, ENSRNOG00000046521|LOC100911572, ENSRNOG00000023257|…	36	769	3.20942
GO:0030512	negative regulation of transforming growth factor beta receptor signaling pathway	Biological Process	ENSRNOG00000012420|Bcl9l, ENSRNOG00000000410|Nepn, ENSRNOG00000019798|Stub1, ENSRNOG00000027742|Adamtsl2, ENSRNOG00000008182|Htra3, ENSRNOG00000009173|Smad6, ENSRNOG00000020161|Zbtb7a	7	863	56	20328	0.125	0.00920013	**	0.183672	ns	ENSRNOG00000012420|Bcl9l, ENSRNOG00000019798|Stub1, ENSRNOG00000009173|Smad6, ENSRNOG00000020161|Zbtb7a	4	ENSRNOG00000000410|Nepn, ENSRNOG00000027742|Adamtsl2, ENSRNOG00000008182|Htra3	3	51	0.980196
GO:0000987	cis-regulatory region sequence-specific DNA binding	Molecular Function	ENSRNOG00000011306|Myod1, ENSRNOG00000004505|Nfic, ENSRNOG00000019222|Tfdp1, ENSRNOG00000017414|Irf7, ENSRNOG00000021812|Scx, ENSRNOG00000016258|Zfp516, ENSRNOG00000022537|E2f8, ENSRNOG00000002607|Sox9	8	863	70	20328	0.1143	0.00943328	**	0.183672	ns	ENSRNOG00000011306|Myod1, ENSRNOG00000004505|Nfic, ENSRNOG00000021812|Scx, ENSRNOG00000016258|Zfp516, ENSRNOG00000002607|Sox9	5	ENSRNOG00000019222|Tfdp1, ENSRNOG00000017414|Irf7, ENSRNOG00000022537|E2f8	3	59	3.25472
GO:0043652	engulfment of apoptotic cell	Biological Process	ENSRNOG00000013674|Megf10, ENSRNOG00000000633|Rhobtb1, ENSRNOG00000028636|Xkr5	3	863	11	20328	0.2727	0.00974113	**	0.183672	ns	ENSRNOG00000000633|Rhobtb1	1	ENSRNOG00000013674|Megf10, ENSRNOG00000028636|Xkr5	2	10	0
GO:0043394	proteoglycan binding	Molecular Function	ENSRNOG00000020525|Col5a3, ENSRNOG00000002461|Nid1, ENSRNOG00000008749|Col5a1	3	863	11	20328	0.2727	0.00974113	**	0.183672	ns		0	ENSRNOG00000020525|Col5a3, ENSRNOG00000002461|Nid1, ENSRNOG00000008749|Col5a1	3	11	-0.904534
GO:0045723	positive regulation of fatty acid biosynthetic process	Biological Process	ENSRNOG00000003228|Mid1ip1, ENSRNOG00000019812|Nr1h2, ENSRNOG00000013172|Nr1h3	3	863	11	20328	0.2727	0.00974113	**	0.183672	ns	ENSRNOG00000003228|Mid1ip1, ENSRNOG00000019812|Nr1h2, ENSRNOG00000013172|Nr1h3	3		0	8	0.707107
GO:0003841	1-acylglycerol-3-phosphate O-acyltransferase activity	Molecular Function	ENSRNOG00000001205|Agpat3, ENSRNOG00000022268|Pnpla3, ENSRNOG00000019466|Agpat2	3	863	11	20328	0.2727	0.00974113	**	0.183672	ns	ENSRNOG00000019466|Agpat2	1	ENSRNOG00000001205|Agpat3, ENSRNOG00000022268|Pnpla3	2	10	0
GO:0031956	medium-chain fatty acid-CoA ligase activity	Molecular Function	ENSRNOG00000003330|Acsf2, ENSRNOG00000031211|Acsm5	2	863	4	20328	0.5	0.0102015	*	0.183672	ns	ENSRNOG00000003330|Acsf2, ENSRNOG00000031211|Acsm5	2		0	3	1.73205
GO:0046483	heterocycle metabolic process	Biological Process	ENSRNOG00000019500|Cyp1a1, ENSRNOG00000012458|Cyp2e1	2	863	4	20328	0.5	0.0102015	*	0.183672	ns	ENSRNOG00000019500|Cyp1a1, ENSRNOG00000012458|Cyp2e1	2		0	4	1
GO:0043208	glycosphingolipid binding	Molecular Function	ENSRNOG00000002680|Lamc1, ENSRNOG00000005678|Lamb1	2	863	4	20328	0.5	0.0102015	*	0.183672	ns		0	ENSRNOG00000002680|Lamc1, ENSRNOG00000005678|Lamb1	2	2	-1.41421
GO:0016202	regulation of striated muscle tissue development	Biological Process	ENSRNOG00000003388|Cenpf, ENSRNOG00000014426|Lox	2	863	4	20328	0.5	0.0102015	*	0.183672	ns		0	ENSRNOG00000003388|Cenpf, ENSRNOG00000014426|Lox	2	4	-1
GO:0070051	fibrinogen binding	Molecular Function	ENSRNOG00000013324|Cdh5, ENSRNOG00000014137|Fbln1	2	863	4	20328	0.5	0.0102015	*	0.183672	ns	ENSRNOG00000014137|Fbln1	1	ENSRNOG00000013324|Cdh5	1	4	-1
GO:0032376	positive regulation of cholesterol transport	Biological Process	ENSRNOG00000019812|Nr1h2, ENSRNOG00000013172|Nr1h3	2	863	4	20328	0.5	0.0102015	*	0.183672	ns	ENSRNOG00000019812|Nr1h2, ENSRNOG00000013172|Nr1h3	2		0	4	2
GO:0048550	negative regulation of pinocytosis	Biological Process	ENSRNOG00000019812|Nr1h2, ENSRNOG00000013172|Nr1h3	2	863	4	20328	0.5	0.0102015	*	0.183672	ns	ENSRNOG00000019812|Nr1h2, ENSRNOG00000013172|Nr1h3	2		0	4	1
GO:1903214	regulation of protein targeting to mitochondrion	Biological Process	ENSRNOG00000003463|Srebf1, ENSRNOG00000013300|Atp5if1	2	863	4	20328	0.5	0.0102015	*	0.183672	ns	ENSRNOG00000003463|Srebf1, ENSRNOG00000013300|Atp5if1	2		0	4	2
GO:1900037	regulation of cellular response to hypoxia	Biological Process	ENSRNOG00000051180|LOC100911516, ENSRNOG00000051286|LOC100911516	2	863	4	20328	0.5	0.0102015	*	0.183672	ns	ENSRNOG00000051180|LOC100911516, ENSRNOG00000051286|LOC100911516	2		0	4	2
GO:0035989	tendon development	Biological Process	ENSRNOG00000008749|Col5a1, ENSRNOG00000021812|Scx	2	863	4	20328	0.5	0.0102015	*	0.183672	ns	ENSRNOG00000021812|Scx	1	ENSRNOG00000008749|Col5a1	1	4	0
GO:0043987	obsolete histone H3-S10 phosphorylation	Biological Process	ENSRNOG00000021117|Rps6ka4, ENSRNOG00000004362|Rps6ka5	2	863	4	20328	0.5	0.0102015	*	0.183672	ns	ENSRNOG00000021117|Rps6ka4, ENSRNOG00000004362|Rps6ka5	2		0	4	2
GO:0060129	thyroid-stimulating hormone-secreting cell differentiation	Biological Process	ENSRNOG00000013166|Wnt4, ENSRNOG00000017392|Fgf2	2	863	4	20328	0.5	0.0102015	*	0.183672	ns	ENSRNOG00000013166|Wnt4, ENSRNOG00000017392|Fgf2	2		0	3	1.73205
GO:0010565	regulation of cellular ketone metabolic process	Biological Process	ENSRNOG00000001004|Ncor2, ENSRNOG00000009565|Pdk4	2	863	4	20328	0.5	0.0102015	*	0.183672	ns	ENSRNOG00000001004|Ncor2	1	ENSRNOG00000009565|Pdk4	1	4	0
GO:0051304	chromosome separation	Biological Process	ENSRNOG00000029055|Ttk, ENSRNOG00000005099|Top3a	2	863	4	20328	0.5	0.0102015	*	0.183672	ns	ENSRNOG00000005099|Top3a	1	ENSRNOG00000029055|Ttk	1	4	0
GO:0035976	transcription factor AP-1 complex	Cellular Component	ENSRNOG00000042838|Junb, ENSRNOG00000019568|Jund	2	863	4	20328	0.5	0.0102015	*	0.183672	ns	ENSRNOG00000042838|Junb, ENSRNOG00000019568|Jund	2		0	4	2
GO:0051427	hormone receptor binding	Molecular Function	ENSRNOG00000008176|Nppa, ENSRNOG00000018854|Nppc	2	863	4	20328	0.5	0.0102015	*	0.183672	ns	ENSRNOG00000008176|Nppa, ENSRNOG00000018854|Nppc	2		0	3	1.73205
GO:0001798	positive regulation of type IIa hypersensitivity	Biological Process	ENSRNOG00000046834|C3, ENSRNOG00000049422|LOC108348047	2	863	4	20328	0.5	0.0102015	*	0.183672	ns	ENSRNOG00000046834|C3	1	ENSRNOG00000049422|LOC108348047	1	4	1
GO:2000427	positive regulation of apoptotic cell clearance	Biological Process	ENSRNOG00000046834|C3, ENSRNOG00000030729|C4b	2	863	4	20328	0.5	0.0102015	*	0.183672	ns	ENSRNOG00000046834|C3, ENSRNOG00000030729|C4b	2		0	4	2
GO:0035666	TRIF-dependent toll-like receptor signaling pathway	Biological Process	ENSRNOG00000002161|Tlr6, ENSRNOG00000010522|Tlr4	2	863	4	20328	0.5	0.0102015	*	0.183672	ns		0	ENSRNOG00000002161|Tlr6, ENSRNOG00000010522|Tlr4	2	4	-1
GO:0071723	lipopeptide binding	Molecular Function	ENSRNOG00000002161|Tlr6, ENSRNOG00000014532|Lbp	2	863	4	20328	0.5	0.0102015	*	0.183672	ns		0	ENSRNOG00000002161|Tlr6, ENSRNOG00000014532|Lbp	2	4	0
GO:1903223	obsolete positive regulation of oxidative stress-induced neuron death	Biological Process	ENSRNOG00000002161|Tlr6, ENSRNOG00000010522|Tlr4	2	863	4	20328	0.5	0.0102015	*	0.183672	ns		0	ENSRNOG00000002161|Tlr6, ENSRNOG00000010522|Tlr4	2	4	-1
GO:0097638	L-arginine import across plasma membrane	Biological Process	ENSRNOG00000011016|Slc7a2, ENSRNOG00000057404|Slc47a1	2	863	4	20328	0.5	0.0102015	*	0.183672	ns	ENSRNOG00000011016|Slc7a2, ENSRNOG00000057404|Slc47a1	2		0	4	2
GO:0000942	outer kinetochore	Cellular Component	ENSRNOG00000013727|Ndc80, ENSRNOG00000018815|Plk1	2	863	4	20328	0.5	0.0102015	*	0.183672	ns		0	ENSRNOG00000013727|Ndc80, ENSRNOG00000018815|Plk1	2	4	-2
GO:2000543	positive regulation of gastrulation	Biological Process	ENSRNOG00000004210|Osr1, ENSRNOG00000021812|Scx	2	863	4	20328	0.5	0.0102015	*	0.183672	ns	ENSRNOG00000004210|Osr1, ENSRNOG00000021812|Scx	2		0	4	1
GO:0045006	DNA deamination	Biological Process	ENSRNOG00000020635|Exosc5, ENSRNOG00000018582|Exosc6	2	863	4	20328	0.5	0.0102015	*	0.183672	ns	ENSRNOG00000020635|Exosc5, ENSRNOG00000018582|Exosc6	2		0	4	2
GO:0048742	regulation of skeletal muscle fiber development	Biological Process	ENSRNOG00000020372|Hdac4, ENSRNOG00000004158|Hdac9	2	863	4	20328	0.5	0.0102015	*	0.183672	ns	ENSRNOG00000020372|Hdac4, ENSRNOG00000004158|Hdac9	2		0	4	1
GO:0010923	negative regulation of phosphatase activity	Biological Process	ENSRNOG00000002710|Cnst, ENSRNOG00000016870|Pcif1, ENSRNOG00000017692|Ppp1r37, ENSRNOG00000018780|Sh3rf2, ENSRNOG00000027193|AABR07051376.1, ENSRNOG00000011203|Farp1	6	863	44	20328	0.1364	0.0102489	*	0.18373	ns	ENSRNOG00000002710|Cnst, ENSRNOG00000016870|Pcif1, ENSRNOG00000017692|Ppp1r37, ENSRNOG00000018780|Sh3rf2, ENSRNOG00000027193|AABR07051376.1, ENSRNOG00000011203|Farp1	6		0	43	3.20247
GO:0008237	metallopeptidase activity	Molecular Function	ENSRNOG00000018865|Adamts12, ENSRNOG00000018384|Adam12, ENSRNOG00000057794|Adamts5, ENSRNOG00000037080|Adamts17, ENSRNOG00000023257|Adamts9, ENSRNOG00000003950|Lvrn, ENSRNOG00000015682|Kel, ENSRNOG00000042980|Adam19, ENSRNOG00000016812|Adamts16, ENSRNOG00000010725|Cpa1, ENSRNOG00000061484|Adamts2, ENSRNOG00000010947|Mmp14, ENSRNOG00000028036|Adamts7	13	863	148	20328	0.0878	0.0104659	*	0.186815	ns		0	ENSRNOG00000018865|Adamts12, ENSRNOG00000018384|Adam12, ENSRNOG00000057794|Adamts5, ENSRNOG00000037080|Adamts17, ENSRNOG00000023257|Adamts9, ENSRNOG00000003950|Lvrn, ENSRNOG00000015682|Kel, ENSRNOG00000042980|Adam19, ENSRNOG00000016812|Adamts16, ENSRNOG00000010725|Cpa1, ENSRNOG00000061484|Adamts2, ENSRNOG00000010947|Mmp14, ENSRNOG00000028036|Adamts7	13	117	-1.01695
GO:0070491	DNA-binding transcription factor binding	Molecular Function	ENSRNOG00000014237|Zfp503, ENSRNOG00000005874|Tle2, ENSRNOG00000051499|Tcf3, ENSRNOG00000020372|Hdac4, ENSRNOG00000004158|Hdac9	5	863	32	20328	0.1562	0.0105856	*	0.188144	ns	ENSRNOG00000014237|Zfp503, ENSRNOG00000005874|Tle2, ENSRNOG00000051499|Tcf3, ENSRNOG00000020372|Hdac4, ENSRNOG00000004158|Hdac9	5		0	32	2.12132
GO:0007219	Notch signaling pathway	Biological Process	ENSRNOG00000002434|Tmem100, ENSRNOG00000007628|Ptp4a3, ENSRNOG00000015753|Epn1, ENSRNOG00000013927|Jag2, ENSRNOG00000014387|Chac1, ENSRNOG00000021086|Dtx4, ENSRNOG00000010918|Cebpa, ENSRNOG00000028335|Fat4, ENSRNOG00000002607|Sox9	9	863	86	20328	0.1047	0.0106654	*	0.188589	ns	ENSRNOG00000002434|Tmem100, ENSRNOG00000007628|Ptp4a3, ENSRNOG00000015753|Epn1, ENSRNOG00000013927|Jag2, ENSRNOG00000010918|Cebpa, ENSRNOG00000002607|Sox9	6	ENSRNOG00000014387|Chac1, ENSRNOG00000021086|Dtx4, ENSRNOG00000028335|Fat4	3	79	2.5877
GO:0005112	Notch binding	Molecular Function	ENSRNOG00000013674|Megf10, ENSRNOG00000001004|Ncor2, ENSRNOG00000013927|Jag2, ENSRNOG00000014387|Chac1	4	863	21	20328	0.1905	0.0108374	*	0.188589	ns	ENSRNOG00000001004|Ncor2, ENSRNOG00000013927|Jag2	2	ENSRNOG00000013674|Megf10, ENSRNOG00000014387|Chac1	2	21	1.52753
GO:0035035	histone acetyltransferase binding	Molecular Function	ENSRNOG00000011702|Foxp3, ENSRNOG00000056940|Cited2, ENSRNOG00000020161|Zbtb7a, ENSRNOG00000057347|Cebpb	4	863	21	20328	0.1905	0.0108374	*	0.188589	ns	ENSRNOG00000011702|Foxp3, ENSRNOG00000056940|Cited2, ENSRNOG00000020161|Zbtb7a, ENSRNOG00000057347|Cebpb	4		0	21	2.4004
GO:0035371	microtubule plus-end	Cellular Component	ENSRNOG00000021713|Kif18b, ENSRNOG00000019100|Kif2c, ENSRNOG00000009334|Knstrn, ENSRNOG00000011777|Spag5	4	863	21	20328	0.1905	0.0108374	*	0.188589	ns		0	ENSRNOG00000021713|Kif18b, ENSRNOG00000019100|Kif2c, ENSRNOG00000009334|Knstrn, ENSRNOG00000011777|Spag5	4	20	0.894427
GO:1900017	positive regulation of cytokine production involved in inflammatory response	Biological Process	ENSRNOG00000002161|Tlr6, ENSRNOG00000027376|Il17rc, ENSRNOG00000014124|Nod2, ENSRNOG00000010522|Tlr4	4	863	21	20328	0.1905	0.0108374	*	0.188589	ns	ENSRNOG00000027376|Il17rc	1	ENSRNOG00000002161|Tlr6, ENSRNOG00000014124|Nod2, ENSRNOG00000010522|Tlr4	3	19	-0.229416
GO:0071560	cellular response to transforming growth factor beta stimulus	Biological Process	ENSRNOG00000023972|Col4a2, ENSRNOG00000013166|Wnt4, ENSRNOG00000021750|Id1, ENSRNOG00000003897|Col1a1, ENSRNOG00000021812|Scx, ENSRNOG00000007302|Fbn1, ENSRNOG00000002607|Sox9	7	863	58	20328	0.1207	0.0110929	*	0.190967	ns	ENSRNOG00000013166|Wnt4, ENSRNOG00000021750|Id1, ENSRNOG00000021812|Scx, ENSRNOG00000002607|Sox9	4	ENSRNOG00000023972|Col4a2, ENSRNOG00000003897|Col1a1, ENSRNOG00000007302|Fbn1	3	55	1.21356
GO:0010467	gene expression	Biological Process	ENSRNOG00000004290|Grb10, ENSRNOG00000014816|Slc1a1, ENSRNOG00000011702|Foxp3, ENSRNOG00000006281|LOC108348320, ENSRNOG00000058566|LOC103694381, ENSRNOG00000000836|Ltb, ENSRNOG00000005600|Nr4a2	7	863	58	20328	0.1207	0.0110929	*	0.190967	ns	ENSRNOG00000011702|Foxp3, ENSRNOG00000006281|LOC108348320, ENSRNOG00000058566|LOC103694381, ENSRNOG00000000836|Ltb, ENSRNOG00000005600|Nr4a2	5	ENSRNOG00000004290|Grb10, ENSRNOG00000014816|Slc1a1	2	51	3.22064
GO:0046330	positive regulation of JNK cascade	Biological Process	ENSRNOG00000023521|Map3k10, ENSRNOG00000021478|Tpd52l1, ENSRNOG00000018780|Sh3rf2, ENSRNOG00000005781|Wnt16, ENSRNOG00000059073|Slamf1, ENSRNOG00000019822|Gadd45b, ENSRNOG00000014124|Nod2, ENSRNOG00000010522|Tlr4	8	863	72	20328	0.1111	0.0111118	*	0.190967	ns	ENSRNOG00000023521|Map3k10, ENSRNOG00000021478|Tpd52l1, ENSRNOG00000018780|Sh3rf2, ENSRNOG00000005781|Wnt16	4	ENSRNOG00000059073|Slamf1, ENSRNOG00000019822|Gadd45b, ENSRNOG00000014124|Nod2, ENSRNOG00000010522|Tlr4	4	70	2.86855
GO:0030324	lung development	Biological Process	ENSRNOG00000025679|Stk40, ENSRNOG00000014426|Lox, ENSRNOG00000054508|Foxp2, ENSRNOG00000010681|Pitx2, ENSRNOG00000017392|Fgf2, ENSRNOG00000010918|Cebpa, ENSRNOG00000014477|Acvr2b, ENSRNOG00000061484|Adamts2, ENSRNOG00000010947|Mmp14, ENSRNOG00000053272|Chi3l1	10	863	102	20328	0.098	0.0113861	*	0.194876	ns	ENSRNOG00000025679|Stk40, ENSRNOG00000054508|Foxp2, ENSRNOG00000010681|Pitx2, ENSRNOG00000017392|Fgf2, ENSRNOG00000010918|Cebpa, ENSRNOG00000014477|Acvr2b, ENSRNOG00000053272|Chi3l1	7	ENSRNOG00000014426|Lox, ENSRNOG00000061484|Adamts2, ENSRNOG00000010947|Mmp14	3	98	2.6264
GO:0071392	cellular response to estradiol stimulus	Biological Process	ENSRNOG00000011306|Myod1, ENSRNOG00000016043|Aqp4, ENSRNOG00000001585|Nrip1, ENSRNOG00000005037|Kif18a, ENSRNOG00000015423|Ccna2	5	863	33	20328	0.1515	0.0120501	*	0.202901	ns	ENSRNOG00000011306|Myod1, ENSRNOG00000016043|Aqp4, ENSRNOG00000001585|Nrip1	3	ENSRNOG00000005037|Kif18a, ENSRNOG00000015423|Ccna2	2	30	1.82574
GO:0048511	rhythmic process	Biological Process	ENSRNOG00000000632|Cdk1, ENSRNOG00000021750|Id1, ENSRNOG00000018413|Per3, ENSRNOG00000017801|Atf4, ENSRNOG00000021027|Dbp	5	863	33	20328	0.1515	0.0120501	*	0.202901	ns	ENSRNOG00000021750|Id1, ENSRNOG00000018413|Per3, ENSRNOG00000017801|Atf4, ENSRNOG00000021027|Dbp	4	ENSRNOG00000000632|Cdk1	1	32	3.88909
GO:0007080	mitotic metaphase chromosome alignment	Biological Process	ENSRNOG00000019100|Kif2c, ENSRNOG00000037211|Kif14, ENSRNOG00000005037|Kif18a, ENSRNOG00000009339|Cenpe, ENSRNOG00000020281|Kif22	5	863	33	20328	0.1515	0.0120501	*	0.202901	ns		0	ENSRNOG00000019100|Kif2c, ENSRNOG00000037211|Kif14, ENSRNOG00000005037|Kif18a, ENSRNOG00000009339|Cenpe, ENSRNOG00000020281|Kif22	5	33	0.522233
GO:0048701	embryonic cranial skeleton morphogenesis	Biological Process	ENSRNOG00000011180|Irx5, ENSRNOG00000050485|Gas1, ENSRNOG00000001892|Tbx1, ENSRNOG00000007000|Grhl2, ENSRNOG00000010947|Mmp14	5	863	33	20328	0.1515	0.0120501	*	0.202901	ns	ENSRNOG00000011180|Irx5, ENSRNOG00000050485|Gas1, ENSRNOG00000001892|Tbx1, ENSRNOG00000007000|Grhl2	4	ENSRNOG00000010947|Mmp14	1	31	1.61645
GO:0032436	positive regulation of proteasomal ubiquitin-dependent protein catabolic process	Biological Process	ENSRNOG00000013023|Nop53, ENSRNOG00000003026|Rad23a, ENSRNOG00000018815|Plk1, ENSRNOG00000018780|Sh3rf2, ENSRNOG00000019798|Stub1, ENSRNOG00000017795|Hspbp1, ENSRNOG00000039417|Dda1	7	863	59	20328	0.1186	0.0121384	*	0.203562	ns	ENSRNOG00000013023|Nop53, ENSRNOG00000003026|Rad23a, ENSRNOG00000018780|Sh3rf2, ENSRNOG00000019798|Stub1, ENSRNOG00000017795|Hspbp1, ENSRNOG00000039417|Dda1	6	ENSRNOG00000018815|Plk1	1	59	3.77548
GO:0043083	synaptic cleft	Cellular Component	ENSRNOG00000002680|Lamc1, ENSRNOG00000011134|Lama2, ENSRNOG00000014758|Lgi1	3	863	12	20328	0.25	0.0125833	*	0.207674	ns	ENSRNOG00000014758|Lgi1	1	ENSRNOG00000002680|Lamc1, ENSRNOG00000011134|Lama2	2	11	0.301511
GO:0046965	nuclear retinoid X receptor binding	Molecular Function	ENSRNOG00000019812|Nr1h2, ENSRNOG00000001004|Ncor2, ENSRNOG00000001585|Nrip1	3	863	12	20328	0.25	0.0125833	*	0.207674	ns	ENSRNOG00000019812|Nr1h2, ENSRNOG00000001004|Ncor2, ENSRNOG00000001585|Nrip1	3		0	12	2.88675
GO:0001730	2'-5'-oligoadenylate synthetase activity	Molecular Function	ENSRNOG00000033220|Oas1f, ENSRNOG00000028814|Oasl2, ENSRNOG00000049282|Oas2	3	863	12	20328	0.25	0.0125833	*	0.207674	ns	ENSRNOG00000033220|Oas1f	1	ENSRNOG00000028814|Oasl2, ENSRNOG00000049282|Oas2	2	10	-0.632456
GO:0001886	endothelial cell morphogenesis	Biological Process	ENSRNOG00000021750|Id1, ENSRNOG00000014143|Col24a1, ENSRNOG00000060381|Col15a1	3	863	12	20328	0.25	0.0125833	*	0.207674	ns	ENSRNOG00000021750|Id1, ENSRNOG00000014143|Col24a1	2	ENSRNOG00000060381|Col15a1	1	12	-0.57735
GO:0043542	endothelial cell migration	Biological Process	ENSRNOG00000007628|Ptp4a3, ENSRNOG00000016758|Loxl2, ENSRNOG00000003864|Gipc1, ENSRNOG00000002746|Fstl1	4	863	22	20328	0.1818	0.0128093	*	0.20974	ns	ENSRNOG00000007628|Ptp4a3, ENSRNOG00000003864|Gipc1	2	ENSRNOG00000016758|Loxl2, ENSRNOG00000002746|Fstl1	2	21	-0.218218
GO:0048678	response to axon injury	Biological Process	ENSRNOG00000005195|Cst3, ENSRNOG00000014816|Slc1a1, ENSRNOG00000000632|Cdk1, ENSRNOG00000017392|Fgf2	4	863	22	20328	0.1818	0.0128093	*	0.20974	ns	ENSRNOG00000005195|Cst3, ENSRNOG00000017392|Fgf2	2	ENSRNOG00000014816|Slc1a1, ENSRNOG00000000632|Cdk1	2	20	0.894427
GO:0022625	cytosolic large ribosomal subunit	Cellular Component	ENSRNOG00000005975|Rpl30, ENSRNOG00000018795|Rpl18a, ENSRNOG00000011494|Rpl36a, ENSRNOG00000011955|AABR07026997.1, ENSRNOG00000047737|Rpl7a, ENSRNOG00000037607|LOC100911575, ENSRNOG00000049097|Rpl7a, ENSRNOG00000033473|Rpl36, ENSRNOG00000038074|LOC498555, ENSRNOG00000037673|AABR07071891.1, ENSRNOG00000013508|Rpl31, ENSRNOG00000031052|LOC100362751, ENSRNOG00000033843|AABR07007121.1, ENSRNOG0000003…	17	863	220	20328	0.0773	0.0129209	*	0.210738	ns	ENSRNOG00000005975|Rpl30, ENSRNOG00000018795|Rpl18a, ENSRNOG00000011494|Rpl36a, ENSRNOG00000011955|AABR07026997.1, ENSRNOG00000047737|Rpl7a, ENSRNOG00000037607|LOC100911575, ENSRNOG00000049097|Rpl7a, ENSRNOG00000033473|Rpl36, ENSRNOG00000038074|LOC498555, ENSRNOG00000037673|AABR07071891.1, ENSRNOG00000013508|Rpl31, ENSRNOG00000031052|LOC100362751, ENSRNOG00000033843|AABR07007121.1, ENSRNOG0000003…	17		0	144	8
GO:0060325	face morphogenesis	Biological Process	ENSRNOG00000009276|Schip1, ENSRNOG00000003897|Col1a1, ENSRNOG00000001892|Tbx1, ENSRNOG00000021812|Scx, ENSRNOG00000033433|Csrnp1	5	863	34	20328	0.1471	0.0136461	*	0.221696	ns	ENSRNOG00000001892|Tbx1, ENSRNOG00000021812|Scx	2	ENSRNOG00000009276|Schip1, ENSRNOG00000003897|Col1a1, ENSRNOG00000033433|Csrnp1	3	32	0.707107
GO:0034446	substrate adhesion-dependent cell spreading	Biological Process	ENSRNOG00000002680|Lamc1, ENSRNOG00000006025|Lamb3, ENSRNOG00000005678|Lamb1, ENSRNOG00000037211|Kif14, ENSRNOG00000013744|Akip1, ENSRNOG00000016538|Itga8	6	863	47	20328	0.1277	0.0140119	*	0.226752	ns	ENSRNOG00000013744|Akip1	1	ENSRNOG00000002680|Lamc1, ENSRNOG00000006025|Lamb3, ENSRNOG00000005678|Lamb1, ENSRNOG00000037211|Kif14, ENSRNOG00000016538|Itga8	5	47	0.145865
GO:0003674	molecular_function	Molecular Function	ENSRNOG00000016281|Col4a1, ENSRNOG00000028137|Mki67, ENSRNOG00000020346|Best1, ENSRNOG00000031211|Acsm5, ENSRNOG00000016706|Fanca, ENSRNOG00000012874|Rgma, ENSRNOG00000011494|Rpl36a, ENSRNOG00000012318|Aspm, ENSRNOG00000027434|Fitm2, ENSRNOG00000018951|Col4a5, ENSRNOG00000018803|Mrtfa, ENSRNOG00000016875|Cbx7, ENSRNOG00000011702|Foxp3, ENSRNOG00000004640|Mtfp1, ENSRNOG00000011134|Lama2, ENSRNOG00…	78	863	1435	20328	0.0544	0.0143528	*	0.23137	ns	ENSRNOG00000020346|Best1, ENSRNOG00000031211|Acsm5, ENSRNOG00000016706|Fanca, ENSRNOG00000012874|Rgma, ENSRNOG00000011494|Rpl36a, ENSRNOG00000018803|Mrtfa, ENSRNOG00000016875|Cbx7, ENSRNOG00000011702|Foxp3, ENSRNOG00000015191|Phc1, ENSRNOG00000024539|Ndufb6, ENSRNOG00000036833|Zfp385a, ENSRNOG00000008052|Atp13a2, ENSRNOG00000060154|Ddx23, ENSRNOG00000020014|Myh14, ENSRNOG00000056940|Cited2, ENSRN…	46	ENSRNOG00000016281|Col4a1, ENSRNOG00000028137|Mki67, ENSRNOG00000012318|Aspm, ENSRNOG00000027434|Fitm2, ENSRNOG00000018951|Col4a5, ENSRNOG00000004640|Mtfp1, ENSRNOG00000011134|Lama2, ENSRNOG00000057794|Adamts5, ENSRNOG00000022523|Fkbp5, ENSRNOG00000003357|Col3a1, ENSRNOG00000005451|Dnah11, ENSRNOG00000013727|Ndc80, ENSRNOG00000003219|Trim16, ENSRNOG00000001254|Col6a2, ENSRNOG00000015921|Esco2, EN…	32	1310	10.1675
GO:0008284	positive regulation of cell population proliferation	Biological Process	ENSRNOG00000005195|Cst3, ENSRNOG00000015253|Hsf4, ENSRNOG00000003069|Cd38, ENSRNOG00000032857|Klk1, ENSRNOG00000006281|LOC108348320, ENSRNOG00000047307|Cntfr, ENSRNOG00000050485|Gas1, ENSRNOG00000017392|Fgf2, ENSRNOG00000001892|Tbx1, ENSRNOG00000005639|Ar, ENSRNOG00000025695|Tns3, ENSRNOG00000021812|Scx, ENSRNOG00000037211|Kif14, ENSRNOG00000020372|Hdac4, ENSRNOG00000011808|Ghrhr, ENSRNOG00000010…	29	863	444	20328	0.0653	0.0147456	*	0.232685	ns	ENSRNOG00000005195|Cst3, ENSRNOG00000015253|Hsf4, ENSRNOG00000006281|LOC108348320, ENSRNOG00000047307|Cntfr, ENSRNOG00000050485|Gas1, ENSRNOG00000017392|Fgf2, ENSRNOG00000001892|Tbx1, ENSRNOG00000005639|Ar, ENSRNOG00000025695|Tns3, ENSRNOG00000021812|Scx, ENSRNOG00000020372|Hdac4, ENSRNOG00000010592|Slc25a27, ENSRNOG00000045555|LOC100910944, ENSRNOG00000019823|Romo1, ENSRNOG00000036703|Itgax, ENS…	21	ENSRNOG00000003069|Cd38, ENSRNOG00000032857|Klk1, ENSRNOG00000037211|Kif14, ENSRNOG00000011808|Ghrhr, ENSRNOG00000018646|Hbegf, ENSRNOG00000028415|Cdc20, ENSRNOG00000010208|Timp1, ENSRNOG00000014124|Nod2	8	365	4.55379
GO:0035904	aorta development	Biological Process	ENSRNOG00000014426|Lox, ENSRNOG00000053084|Fuz, ENSRNOG00000009227|Aplnr, ENSRNOG00000009173|Smad6	4	863	23	20328	0.1739	0.014996	*	0.232685	ns	ENSRNOG00000053084|Fuz, ENSRNOG00000009173|Smad6	2	ENSRNOG00000014426|Lox, ENSRNOG00000009227|Aplnr	2	23	0.208514
GO:0001892	embryonic placenta development	Biological Process	ENSRNOG00000056940|Cited2, ENSRNOG00000010918|Cebpa, ENSRNOG00000014666|Tfeb, ENSRNOG00000057347|Cebpb	4	863	23	20328	0.1739	0.014996	*	0.232685	ns	ENSRNOG00000056940|Cited2, ENSRNOG00000010918|Cebpa, ENSRNOG00000014666|Tfeb, ENSRNOG00000057347|Cebpb	4		0	22	0
GO:0001656	metanephros development	Biological Process	ENSRNOG00000013166|Wnt4, ENSRNOG00000004210|Osr1, ENSRNOG00000016538|Itga8, ENSRNOG00000007302|Fbn1, ENSRNOG00000026124|Id3	5	863	35	20328	0.1429	0.0153785	*	0.232685	ns	ENSRNOG00000013166|Wnt4, ENSRNOG00000004210|Osr1, ENSRNOG00000026124|Id3	3	ENSRNOG00000016538|Itga8, ENSRNOG00000007302|Fbn1	2	27	2.50185
GO:0046332	SMAD binding	Molecular Function	ENSRNOG00000003736|Col5a2, ENSRNOG00000003357|Col3a1, ENSRNOG00000006934|Acvr1b, ENSRNOG00000056940|Cited2, ENSRNOG00000019798|Stub1, ENSRNOG00000020161|Zbtb7a	6	863	48	20328	0.125	0.0154551	*	0.232685	ns	ENSRNOG00000006934|Acvr1b, ENSRNOG00000056940|Cited2, ENSRNOG00000019798|Stub1, ENSRNOG00000020161|Zbtb7a	4	ENSRNOG00000003736|Col5a2, ENSRNOG00000003357|Col3a1	2	45	2.83235
GO:0030261	chromosome condensation	Biological Process	ENSRNOG00000053047|Top2a, ENSRNOG00000012051|Ncaph, ENSRNOG00000000632|Cdk1	3	863	13	20328	0.2308	0.0158495	*	0.232685	ns		0	ENSRNOG00000053047|Top2a, ENSRNOG00000012051|Ncaph, ENSRNOG00000000632|Cdk1	3	11	-0.301511
GO:0022617	extracellular matrix disassembly	Biological Process	ENSRNOG00000002680|Lamc1, ENSRNOG00000000826|Flot1, ENSRNOG00000057794|Adamts5	3	863	13	20328	0.2308	0.0158495	*	0.232685	ns	ENSRNOG00000000826|Flot1	1	ENSRNOG00000002680|Lamc1, ENSRNOG00000057794|Adamts5	2	10	-1.26491
GO:0008195	phosphatidate phosphatase activity	Molecular Function	ENSRNOG00000016636|Lpin3, ENSRNOG00000004377|Lpin1, ENSRNOG00000012164|Plppr2	3	863	13	20328	0.2308	0.0158495	*	0.232685	ns	ENSRNOG00000012164|Plppr2	1	ENSRNOG00000016636|Lpin3, ENSRNOG00000004377|Lpin1	2	12	1.1547
GO:0042551	neuron maturation	Biological Process	ENSRNOG00000011180|Irx5, ENSRNOG00000005600|Nr4a2, ENSRNOG00000014751|Ret	3	863	13	20328	0.2308	0.0158495	*	0.232685	ns	ENSRNOG00000011180|Irx5, ENSRNOG00000005600|Nr4a2	2	ENSRNOG00000014751|Ret	1	13	-0.27735
GO:0090399	replicative senescence	Biological Process	ENSRNOG00000045555|LOC100910944, ENSRNOG00000005781|Wnt16, ENSRNOG00000019823|Romo1	3	863	13	20328	0.2308	0.0158495	*	0.232685	ns	ENSRNOG00000045555|LOC100910944, ENSRNOG00000005781|Wnt16, ENSRNOG00000019823|Romo1	3		0	13	1.94145
GO:0030321	transepithelial chloride transport	Biological Process	ENSRNOG00000020346|Best1, ENSRNOG00000015971|Slc12a2	2	863	5	20328	0.4	0.0165259	*	0.232685	ns	ENSRNOG00000020346|Best1, ENSRNOG00000015971|Slc12a2	2		0	5	1.34164
GO:0003916	DNA topoisomerase activity	Molecular Function	ENSRNOG00000053047|Top2a, ENSRNOG00000005099|Top3a	2	863	5	20328	0.4	0.0165259	*	0.232685	ns	ENSRNOG00000005099|Top3a	1	ENSRNOG00000053047|Top2a	1	5	0.447214
GO:0004720	protein-lysine 6-oxidase activity	Molecular Function	ENSRNOG00000014426|Lox, ENSRNOG00000016758|Loxl2	2	863	5	20328	0.4	0.0165259	*	0.232685	ns		0	ENSRNOG00000014426|Lox, ENSRNOG00000016758|Loxl2	2	5	-1.34164
GO:0016641	oxidoreductase activity, acting on the CH-NH2 group of donors, oxygen as acceptor	Molecular Function	ENSRNOG00000014426|Lox, ENSRNOG00000016758|Loxl2	2	863	5	20328	0.4	0.0165259	*	0.232685	ns		0	ENSRNOG00000014426|Lox, ENSRNOG00000016758|Loxl2	2	5	-1.34164
GO:0018057	peptidyl-lysine oxidation	Biological Process	ENSRNOG00000014426|Lox, ENSRNOG00000016758|Loxl2	2	863	5	20328	0.4	0.0165259	*	0.232685	ns		0	ENSRNOG00000014426|Lox, ENSRNOG00000016758|Loxl2	2	5	-1.34164
GO:0033014	tetrapyrrole biosynthetic process	Biological Process	ENSRNOG00000056596|Alas1, ENSRNOG00000000167|Alas2	2	863	5	20328	0.4	0.0165259	*	0.232685	ns		0	ENSRNOG00000056596|Alas1, ENSRNOG00000000167|Alas2	2	5	-0.447214
GO:0051653	spindle localization	Biological Process	ENSRNOG00000012318|Aspm, ENSRNOG00000025378|Ccdc155	2	863	5	20328	0.4	0.0165259	*	0.232685	ns		0	ENSRNOG00000012318|Aspm, ENSRNOG00000025378|Ccdc155	2	5	-0.447214
GO:0044381	glucose import in response to insulin stimulus	Biological Process	ENSRNOG00000018170|Slc27a1, ENSRNOG00000022239|Trarg1	2	863	5	20328	0.4	0.0165259	*	0.232685	ns	ENSRNOG00000018170|Slc27a1, ENSRNOG00000022239|Trarg1	2		0	5	1.34164
GO:0043546	molybdopterin cofactor binding	Molecular Function	ENSRNOG00000004101|Marc1, ENSRNOG00000015354|Aox1	2	863	5	20328	0.4	0.0165259	*	0.232685	ns	ENSRNOG00000004101|Marc1, ENSRNOG00000015354|Aox1	2		0	5	-0.447214
GO:0043267	negative regulation of potassium ion transport	Biological Process	ENSRNOG00000017833|Actn2, ENSRNOG00000017801|Atf4	2	863	5	20328	0.4	0.0165259	*	0.232685	ns	ENSRNOG00000017801|Atf4	1	ENSRNOG00000017833|Actn2	1	5	0.447214
GO:0043462	regulation of ATP-dependent activity	Biological Process	ENSRNOG00000007426|Tmem64, ENSRNOG00000025757|Myh6	2	863	5	20328	0.4	0.0165259	*	0.232685	ns	ENSRNOG00000007426|Tmem64, ENSRNOG00000025757|Myh6	2		0	5	0.447214
GO:0034136	negative regulation of toll-like receptor 2 signaling pathway	Biological Process	ENSRNOG00000002161|Tlr6, ENSRNOG00000014124|Nod2	2	863	5	20328	0.4	0.0165259	*	0.232685	ns		0	ENSRNOG00000002161|Tlr6, ENSRNOG00000014124|Nod2	2	5	-1.34164
GO:0005826	actomyosin contractile ring	Cellular Component	ENSRNOG00000014343|Anln, ENSRNOG00000018113|AABR07028352.1	2	863	5	20328	0.4	0.0165259	*	0.232685	ns		0	ENSRNOG00000014343|Anln, ENSRNOG00000018113|AABR07028352.1	2	5	0.447214
GO:0030104	obsolete water homeostasis	Biological Process	ENSRNOG00000016043|Aqp4, ENSRNOG00000011808|Ghrhr	2	863	5	20328	0.4	0.0165259	*	0.232685	ns	ENSRNOG00000016043|Aqp4	1	ENSRNOG00000011808|Ghrhr	1	5	0.447214
GO:0061459	L-arginine transmembrane transporter activity	Molecular Function	ENSRNOG00000011016|Slc7a2, ENSRNOG00000057404|Slc47a1	2	863	5	20328	0.4	0.0165259	*	0.232685	ns	ENSRNOG00000011016|Slc7a2, ENSRNOG00000057404|Slc47a1	2		0	5	1.34164
GO:0016361	activin receptor activity, type I	Molecular Function	ENSRNOG00000006934|Acvr1b, ENSRNOG00000004828|Acvr1c	2	863	5	20328	0.4	0.0165259	*	0.232685	ns	ENSRNOG00000006934|Acvr1b, ENSRNOG00000004828|Acvr1c	2		0	5	2.23607
GO:0048179	activin receptor complex	Cellular Component	ENSRNOG00000006934|Acvr1b, ENSRNOG00000004828|Acvr1c	2	863	5	20328	0.4	0.0165259	*	0.232685	ns	ENSRNOG00000006934|Acvr1b, ENSRNOG00000004828|Acvr1c	2		0	5	2.23607
GO:0003171	atrioventricular valve development	Biological Process	ENSRNOG00000009227|Aplnr, ENSRNOG00000010681|Pitx2	2	863	5	20328	0.4	0.0165259	*	0.232685	ns	ENSRNOG00000010681|Pitx2	1	ENSRNOG00000009227|Aplnr	1	5	1.34164
GO:0035886	vascular associated smooth muscle cell differentiation	Biological Process	ENSRNOG00000009227|Aplnr, ENSRNOG00000010681|Pitx2	2	863	5	20328	0.4	0.0165259	*	0.232685	ns	ENSRNOG00000010681|Pitx2	1	ENSRNOG00000009227|Aplnr	1	5	1.34164
GO:0060841	venous blood vessel development	Biological Process	ENSRNOG00000009227|Aplnr, ENSRNOG00000014477|Acvr2b	2	863	5	20328	0.4	0.0165259	*	0.232685	ns	ENSRNOG00000014477|Acvr2b	1	ENSRNOG00000009227|Aplnr	1	5	0.447214
GO:0048386	positive regulation of retinoic acid receptor signaling pathway	Biological Process	ENSRNOG00000003219|Trim16, ENSRNOG00000014205|Klf2	2	863	5	20328	0.4	0.0165259	*	0.232685	ns	ENSRNOG00000014205|Klf2	1	ENSRNOG00000003219|Trim16	1	5	0.447214
GO:0070169	positive regulation of biomineral tissue development	Biological Process	ENSRNOG00000017801|Atf4, ENSRNOG00000057347|Cebpb	2	863	5	20328	0.4	0.0165259	*	0.232685	ns	ENSRNOG00000017801|Atf4, ENSRNOG00000057347|Cebpb	2		0	5	-0.447214
GO:0008574	plus-end-directed microtubule motor activity	Molecular Function	ENSRNOG00000037211|Kif14, ENSRNOG00000005037|Kif18a	2	863	5	20328	0.4	0.0165259	*	0.232685	ns		0	ENSRNOG00000037211|Kif14, ENSRNOG00000005037|Kif18a	2	5	-0.447214
GO:0034616	response to laminar fluid shear stress	Biological Process	ENSRNOG00000009173|Smad6, ENSRNOG00000018126|Abca1	2	863	5	20328	0.4	0.0165259	*	0.232685	ns	ENSRNOG00000009173|Smad6, ENSRNOG00000018126|Abca1	2		0	5	0.447214
GO:0060729	intestinal epithelial structure maintenance	Biological Process	ENSRNOG00000002607|Sox9, ENSRNOG00000010522|Tlr4	2	863	5	20328	0.4	0.0165259	*	0.232685	ns	ENSRNOG00000002607|Sox9	1	ENSRNOG00000010522|Tlr4	1	4	0
GO:0060155	platelet dense granule organization	Biological Process	ENSRNOG00000017463|Bloc1s3, ENSRNOG00000018126|Abca1	2	863	5	20328	0.4	0.0165259	*	0.232685	ns	ENSRNOG00000017463|Bloc1s3, ENSRNOG00000018126|Abca1	2		0	5	1.34164
GO:0051045	negative regulation of membrane protein ectodomain proteolysis	Biological Process	ENSRNOG00000010208|Timp1, ENSRNOG00000011425|Ptpn3	2	863	5	20328	0.4	0.0165259	*	0.232685	ns	ENSRNOG00000011425|Ptpn3	1	ENSRNOG00000010208|Timp1	1	4	1
GO:0005874	microtubule	Cellular Component	ENSRNOG00000012318|Aspm, ENSRNOG00000004921|Nusap1, ENSRNOG00000026226|Hook1, ENSRNOG00000056069|Kif11, ENSRNOG00000019100|Kif2c, ENSRNOG00000005451|Dnah11, ENSRNOG00000037211|Kif14, ENSRNOG00000014087|Kifc3, ENSRNOG00000004882|Capn6, ENSRNOG00000025473|Tppp2, ENSRNOG00000005037|Kif18a, ENSRNOG00000009339|Cenpe, ENSRNOG00000000542|Dnah8, ENSRNOG00000001911|Map6d1	14	863	174	20328	0.0805	0.0165604	*	0.232685	ns	ENSRNOG00000026226|Hook1, ENSRNOG00000014087|Kifc3, ENSRNOG00000025473|Tppp2, ENSRNOG00000000542|Dnah8	4	ENSRNOG00000012318|Aspm, ENSRNOG00000004921|Nusap1, ENSRNOG00000056069|Kif11, ENSRNOG00000019100|Kif2c, ENSRNOG00000005451|Dnah11, ENSRNOG00000037211|Kif14, ENSRNOG00000004882|Capn6, ENSRNOG00000005037|Kif18a, ENSRNOG00000009339|Cenpe, ENSRNOG00000001911|Map6d1	10	164	2.49878
GO:0007519	skeletal muscle tissue development	Biological Process	ENSRNOG00000001469|Eln, ENSRNOG00000011306|Myod1, ENSRNOG00000054508|Foxp2, ENSRNOG00000020014|Myh14, ENSRNOG00000010681|Pitx2, ENSRNOG00000012759|Col19a1	6	863	49	20328	0.1224	0.0169981	*	0.238031	ns	ENSRNOG00000011306|Myod1, ENSRNOG00000054508|Foxp2, ENSRNOG00000020014|Myh14, ENSRNOG00000010681|Pitx2	4	ENSRNOG00000001469|Eln, ENSRNOG00000012759|Col19a1	2	48	1.1547
GO:0071773	cellular response to BMP stimulus	Biological Process	ENSRNOG00000002434|Tmem100, ENSRNOG00000018865|Adamts12, ENSRNOG00000021812|Scx, ENSRNOG00000021200|Hjv, ENSRNOG00000028036|Adamts7	5	863	36	20328	0.1389	0.0172517	*	0.240248	ns	ENSRNOG00000002434|Tmem100, ENSRNOG00000021812|Scx, ENSRNOG00000021200|Hjv	3	ENSRNOG00000018865|Adamts12, ENSRNOG00000028036|Adamts7	2	32	0.707107
GO:0045861	negative regulation of proteolysis	Biological Process	ENSRNOG00000005195|Cst3, ENSRNOG00000019812|Nr1h2, ENSRNOG00000013172|Nr1h3, ENSRNOG00000016322|Camk2n1	4	863	24	20328	0.1667	0.0174043	*	0.240248	ns	ENSRNOG00000005195|Cst3, ENSRNOG00000019812|Nr1h2, ENSRNOG00000013172|Nr1h3, ENSRNOG00000016322|Camk2n1	4		0	14	2.67261
GO:0008083	growth factor activity	Molecular Function	ENSRNOG00000014882|Fgf11, ENSRNOG00000013927|Jag2, ENSRNOG00000017392|Fgf2, ENSRNOG00000019598|Vegfa, ENSRNOG00000018646|Hbegf, ENSRNOG00000048651|Nrtn, ENSRNOG00000009425|Fgf7, ENSRNOG00000010695|Pdgfc, ENSRNOG00000047786|Ogn, ENSRNOG00000042728|Fbrs, ENSRNOG00000020783|Ntf4	11	863	125	20328	0.088	0.0174474	*	0.240248	ns	ENSRNOG00000013927|Jag2, ENSRNOG00000017392|Fgf2, ENSRNOG00000048651|Nrtn, ENSRNOG00000009425|Fgf7, ENSRNOG00000010695|Pdgfc, ENSRNOG00000042728|Fbrs, ENSRNOG00000020783|Ntf4	7	ENSRNOG00000014882|Fgf11, ENSRNOG00000019598|Vegfa, ENSRNOG00000018646|Hbegf, ENSRNOG00000047786|Ogn	4	100	0.4
GO:0071347	cellular response to interleukin-1	Biological Process	ENSRNOG00000018865|Adamts12, ENSRNOG00000016043|Aqp4, ENSRNOG00000039852|Cactin, ENSRNOG00000057347|Cebpb, ENSRNOG00000002607|Sox9, ENSRNOG00000028036|Adamts7, ENSRNOG00000053272|Chi3l1	7	863	64	20328	0.1094	0.0184496	*	0.240248	ns	ENSRNOG00000016043|Aqp4, ENSRNOG00000039852|Cactin, ENSRNOG00000057347|Cebpb, ENSRNOG00000002607|Sox9, ENSRNOG00000053272|Chi3l1	5	ENSRNOG00000018865|Adamts12, ENSRNOG00000028036|Adamts7	2	52	1.1094
GO:0030544	Hsp70 protein binding	Molecular Function	ENSRNOG00000019500|Cyp1a1, ENSRNOG00000000632|Cdk1, ENSRNOG00000012458|Cyp2e1, ENSRNOG00000019798|Stub1, ENSRNOG00000014124|Nod2	5	863	37	20328	0.1351	0.0192699	*	0.240248	ns	ENSRNOG00000019500|Cyp1a1, ENSRNOG00000012458|Cyp2e1, ENSRNOG00000019798|Stub1	3	ENSRNOG00000000632|Cdk1, ENSRNOG00000014124|Nod2	2	37	3.12358
GO:0000086	G2/M transition of mitotic cell cycle	Biological Process	ENSRNOG00000000632|Cdk1, ENSRNOG00000018815|Plk1, ENSRNOG00000021478|Tpd52l1, ENSRNOG00000054474|Mastl, ENSRNOG00000015423|Ccna2	5	863	37	20328	0.1351	0.0192699	*	0.240248	ns	ENSRNOG00000021478|Tpd52l1	1	ENSRNOG00000000632|Cdk1, ENSRNOG00000018815|Plk1, ENSRNOG00000054474|Mastl, ENSRNOG00000015423|Ccna2	4	36	0
GO:0051090	regulation of DNA-binding transcription factor activity	Biological Process	ENSRNOG00000016706|Fanca, ENSRNOG00000018987|Crebzf, ENSRNOG00000020161|Zbtb7a	3	863	14	20328	0.2143	0.0195461	*	0.240248	ns	ENSRNOG00000016706|Fanca, ENSRNOG00000018987|Crebzf, ENSRNOG00000020161|Zbtb7a	3		0	14	2.67261
GO:0010369	chromocenter	Cellular Component	ENSRNOG00000005659|Aurkb, ENSRNOG00000015921|Esco2, ENSRNOG00000057458|Oip5	3	863	14	20328	0.2143	0.0195461	*	0.240248	ns		0	ENSRNOG00000005659|Aurkb, ENSRNOG00000015921|Esco2, ENSRNOG00000057458|Oip5	3	13	-0.27735
GO:0031065	positive regulation of histone deacetylation	Biological Process	ENSRNOG00000003463|Srebf1, ENSRNOG00000009227|Aplnr, ENSRNOG00000004377|Lpin1	3	863	14	20328	0.2143	0.0195461	*	0.240248	ns	ENSRNOG00000003463|Srebf1	1	ENSRNOG00000009227|Aplnr, ENSRNOG00000004377|Lpin1	2	14	1.06904
GO:0032700	negative regulation of interleukin-17 production	Biological Process	ENSRNOG00000011702|Foxp3, ENSRNOG00000021528|Tusc2, ENSRNOG00000010522|Tlr4	3	863	14	20328	0.2143	0.0195461	*	0.240248	ns	ENSRNOG00000011702|Foxp3, ENSRNOG00000021528|Tusc2	2	ENSRNOG00000010522|Tlr4	1	12	0
GO:0021846	cell proliferation in forebrain	Biological Process	ENSRNOG00000001004|Ncor2, ENSRNOG00000053562|Arx, ENSRNOG00000037211|Kif14	3	863	14	20328	0.2143	0.0195461	*	0.240248	ns	ENSRNOG00000001004|Ncor2, ENSRNOG00000053562|Arx	2	ENSRNOG00000037211|Kif14	1	9	2.33333
GO:0004675	transmembrane receptor protein serine/threonine kinase activity	Molecular Function	ENSRNOG00000006934|Acvr1b, ENSRNOG00000014477|Acvr2b, ENSRNOG00000004828|Acvr1c	3	863	14	20328	0.2143	0.0195461	*	0.240248	ns	ENSRNOG00000006934|Acvr1b, ENSRNOG00000014477|Acvr2b, ENSRNOG00000004828|Acvr1c	3		0	14	2.13809
GO:0042059	negative regulation of epidermal growth factor receptor signaling pathway	Biological Process	ENSRNOG00000000098|Rnf115, ENSRNOG00000009028|Rnf126, ENSRNOG00000018953|Cblc	3	863	14	20328	0.2143	0.0195461	*	0.240248	ns	ENSRNOG00000009028|Rnf126	1	ENSRNOG00000000098|Rnf115, ENSRNOG00000018953|Cblc	2	14	0
GO:0000976	transcription cis-regulatory region binding	Molecular Function	ENSRNOG00000050869|Cebpd, ENSRNOG00000018803|Mrtfa, ENSRNOG00000013172|Nr1h3, ENSRNOG00000018987|Crebzf, ENSRNOG00000017414|Irf7, ENSRNOG00000017801|Atf4, ENSRNOG00000005639|Ar, ENSRNOG00000010918|Cebpa, ENSRNOG00000019568|Jund, ENSRNOG00000020372|Hdac4, ENSRNOG00000009173|Smad6, ENSRNOG00000014666|Tfeb, ENSRNOG00000009446|Rxra, ENSRNOG00000057347|Cebpb, ENSRNOG00000002607|Sox9, ENSRNOG0000000178…	16	863	213	20328	0.0751	0.0197867	*	0.240248	ns	ENSRNOG00000050869|Cebpd, ENSRNOG00000018803|Mrtfa, ENSRNOG00000013172|Nr1h3, ENSRNOG00000018987|Crebzf, ENSRNOG00000017801|Atf4, ENSRNOG00000005639|Ar, ENSRNOG00000010918|Cebpa, ENSRNOG00000019568|Jund, ENSRNOG00000020372|Hdac4, ENSRNOG00000009173|Smad6, ENSRNOG00000014666|Tfeb, ENSRNOG00000009446|Rxra, ENSRNOG00000057347|Cebpb, ENSRNOG00000002607|Sox9	14	ENSRNOG00000017414|Irf7, ENSRNOG00000001785|Etv5	2	196	6.28571
GO:0007095	mitotic G2 DNA damage checkpoint signaling	Biological Process	ENSRNOG00000000632|Cdk1, ENSRNOG00000013023|Nop53, ENSRNOG00000000827|Ier3, ENSRNOG00000015520|Ticrr	4	863	25	20328	0.16	0.0200402	*	0.240248	ns	ENSRNOG00000013023|Nop53, ENSRNOG00000000827|Ier3	2	ENSRNOG00000000632|Cdk1, ENSRNOG00000015520|Ticrr	2	25	0.2
GO:0019838	growth factor binding	Molecular Function	ENSRNOG00000006934|Acvr1b, ENSRNOG00000014477|Acvr2b, ENSRNOG00000011808|Ghrhr, ENSRNOG00000004828|Acvr1c	4	863	25	20328	0.16	0.0200402	*	0.240248	ns	ENSRNOG00000006934|Acvr1b, ENSRNOG00000014477|Acvr2b, ENSRNOG00000004828|Acvr1c	3	ENSRNOG00000011808|Ghrhr	1	24	0.816497
GO:0018107	peptidyl-threonine phosphorylation	Biological Process	ENSRNOG00000000632|Cdk1, ENSRNOG00000029055|Ttk, ENSRNOG00000019254|Dyrk1b, ENSRNOG00000006934|Acvr1b, ENSRNOG00000023521|Map3k10, ENSRNOG00000027456|Cdc42bpg	6	863	51	20328	0.1176	0.0203951	*	0.240248	ns	ENSRNOG00000019254|Dyrk1b, ENSRNOG00000006934|Acvr1b, ENSRNOG00000023521|Map3k10, ENSRNOG00000027456|Cdc42bpg	4	ENSRNOG00000000632|Cdk1, ENSRNOG00000029055|Ttk	2	48	3.75278
GO:0007528	neuromuscular junction development	Biological Process	ENSRNOG00000016281|Col4a1, ENSRNOG00000018951|Col4a5, ENSRNOG00000018286|Chrna1, ENSRNOG00000022419|Dok7	4	863	26	20328	0.1538	0.0229089	*	0.240248	ns	ENSRNOG00000022419|Dok7	1	ENSRNOG00000016281|Col4a1, ENSRNOG00000018951|Col4a5, ENSRNOG00000018286|Chrna1	3	26	0.392232
GO:0050840	extracellular matrix binding	Molecular Function	ENSRNOG00000001469|Eln, ENSRNOG00000002461|Nid1, ENSRNOG00000057794|Adamts5, ENSRNOG00000014166|Smoc2	4	863	26	20328	0.1538	0.0229089	*	0.240248	ns		0	ENSRNOG00000001469|Eln, ENSRNOG00000002461|Nid1, ENSRNOG00000057794|Adamts5, ENSRNOG00000014166|Smoc2	4	26	-1.56893
GO:0008585	female gonad development	Biological Process	ENSRNOG00000016706|Fanca, ENSRNOG00000009276|Schip1, ENSRNOG00000013166|Wnt4, ENSRNOG00000001249|Col6a1	4	863	26	20328	0.1538	0.0229089	*	0.240248	ns	ENSRNOG00000016706|Fanca, ENSRNOG00000013166|Wnt4	2	ENSRNOG00000009276|Schip1, ENSRNOG00000001249|Col6a1	2	21	1.96396
GO:0006468	protein phosphorylation	Biological Process	ENSRNOG00000020835|Hipk4, ENSRNOG00000025679|Stk40, ENSRNOG00000018725|Phkg2, ENSRNOG00000005659|Aurkb, ENSRNOG00000007906|Bub1b, ENSRNOG00000000632|Cdk1, ENSRNOG00000021117|Rps6ka4, ENSRNOG00000014832|Mapkapk3, ENSRNOG00000029055|Ttk, ENSRNOG00000019057|Prkcq, ENSRNOG00000019254|Dyrk1b, ENSRNOG00000009565|Pdk4, ENSRNOG00000053729|Tesk1, ENSRNOG00000003278|Map3k14, ENSRNOG00000006934|Acvr1b, ENSR…	36	863	599	20328	0.0601	0.0232948	*	0.240248	ns	ENSRNOG00000020835|Hipk4, ENSRNOG00000025679|Stk40, ENSRNOG00000018725|Phkg2, ENSRNOG00000021117|Rps6ka4, ENSRNOG00000014832|Mapkapk3, ENSRNOG00000019057|Prkcq, ENSRNOG00000019254|Dyrk1b, ENSRNOG00000053729|Tesk1, ENSRNOG00000003278|Map3k14, ENSRNOG00000006934|Acvr1b, ENSRNOG00000018903|Pik3r1, ENSRNOG00000023521|Map3k10, ENSRNOG00000019883|Pak4, ENSRNOG00000014477|Acvr2b, ENSRNOG00000055769|AABR…	23	ENSRNOG00000005659|Aurkb, ENSRNOG00000007906|Bub1b, ENSRNOG00000000632|Cdk1, ENSRNOG00000029055|Ttk, ENSRNOG00000009565|Pdk4, ENSRNOG00000018815|Plk1, ENSRNOG00000002412|Mapk7, ENSRNOG00000054474|Mastl, ENSRNOG00000013598|Melk, ENSRNOG00000015308|Pbk, ENSRNOG00000023698|Tex14, ENSRNOG00000008880|Nrk, ENSRNOG00000014751|Ret	13	557	6.48282
GO:0006839	mitochondrial transport	Biological Process	ENSRNOG00000017716|Ucp3, ENSRNOG00000017854|Ucp2, ENSRNOG00000001052|Slc25a30	3	863	15	20328	0.2	0.0236763	*	0.240248	ns	ENSRNOG00000001052|Slc25a30	1	ENSRNOG00000017716|Ucp3, ENSRNOG00000017854|Ucp2	2	14	-0.534522
GO:0032331	negative regulation of chondrocyte differentiation	Biological Process	ENSRNOG00000018865|Adamts12, ENSRNOG00000002607|Sox9, ENSRNOG00000028036|Adamts7	3	863	15	20328	0.2	0.0236763	*	0.240248	ns	ENSRNOG00000002607|Sox9	1	ENSRNOG00000018865|Adamts12, ENSRNOG00000028036|Adamts7	2	15	1.29099
GO:0015108	chloride transmembrane transporter activity	Molecular Function	ENSRNOG00000029514|Slc26a9, ENSRNOG00000014816|Slc1a1, ENSRNOG00000020951|Slc4a1	3	863	15	20328	0.2	0.0236763	*	0.240248	ns	ENSRNOG00000029514|Slc26a9	1	ENSRNOG00000014816|Slc1a1, ENSRNOG00000020951|Slc4a1	2	15	1.80739
GO:0010460	positive regulation of heart rate	Biological Process	ENSRNOG00000014816|Slc1a1, ENSRNOG00000008176|Nppa, ENSRNOG00000009390|Edn2	3	863	15	20328	0.2	0.0236763	*	0.240248	ns	ENSRNOG00000008176|Nppa, ENSRNOG00000009390|Edn2	2	ENSRNOG00000014816|Slc1a1	1	15	1.80739
GO:0035066	positive regulation of histone acetylation	Biological Process	ENSRNOG00000021117|Rps6ka4, ENSRNOG00000011702|Foxp3, ENSRNOG00000004362|Rps6ka5	3	863	15	20328	0.2	0.0236763	*	0.240248	ns	ENSRNOG00000021117|Rps6ka4, ENSRNOG00000011702|Foxp3, ENSRNOG00000004362|Rps6ka5	3		0	14	2.13809
GO:0051959	dynein light intermediate chain binding	Molecular Function	ENSRNOG00000026226|Hook1, ENSRNOG00000005451|Dnah11, ENSRNOG00000000542|Dnah8	3	863	15	20328	0.2	0.0236763	*	0.240248	ns	ENSRNOG00000026226|Hook1, ENSRNOG00000000542|Dnah8	2	ENSRNOG00000005451|Dnah11	1	13	-0.27735
GO:0042116	macrophage activation	Biological Process	ENSRNOG00000011016|Slc7a2, ENSRNOG00000010522|Tlr4, ENSRNOG00000009390|Edn2	3	863	15	20328	0.2	0.0236763	*	0.240248	ns	ENSRNOG00000011016|Slc7a2, ENSRNOG00000009390|Edn2	2	ENSRNOG00000010522|Tlr4	1	11	1.50756
GO:0043484	regulation of RNA splicing	Biological Process	ENSRNOG00000011306|Myod1, ENSRNOG00000006420|Rbm38, ENSRNOG00000028211|Akap17a, ENSRNOG00000005062|AABR07051190.1, ENSRNOG00000023177|Esrp2	5	863	39	20328	0.1282	0.0237567	*	0.240248	ns	ENSRNOG00000011306|Myod1, ENSRNOG00000006420|Rbm38, ENSRNOG00000028211|Akap17a, ENSRNOG00000023177|Esrp2	4	ENSRNOG00000005062|AABR07051190.1	1	37	4.10997
GO:0001849	complement component C1q complex binding	Molecular Function	ENSRNOG00000013674|Megf10, ENSRNOG00000030729|C4b	2	863	6	20328	0.3333	0.0240964	*	0.240248	ns	ENSRNOG00000030729|C4b	1	ENSRNOG00000013674|Megf10	1	5	0.447214
GO:1902742	apoptotic process involved in development	Biological Process	ENSRNOG00000013674|Megf10, ENSRNOG00000028636|Xkr5	2	863	6	20328	0.3333	0.0240964	*	0.240248	ns		0	ENSRNOG00000013674|Megf10, ENSRNOG00000028636|Xkr5	2	5	-0.447214
GO:0004064	arylesterase activity	Molecular Function	ENSRNOG00000009096|Pon3, ENSRNOG00000009629|Car2	2	863	6	20328	0.3333	0.0240964	*	0.240248	ns		0	ENSRNOG00000009096|Pon3, ENSRNOG00000009629|Car2	2	5	-0.447214
GO:0016462	pyrophosphatase activity	Molecular Function	ENSRNOG00000005569|Phospho1, ENSRNOG00000017850|Dctpp1	2	863	6	20328	0.3333	0.0240964	*	0.240248	ns	ENSRNOG00000005569|Phospho1, ENSRNOG00000017850|Dctpp1	2		0	6	0.816497
GO:0071314	cellular response to cocaine	Biological Process	ENSRNOG00000014816|Slc1a1, ENSRNOG00000015423|Ccna2	2	863	6	20328	0.3333	0.0240964	*	0.240248	ns		0	ENSRNOG00000014816|Slc1a1, ENSRNOG00000015423|Ccna2	2	6	0
GO:0071459	protein localization to chromosome, centromeric region	Biological Process	ENSRNOG00000007906|Bub1b, ENSRNOG00000032178|Cenpa	2	863	6	20328	0.3333	0.0240964	*	0.240248	ns		0	ENSRNOG00000007906|Bub1b, ENSRNOG00000032178|Cenpa	2	6	-0.816497
GO:0010887	negative regulation of cholesterol storage	Biological Process	ENSRNOG00000019812|Nr1h2, ENSRNOG00000013172|Nr1h3	2	863	6	20328	0.3333	0.0240964	*	0.240248	ns	ENSRNOG00000019812|Nr1h2, ENSRNOG00000013172|Nr1h3	2		0	5	1.34164
GO:1903573	negative regulation of response to endoplasmic reticulum stress	Biological Process	ENSRNOG00000019812|Nr1h2, ENSRNOG00000013172|Nr1h3	2	863	6	20328	0.3333	0.0240964	*	0.240248	ns	ENSRNOG00000019812|Nr1h2, ENSRNOG00000013172|Nr1h3	2		0	6	1.63299
GO:0043587	tongue morphogenesis	Biological Process	ENSRNOG00000053084|Fuz, ENSRNOG00000001892|Tbx1	2	863	6	20328	0.3333	0.0240964	*	0.240248	ns	ENSRNOG00000053084|Fuz, ENSRNOG00000001892|Tbx1	2		0	5	1.34164
GO:0060509	type I pneumocyte differentiation	Biological Process	ENSRNOG00000001004|Ncor2, ENSRNOG00000014205|Klf2	2	863	6	20328	0.3333	0.0240964	*	0.240248	ns	ENSRNOG00000001004|Ncor2, ENSRNOG00000014205|Klf2	2		0	6	2.44949
GO:0043515	kinetochore binding	Molecular Function	ENSRNOG00000029055|Ttk, ENSRNOG00000009339|Cenpe	2	863	6	20328	0.3333	0.0240964	*	0.240248	ns		0	ENSRNOG00000029055|Ttk, ENSRNOG00000009339|Cenpe	2	6	0
GO:0031665	negative regulation of lipopolysaccharide-mediated signaling pathway	Biological Process	ENSRNOG00000000839|Nfkbil1, ENSRNOG00000039852|Cactin	2	863	6	20328	0.3333	0.0240964	*	0.240248	ns	ENSRNOG00000000839|Nfkbil1, ENSRNOG00000039852|Cactin	2		0	6	0
GO:0044691	tooth eruption	Biological Process	ENSRNOG00000057794|Adamts5, ENSRNOG00000003897|Col1a1	2	863	6	20328	0.3333	0.0240964	*	0.240248	ns		0	ENSRNOG00000057794|Adamts5, ENSRNOG00000003897|Col1a1	2	6	0
GO:0007168	receptor guanylyl cyclase signaling pathway	Biological Process	ENSRNOG00000008176|Nppa, ENSRNOG00000018854|Nppc	2	863	6	20328	0.3333	0.0240964	*	0.240248	ns	ENSRNOG00000008176|Nppa, ENSRNOG00000018854|Nppc	2		0	5	2.23607
GO:0050878	regulation of body fluid levels	Biological Process	ENSRNOG00000008176|Nppa, ENSRNOG00000009227|Aplnr	2	863	6	20328	0.3333	0.0240964	*	0.240248	ns	ENSRNOG00000008176|Nppa	1	ENSRNOG00000009227|Aplnr	1	5	-0.447214
GO:1901841	regulation of high voltage-gated calcium channel activity	Biological Process	ENSRNOG00000008176|Nppa, ENSRNOG00000011901|Rrad	2	863	6	20328	0.3333	0.0240964	*	0.240248	ns	ENSRNOG00000008176|Nppa, ENSRNOG00000011901|Rrad	2		0	6	0.816497
GO:0045124	regulation of bone resorption	Biological Process	ENSRNOG00000009565|Pdk4, ENSRNOG00000009629|Car2	2	863	6	20328	0.3333	0.0240964	*	0.240248	ns		0	ENSRNOG00000009565|Pdk4, ENSRNOG00000009629|Car2	2	4	-2
GO:0030151	molybdenum ion binding	Molecular Function	ENSRNOG00000004101|Marc1, ENSRNOG00000037850|Marc2	2	863	6	20328	0.3333	0.0240964	*	0.240248	ns	ENSRNOG00000004101|Marc1, ENSRNOG00000037850|Marc2	2		0	5	1.34164
GO:0015670	carbon dioxide transport	Biological Process	ENSRNOG00000009629|Car2, ENSRNOG00000016043|Aqp4	2	863	6	20328	0.3333	0.0240964	*	0.240248	ns	ENSRNOG00000016043|Aqp4	1	ENSRNOG00000009629|Car2	1	4	0
GO:0090521	podocyte cell migration	Biological Process	ENSRNOG00000053729|Tesk1, ENSRNOG00000014343|Anln	2	863	6	20328	0.3333	0.0240964	*	0.240248	ns	ENSRNOG00000053729|Tesk1	1	ENSRNOG00000014343|Anln	1	6	0
GO:0003229	ventricular cardiac muscle tissue development	Biological Process	ENSRNOG00000023257|Adamts9, ENSRNOG00000025350|Ppp1r13l	2	863	6	20328	0.3333	0.0240964	*	0.240248	ns	ENSRNOG00000025350|Ppp1r13l	1	ENSRNOG00000023257|Adamts9	1	6	0
GO:0034634	glutathione transmembrane transporter activity	Molecular Function	ENSRNOG00000022305|Abcc1, ENSRNOG00000057978|AABR07028997.1	2	863	6	20328	0.3333	0.0240964	*	0.240248	ns	ENSRNOG00000022305|Abcc1, ENSRNOG00000057978|AABR07028997.1	2		0	6	1.63299
GO:0034775	glutathione transmembrane transport	Biological Process	ENSRNOG00000022305|Abcc1, ENSRNOG00000057978|AABR07028997.1	2	863	6	20328	0.3333	0.0240964	*	0.240248	ns	ENSRNOG00000022305|Abcc1, ENSRNOG00000057978|AABR07028997.1	2		0	6	0.816497
GO:0060971	embryonic heart tube left/right pattern formation	Biological Process	ENSRNOG00000010681|Pitx2, ENSRNOG00000056940|Cited2	2	863	6	20328	0.3333	0.0240964	*	0.240248	ns	ENSRNOG00000010681|Pitx2, ENSRNOG00000056940|Cited2	2		0	5	1.34164
GO:0042473	outer ear morphogenesis	Biological Process	ENSRNOG00000050485|Gas1, ENSRNOG00000001892|Tbx1	2	863	6	20328	0.3333	0.0240964	*	0.240248	ns	ENSRNOG00000050485|Gas1, ENSRNOG00000001892|Tbx1	2		0	6	1.63299
GO:2001054	negative regulation of mesenchymal cell apoptotic process	Biological Process	ENSRNOG00000001892|Tbx1, ENSRNOG00000002607|Sox9	2	863	6	20328	0.3333	0.0240964	*	0.240248	ns	ENSRNOG00000001892|Tbx1, ENSRNOG00000002607|Sox9	2		0	6	0.816497
GO:0034983	peptidyl-lysine deacetylation	Biological Process	ENSRNOG00000020372|Hdac4, ENSRNOG00000004158|Hdac9	2	863	6	20328	0.3333	0.0240964	*	0.240248	ns	ENSRNOG00000020372|Hdac4, ENSRNOG00000004158|Hdac9	2		0	6	1.63299
GO:0006559	L-phenylalanine catabolic process	Biological Process	ENSRNOG00000004302|Pah, ENSRNOG00000020148|Il4i1	2	863	6	20328	0.3333	0.0240964	*	0.240248	ns	ENSRNOG00000004302|Pah, ENSRNOG00000020148|Il4i1	2		0	5	1.34164
GO:0051838	cytolysis by host of symbiont cells	Biological Process	ENSRNOG00000045555|LOC100910944, ENSRNOG00000019823|Romo1	2	863	6	20328	0.3333	0.0240964	*	0.240248	ns	ENSRNOG00000045555|LOC100910944, ENSRNOG00000019823|Romo1	2		0	3	1.73205
GO:0005828	kinetochore microtubule	Cellular Component	ENSRNOG00000005037|Kif18a, ENSRNOG00000009339|Cenpe	2	863	6	20328	0.3333	0.0240964	*	0.240248	ns		0	ENSRNOG00000005037|Kif18a, ENSRNOG00000009339|Cenpe	2	6	0
GO:1901164	negative regulation of trophoblast cell migration	Biological Process	ENSRNOG00000010208|Timp1, ENSRNOG00000004828|Acvr1c	2	863	6	20328	0.3333	0.0240964	*	0.240248	ns	ENSRNOG00000004828|Acvr1c	1	ENSRNOG00000010208|Timp1	1	6	0
GO:0045766	positive regulation of angiogenesis	Biological Process	ENSRNOG00000014613|Ddah1, ENSRNOG00000013324|Cdh5, ENSRNOG00000046834|C3, ENSRNOG00000009227|Aplnr, ENSRNOG00000013160|Sash1, ENSRNOG00000017392|Fgf2, ENSRNOG00000019883|Pak4, ENSRNOG00000036703|Itgax, ENSRNOG00000014166|Smoc2, ENSRNOG00000053272|Chi3l1	10	863	115	20328	0.087	0.0245163	*	0.240248	ns	ENSRNOG00000046834|C3, ENSRNOG00000017392|Fgf2, ENSRNOG00000019883|Pak4, ENSRNOG00000036703|Itgax, ENSRNOG00000053272|Chi3l1	5	ENSRNOG00000014613|Ddah1, ENSRNOG00000013324|Cdh5, ENSRNOG00000009227|Aplnr, ENSRNOG00000013160|Sash1, ENSRNOG00000014166|Smoc2	5	106	0
GO:0032467	positive regulation of cytokinesis	Biological Process	ENSRNOG00000005659|Aurkb, ENSRNOG00000037211|Kif14, ENSRNOG00000049033|Racgap1, ENSRNOG00000003864|Gipc1	4	863	27	20328	0.1481	0.0260145	*	0.240248	ns	ENSRNOG00000003864|Gipc1	1	ENSRNOG00000005659|Aurkb, ENSRNOG00000037211|Kif14, ENSRNOG00000049033|Racgap1	3	24	1.22474
GO:0002476	antigen processing and presentation of endogenous peptide antigen via MHC class Ib	Biological Process	ENSRNOG00000047706|LOC103690108, ENSRNOG00000038999|RT1-A1, ENSRNOG00000029386|RT1-N2, ENSRNOG00000039744|RT1-CE4	4	863	27	20328	0.1481	0.0260145	*	0.240248	ns	ENSRNOG00000038999|RT1-A1, ENSRNOG00000029386|RT1-N2, ENSRNOG00000039744|RT1-CE4	3	ENSRNOG00000047706|LOC103690108	1	22	0.852803
GO:0002053	positive regulation of mesenchymal cell proliferation	Biological Process	ENSRNOG00000054508|Foxp2, ENSRNOG00000050485|Gas1, ENSRNOG00000001892|Tbx1, ENSRNOG00000002607|Sox9	4	863	27	20328	0.1481	0.0260145	*	0.240248	ns	ENSRNOG00000054508|Foxp2, ENSRNOG00000050485|Gas1, ENSRNOG00000001892|Tbx1, ENSRNOG00000002607|Sox9	4		0	27	2.88675
GO:0030511	positive regulation of transforming growth factor beta receptor signaling pathway	Biological Process	ENSRNOG00000056940|Cited2, ENSRNOG00000052873|Npnt, ENSRNOG00000003864|Gipc1, ENSRNOG00000016538|Itga8	4	863	27	20328	0.1481	0.0260145	*	0.240248	ns	ENSRNOG00000056940|Cited2, ENSRNOG00000003864|Gipc1	2	ENSRNOG00000052873|Npnt, ENSRNOG00000016538|Itga8	2	27	1.73205
GO:0030155	regulation of cell adhesion	Biological Process	ENSRNOG00000011134|Lama2, ENSRNOG00000013927|Jag2, ENSRNOG00000037211|Kif14, ENSRNOG00000002607|Sox9, ENSRNOG00000014751|Ret	5	863	40	20328	0.125	0.0262323	*	0.240248	ns	ENSRNOG00000013927|Jag2, ENSRNOG00000002607|Sox9	2	ENSRNOG00000011134|Lama2, ENSRNOG00000037211|Kif14, ENSRNOG00000014751|Ret	3	35	0.169031
GO:0008283	cell population proliferation	Biological Process	ENSRNOG00000028137|Mki67, ENSRNOG00000019500|Cyp1a1, ENSRNOG00000005659|Aurkb, ENSRNOG00000000632|Cdk1, ENSRNOG00000055010|Axin2, ENSRNOG00000056940|Cited2, ENSRNOG00000001892|Tbx1, ENSRNOG00000022537|E2f8, ENSRNOG00000007000|Grhl2, ENSRNOG00000017981|Mcm10, ENSRNOG00000013598|Melk	11	863	133	20328	0.0827	0.0262874	*	0.240248	ns	ENSRNOG00000019500|Cyp1a1, ENSRNOG00000055010|Axin2, ENSRNOG00000056940|Cited2, ENSRNOG00000001892|Tbx1, ENSRNOG00000007000|Grhl2	5	ENSRNOG00000028137|Mki67, ENSRNOG00000005659|Aurkb, ENSRNOG00000000632|Cdk1, ENSRNOG00000022537|E2f8, ENSRNOG00000017981|Mcm10, ENSRNOG00000013598|Melk	6	130	2.10494
GO:0030170	pyridoxal phosphate binding	Molecular Function	ENSRNOG00000056596|Alas1, ENSRNOG00000004101|Marc1, ENSRNOG00000037850|Marc2, ENSRNOG00000010658|LOC103691744, ENSRNOG00000000167|Alas2, ENSRNOG00000004443|Sptlc3	6	863	54	20328	0.1111	0.0263089	*	0.240248	ns	ENSRNOG00000004101|Marc1, ENSRNOG00000037850|Marc2	2	ENSRNOG00000056596|Alas1, ENSRNOG00000010658|LOC103691744, ENSRNOG00000000167|Alas2, ENSRNOG00000004443|Sptlc3	4	49	1.28571
GO:0000977	RNA polymerase II transcription regulatory region sequence-specific DNA binding	Molecular Function	ENSRNOG00000005480|Ybx3, ENSRNOG00000015253|Hsf4, ENSRNOG00000011306|Myod1, ENSRNOG00000003463|Srebf1, ENSRNOG00000034078|Mxi1, ENSRNOG00000042838|Junb, ENSRNOG00000019222|Tfdp1, ENSRNOG00000020400|Mef2b, ENSRNOG00000000476|Zbtb22, ENSRNOG00000017801|Atf4, ENSRNOG00000021812|Scx, ENSRNOG00000023431|LOC102555635, ENSRNOG00000037600|Sim1, ENSRNOG00000009446|Rxra, ENSRNOG00000057347|Cebpb, ENSRNOG00…	20	863	294	20328	0.068	0.0263582	*	0.240248	ns	ENSRNOG00000005480|Ybx3, ENSRNOG00000015253|Hsf4, ENSRNOG00000011306|Myod1, ENSRNOG00000003463|Srebf1, ENSRNOG00000034078|Mxi1, ENSRNOG00000042838|Junb, ENSRNOG00000020400|Mef2b, ENSRNOG00000000476|Zbtb22, ENSRNOG00000017801|Atf4, ENSRNOG00000021812|Scx, ENSRNOG00000023431|LOC102555635, ENSRNOG00000037600|Sim1, ENSRNOG00000009446|Rxra, ENSRNOG00000057347|Cebpb, ENSRNOG00000021027|Dbp, ENSRNOG0000…	18	ENSRNOG00000019222|Tfdp1, ENSRNOG00000001785|Etv5	2	247	5.79019
GO:0007623	circadian rhythm	Biological Process	ENSRNOG00000003463|Srebf1, ENSRNOG00000021750|Id1, ENSRNOG00000018413|Per3, ENSRNOG00000017801|Atf4, ENSRNOG00000001585|Nrip1, ENSRNOG00000026124|Id3, ENSRNOG00000021027|Dbp	7	863	69	20328	0.1014	0.0267672	*	0.240248	ns	ENSRNOG00000003463|Srebf1, ENSRNOG00000021750|Id1, ENSRNOG00000018413|Per3, ENSRNOG00000017801|Atf4, ENSRNOG00000001585|Nrip1, ENSRNOG00000026124|Id3, ENSRNOG00000021027|Dbp	7		0	63	2.64575
GO:0051092	positive regulation of NF-kappaB transcription factor activity	Biological Process	ENSRNOG00000019057|Prkcq, ENSRNOG00000000826|Flot1, ENSRNOG00000002161|Tlr6, ENSRNOG00000005639|Ar, ENSRNOG00000004362|Rps6ka5, ENSRNOG00000020161|Zbtb7a, ENSRNOG00000003480|Aim2, ENSRNOG00000047957|Traf5, ENSRNOG00000014124|Nod2, ENSRNOG00000010522|Tlr4	10	863	117	20328	0.0855	0.0272334	*	0.240248	ns	ENSRNOG00000019057|Prkcq, ENSRNOG00000000826|Flot1, ENSRNOG00000005639|Ar, ENSRNOG00000004362|Rps6ka5, ENSRNOG00000020161|Zbtb7a, ENSRNOG00000003480|Aim2, ENSRNOG00000047957|Traf5	7	ENSRNOG00000002161|Tlr6, ENSRNOG00000014124|Nod2, ENSRNOG00000010522|Tlr4	3	113	1.78737
GO:0120162	positive regulation of cold-induced thermogenesis	Biological Process	ENSRNOG00000004290|Grb10, ENSRNOG00000006019|G0s2, ENSRNOG00000004377|Lpin1, ENSRNOG00000019598|Vegfa, ENSRNOG00000017854|Ucp2, ENSRNOG00000016258|Zfp516, ENSRNOG00000057347|Cebpb, ENSRNOG00000010695|Pdgfc	8	863	85	20328	0.0941	0.0277707	*	0.240248	ns	ENSRNOG00000006019|G0s2, ENSRNOG00000016258|Zfp516, ENSRNOG00000057347|Cebpb, ENSRNOG00000010695|Pdgfc	4	ENSRNOG00000004290|Grb10, ENSRNOG00000004377|Lpin1, ENSRNOG00000019598|Vegfa, ENSRNOG00000017854|Ucp2	4	76	1.14708
GO:0019432	triglyceride biosynthetic process	Biological Process	ENSRNOG00000016636|Lpin3, ENSRNOG00000022268|Pnpla3, ENSRNOG00000004377|Lpin1	3	863	16	20328	0.1875	0.0282401	*	0.240248	ns		0	ENSRNOG00000016636|Lpin3, ENSRNOG00000022268|Pnpla3, ENSRNOG00000004377|Lpin1	3	15	-1.29099
GO:0015701	bicarbonate transport	Biological Process	ENSRNOG00000029514|Slc26a9, ENSRNOG00000020951|Slc4a1, ENSRNOG00000002916|Ca4	3	863	16	20328	0.1875	0.0282401	*	0.240248	ns	ENSRNOG00000029514|Slc26a9	1	ENSRNOG00000020951|Slc4a1, ENSRNOG00000002916|Ca4	2	16	1
GO:0097193	intrinsic apoptotic signaling pathway	Biological Process	ENSRNOG00000015588|Nol3, ENSRNOG00000021110|Mllt11, ENSRNOG00000021207|Lgals12	3	863	16	20328	0.1875	0.0282401	*	0.240248	ns	ENSRNOG00000015588|Nol3, ENSRNOG00000021207|Lgals12	2	ENSRNOG00000021110|Mllt11	1	16	0.5
GO:0048745	smooth muscle tissue development	Biological Process	ENSRNOG00000009276|Schip1, ENSRNOG00000054508|Foxp2, ENSRNOG00000016538|Itga8	3	863	16	20328	0.1875	0.0282401	*	0.240248	ns	ENSRNOG00000054508|Foxp2	1	ENSRNOG00000009276|Schip1, ENSRNOG00000016538|Itga8	2	16	0.5
GO:0009987	cellular process	Biological Process	ENSRNOG00000042838|Junb, ENSRNOG00000005639|Ar, ENSRNOG00000019482|Gnao1	3	863	16	20328	0.1875	0.0282401	*	0.240248	ns	ENSRNOG00000042838|Junb, ENSRNOG00000005639|Ar, ENSRNOG00000019482|Gnao1	3		0	16	0.5
GO:0008569	minus-end-directed microtubule motor activity	Molecular Function	ENSRNOG00000005451|Dnah11, ENSRNOG00000014087|Kifc3, ENSRNOG00000000542|Dnah8	3	863	16	20328	0.1875	0.0282401	*	0.240248	ns	ENSRNOG00000014087|Kifc3, ENSRNOG00000000542|Dnah8	2	ENSRNOG00000005451|Dnah11	1	14	-0.534522
GO:0031362	obsolete anchored component of external side of plasma membrane	Cellular Component	ENSRNOG00000021260|Prnd, ENSRNOG00000006604|Thy1, ENSRNOG00000002916|Ca4	3	863	16	20328	0.1875	0.0282401	*	0.240248	ns		0	ENSRNOG00000021260|Prnd, ENSRNOG00000006604|Thy1, ENSRNOG00000002916|Ca4	3	14	0
GO:0043010	camera-type eye development	Biological Process	ENSRNOG00000019500|Cyp1a1, ENSRNOG00000015253|Hsf4, ENSRNOG00000054508|Foxp2, ENSRNOG00000050485|Gas1, ENSRNOG00000043219|Fbn2, ENSRNOG00000007302|Fbn1, ENSRNOG00000007000|Grhl2	7	863	70	20328	0.1	0.0286931	*	0.240248	ns	ENSRNOG00000019500|Cyp1a1, ENSRNOG00000015253|Hsf4, ENSRNOG00000054508|Foxp2, ENSRNOG00000050485|Gas1, ENSRNOG00000007000|Grhl2	5	ENSRNOG00000043219|Fbn2, ENSRNOG00000007302|Fbn1	2	58	1.57568
GO:0051117	ATPase binding	Molecular Function	ENSRNOG00000029514|Slc26a9, ENSRNOG00000019812|Nr1h2, ENSRNOG00000005639|Ar, ENSRNOG00000021067|Fxyd7, ENSRNOG00000013300|Atp5if1, ENSRNOG00000011425|Ptpn3, ENSRNOG00000018126|Abca1	7	863	70	20328	0.1	0.0286931	*	0.240248	ns	ENSRNOG00000029514|Slc26a9, ENSRNOG00000019812|Nr1h2, ENSRNOG00000005639|Ar, ENSRNOG00000013300|Atp5if1, ENSRNOG00000011425|Ptpn3, ENSRNOG00000018126|Abca1	6	ENSRNOG00000021067|Fxyd7	1	68	2.66789
GO:0016459	myosin complex	Cellular Component	ENSRNOG00000058866|Myo5a, ENSRNOG00000025757|Myh6, ENSRNOG00000020014|Myh14, ENSRNOG00000018997|Myh7b, ENSRNOG00000016483|Myo16	5	863	41	20328	0.122	0.0288665	*	0.240248	ns	ENSRNOG00000058866|Myo5a, ENSRNOG00000025757|Myh6, ENSRNOG00000020014|Myh14, ENSRNOG00000018997|Myh7b	4	ENSRNOG00000016483|Myo16	1	40	0.632456
GO:0001657	ureteric bud development	Biological Process	ENSRNOG00000004210|Osr1, ENSRNOG00000052873|Npnt, ENSRNOG00000009173|Smad6, ENSRNOG00000037600|Sim1, ENSRNOG00000014751|Ret	5	863	41	20328	0.122	0.0288665	*	0.240248	ns	ENSRNOG00000004210|Osr1, ENSRNOG00000009173|Smad6, ENSRNOG00000037600|Sim1	3	ENSRNOG00000052873|Npnt, ENSRNOG00000014751|Ret	2	39	1.44115
GO:0048514	blood vessel morphogenesis	Biological Process	ENSRNOG00000016281|Col4a1, ENSRNOG00000014426|Lox, ENSRNOG00000014816|Slc1a1, ENSRNOG00000001892|Tbx1	4	863	28	20328	0.1429	0.0293604	*	0.240248	ns	ENSRNOG00000001892|Tbx1	1	ENSRNOG00000016281|Col4a1, ENSRNOG00000014426|Lox, ENSRNOG00000014816|Slc1a1	3	25	1
GO:0042572	retinol metabolic process	Biological Process	ENSRNOG00000019500|Cyp1a1, ENSRNOG00000014090|Retsat, ENSRNOG00000054770|Rdh11, ENSRNOG00000009673|Dhrs13	4	863	28	20328	0.1429	0.0293604	*	0.240248	ns	ENSRNOG00000019500|Cyp1a1, ENSRNOG00000014090|Retsat, ENSRNOG00000054770|Rdh11, ENSRNOG00000009673|Dhrs13	4		0	25	1
GO:0030016	myofibril	Cellular Component	ENSRNOG00000051548|Lmod1, ENSRNOG00000011306|Myod1, ENSRNOG00000007999|Abra, ENSRNOG00000025757|Myh6	4	863	28	20328	0.1429	0.0293604	*	0.240248	ns	ENSRNOG00000051548|Lmod1, ENSRNOG00000011306|Myod1, ENSRNOG00000025757|Myh6	3	ENSRNOG00000007999|Abra	1	27	-0.19245
GO:0030332	cyclin binding	Molecular Function	ENSRNOG00000000632|Cdk1, ENSRNOG00000013727|Ndc80, ENSRNOG00000027929|Poln, ENSRNOG00000010802|Ube3d	4	863	28	20328	0.1429	0.0293604	*	0.240248	ns	ENSRNOG00000027929|Poln, ENSRNOG00000010802|Ube3d	2	ENSRNOG00000000632|Cdk1, ENSRNOG00000013727|Ndc80	2	28	1.51186
GO:0005811	lipid droplet	Cellular Component	ENSRNOG00000059445|Aifm2, ENSRNOG00000001376|Mettl7a, ENSRNOG00000007539|Rsad2, ENSRNOG00000022268|Pnpla3, ENSRNOG00000058375|Adig, ENSRNOG00000050625|LOC100911217, ENSRNOG00000019183|Alox15	7	863	71	20328	0.0986	0.0307107	*	0.240248	ns	ENSRNOG00000001376|Mettl7a, ENSRNOG00000058375|Adig, ENSRNOG00000050625|LOC100911217	3	ENSRNOG00000059445|Aifm2, ENSRNOG00000007539|Rsad2, ENSRNOG00000022268|Pnpla3, ENSRNOG00000019183|Alox15	4	68	3.3955
GO:0004672	protein kinase activity	Molecular Function	ENSRNOG00000020835|Hipk4, ENSRNOG00000025679|Stk40, ENSRNOG00000018725|Phkg2, ENSRNOG00000005659|Aurkb, ENSRNOG00000007906|Bub1b, ENSRNOG00000000632|Cdk1, ENSRNOG00000021117|Rps6ka4, ENSRNOG00000014832|Mapkapk3, ENSRNOG00000029055|Ttk, ENSRNOG00000019057|Prkcq, ENSRNOG00000019254|Dyrk1b, ENSRNOG00000009565|Pdk4, ENSRNOG00000053729|Tesk1, ENSRNOG00000003278|Map3k14, ENSRNOG00000006934|Acvr1b, ENSR…	32	863	532	20328	0.0602	0.0307672	*	0.240248	ns	ENSRNOG00000020835|Hipk4, ENSRNOG00000025679|Stk40, ENSRNOG00000018725|Phkg2, ENSRNOG00000021117|Rps6ka4, ENSRNOG00000014832|Mapkapk3, ENSRNOG00000019057|Prkcq, ENSRNOG00000019254|Dyrk1b, ENSRNOG00000053729|Tesk1, ENSRNOG00000003278|Map3k14, ENSRNOG00000006934|Acvr1b, ENSRNOG00000023521|Map3k10, ENSRNOG00000019883|Pak4, ENSRNOG00000014477|Acvr2b, ENSRNOG00000055769|AABR07054286.1, ENSRNOG00000004…	19	ENSRNOG00000005659|Aurkb, ENSRNOG00000007906|Bub1b, ENSRNOG00000000632|Cdk1, ENSRNOG00000029055|Ttk, ENSRNOG00000009565|Pdk4, ENSRNOG00000018815|Plk1, ENSRNOG00000002412|Mapk7, ENSRNOG00000054474|Mastl, ENSRNOG00000013598|Melk, ENSRNOG00000015308|Pbk, ENSRNOG00000023698|Tex14, ENSRNOG00000008880|Nrk, ENSRNOG00000014751|Ret	13	494	6.11893
GO:0016829	lyase activity	Molecular Function	ENSRNOG00000043192|Hacd1, ENSRNOG00000019500|Cyp1a1, ENSRNOG00000014075|Clybl, ENSRNOG00000010079|Ca3, ENSRNOG00000030869|Aldoart2, ENSRNOG00000009629|Car2, ENSRNOG00000014387|Chac1, ENSRNOG00000010658|LOC103691744, ENSRNOG00000002916|Ca4	9	863	103	20328	0.0874	0.0310458	*	0.240248	ns	ENSRNOG00000019500|Cyp1a1, ENSRNOG00000010079|Ca3, ENSRNOG00000030869|Aldoart2	3	ENSRNOG00000043192|Hacd1, ENSRNOG00000014075|Clybl, ENSRNOG00000009629|Car2, ENSRNOG00000014387|Chac1, ENSRNOG00000010658|LOC103691744, ENSRNOG00000002916|Ca4	6	96	1.83712
GO:0042802	identical protein binding	Molecular Function	ENSRNOG00000007300|C1qtnf6, ENSRNOG00000020346|Best1, ENSRNOG00000003228|Mid1ip1, ENSRNOG00000050869|Cebpd, ENSRNOG00000005195|Cst3, ENSRNOG00000056596|Alas1, ENSRNOG00000015253|Hsf4, ENSRNOG00000003069|Cd38, ENSRNOG00000015588|Nol3, ENSRNOG00000009276|Schip1, ENSRNOG00000014816|Slc1a1, ENSRNOG00000012307|Mybpc3, ENSRNOG00000013023|Nop53, ENSRNOG00000008487|Amotl2, ENSRNOG00000001258|Snx8, ENSRNO…	69	863	1301	20328	0.053	0.0326845	*	0.240248	ns	ENSRNOG00000020346|Best1, ENSRNOG00000003228|Mid1ip1, ENSRNOG00000050869|Cebpd, ENSRNOG00000005195|Cst3, ENSRNOG00000015253|Hsf4, ENSRNOG00000015588|Nol3, ENSRNOG00000012307|Mybpc3, ENSRNOG00000013023|Nop53, ENSRNOG00000008487|Amotl2, ENSRNOG00000001258|Snx8, ENSRNOG00000011702|Foxp3, ENSRNOG00000020233|Rabac1, ENSRNOG00000026226|Hook1, ENSRNOG00000001336|Orai1, ENSRNOG00000018987|Crebzf, ENSRNOG…	44	ENSRNOG00000007300|C1qtnf6, ENSRNOG00000056596|Alas1, ENSRNOG00000003069|Cd38, ENSRNOG00000009276|Schip1, ENSRNOG00000014816|Slc1a1, ENSRNOG00000029055|Ttk, ENSRNOG00000017833|Actn2, ENSRNOG00000002161|Tlr6, ENSRNOG00000016377|Cep55, ENSRNOG00000013727|Ndc80, ENSRNOG00000057867|Mns1, ENSRNOG00000003897|Col1a1, ENSRNOG00000018815|Plk1, ENSRNOG00000003468|Capn8, ENSRNOG00000008182|Htra3, ENSRNOG000…	25	1217	9.66017
GO:0072574	hepatocyte proliferation	Biological Process	ENSRNOG00000028137|Mki67, ENSRNOG00000057347|Cebpb	2	863	7	20328	0.2857	0.0327961	*	0.240248	ns	ENSRNOG00000057347|Cebpb	1	ENSRNOG00000028137|Mki67	1	6	0
GO:0047760	butyrate-CoA ligase activity	Molecular Function	ENSRNOG00000003330|Acsf2, ENSRNOG00000031211|Acsm5	2	863	7	20328	0.2857	0.0327961	*	0.240248	ns	ENSRNOG00000003330|Acsf2, ENSRNOG00000031211|Acsm5	2		0	6	1.63299
GO:0006265	DNA topological change	Biological Process	ENSRNOG00000053047|Top2a, ENSRNOG00000005099|Top3a	2	863	7	20328	0.2857	0.0327961	*	0.240248	ns	ENSRNOG00000005099|Top3a	1	ENSRNOG00000053047|Top2a	1	7	1.13389
GO:0043256	laminin complex	Cellular Component	ENSRNOG00000006025|Lamb3, ENSRNOG00000005678|Lamb1	2	863	7	20328	0.2857	0.0327961	*	0.240248	ns		0	ENSRNOG00000006025|Lamb3, ENSRNOG00000005678|Lamb1	2	6	-0.816497
GO:0070831	basement membrane assembly	Biological Process	ENSRNOG00000006025|Lamb3, ENSRNOG00000005678|Lamb1	2	863	7	20328	0.2857	0.0327961	*	0.240248	ns		0	ENSRNOG00000006025|Lamb3, ENSRNOG00000005678|Lamb1	2	7	-1.13389
GO:0006091	generation of precursor metabolites and energy	Biological Process	ENSRNOG00000006779|Crot, ENSRNOG00000012686|Pomc	2	863	7	20328	0.2857	0.0327961	*	0.240248	ns	ENSRNOG00000006779|Crot, ENSRNOG00000012686|Pomc	2		0	7	1.13389
GO:0033129	obsolete positive regulation of histone phosphorylation	Biological Process	ENSRNOG00000021117|Rps6ka4, ENSRNOG00000004362|Rps6ka5	2	863	7	20328	0.2857	0.0327961	*	0.240248	ns	ENSRNOG00000021117|Rps6ka4, ENSRNOG00000004362|Rps6ka5	2		0	7	1.88982
GO:0002725	negative regulation of T cell cytokine production	Biological Process	ENSRNOG00000011702|Foxp3, ENSRNOG00000059073|Slamf1	2	863	7	20328	0.2857	0.0327961	*	0.240248	ns	ENSRNOG00000011702|Foxp3	1	ENSRNOG00000059073|Slamf1	1	7	1.13389
GO:0030705	cytoskeleton-dependent intracellular transport	Biological Process	ENSRNOG00000026226|Hook1, ENSRNOG00000001911|Map6d1	2	863	7	20328	0.2857	0.0327961	*	0.240248	ns	ENSRNOG00000026226|Hook1	1	ENSRNOG00000001911|Map6d1	1	7	0.377964
GO:0060136	embryonic process involved in female pregnancy	Biological Process	ENSRNOG00000042838|Junb, ENSRNOG00000056940|Cited2	2	863	7	20328	0.2857	0.0327961	*	0.240248	ns	ENSRNOG00000042838|Junb, ENSRNOG00000056940|Cited2	2		0	7	1.13389
GO:0042775	mitochondrial ATP synthesis coupled electron transport	Biological Process	ENSRNOG00000024539|Ndufb6, ENSRNOG00000012439|Bid	2	863	7	20328	0.2857	0.0327961	*	0.240248	ns	ENSRNOG00000024539|Ndufb6, ENSRNOG00000012439|Bid	2		0	7	1.13389
GO:0048645	animal organ formation	Biological Process	ENSRNOG00000006281|LOC108348320, ENSRNOG00000005639|Ar	2	863	7	20328	0.2857	0.0327961	*	0.240248	ns	ENSRNOG00000006281|LOC108348320, ENSRNOG00000005639|Ar	2		0	6	0.816497
GO:0060017	parathyroid gland development	Biological Process	ENSRNOG00000006281|LOC108348320, ENSRNOG00000001892|Tbx1	2	863	7	20328	0.2857	0.0327961	*	0.240248	ns	ENSRNOG00000006281|LOC108348320, ENSRNOG00000001892|Tbx1	2		0	5	2.23607
GO:1901030	positive regulation of mitochondrial outer membrane permeabilization involved in apoptotic signaling pathway	Biological Process	ENSRNOG00000028356|Chchd10, ENSRNOG00000013300|Atp5if1	2	863	7	20328	0.2857	0.0327961	*	0.240248	ns	ENSRNOG00000028356|Chchd10, ENSRNOG00000013300|Atp5if1	2		0	6	2.44949
GO:0140052	cellular response to oxidised low-density lipoprotein particle stimulus	Biological Process	ENSRNOG00000002161|Tlr6, ENSRNOG00000010522|Tlr4	2	863	7	20328	0.2857	0.0327961	*	0.240248	ns		0	ENSRNOG00000002161|Tlr6, ENSRNOG00000010522|Tlr4	2	7	0.377964
GO:1900227	positive regulation of NLRP3 inflammasome complex assembly	Biological Process	ENSRNOG00000002161|Tlr6, ENSRNOG00000010522|Tlr4	2	863	7	20328	0.2857	0.0327961	*	0.240248	ns		0	ENSRNOG00000002161|Tlr6, ENSRNOG00000010522|Tlr4	2	7	0.377964
GO:0060501	positive regulation of epithelial cell proliferation involved in lung morphogenesis	Biological Process	ENSRNOG00000054508|Foxp2, ENSRNOG00000009425|Fgf7	2	863	7	20328	0.2857	0.0327961	*	0.240248	ns	ENSRNOG00000054508|Foxp2, ENSRNOG00000009425|Fgf7	2		0	7	1.88982
GO:0032927	positive regulation of activin receptor signaling pathway	Biological Process	ENSRNOG00000006934|Acvr1b, ENSRNOG00000014477|Acvr2b	2	863	7	20328	0.2857	0.0327961	*	0.240248	ns	ENSRNOG00000006934|Acvr1b, ENSRNOG00000014477|Acvr2b	2		0	7	1.88982
GO:0072197	ureter morphogenesis	Biological Process	ENSRNOG00000014969|Lzts2, ENSRNOG00000002607|Sox9	2	863	7	20328	0.2857	0.0327961	*	0.240248	ns	ENSRNOG00000014969|Lzts2, ENSRNOG00000002607|Sox9	2		0	6	1.63299
GO:0001957	intramembranous ossification	Biological Process	ENSRNOG00000055010|Axin2, ENSRNOG00000003897|Col1a1	2	863	7	20328	0.2857	0.0327961	*	0.240248	ns	ENSRNOG00000055010|Axin2	1	ENSRNOG00000003897|Col1a1	1	7	0.377964
GO:0055009	atrial cardiac muscle tissue morphogenesis	Biological Process	ENSRNOG00000025757|Myh6, ENSRNOG00000010681|Pitx2	2	863	7	20328	0.2857	0.0327961	*	0.240248	ns	ENSRNOG00000025757|Myh6, ENSRNOG00000010681|Pitx2	2		0	6	0.816497
GO:0090267	positive regulation of mitotic cell cycle spindle assembly checkpoint	Biological Process	ENSRNOG00000013727|Ndc80, ENSRNOG00000012141|Xrcc3	2	863	7	20328	0.2857	0.0327961	*	0.240248	ns	ENSRNOG00000012141|Xrcc3	1	ENSRNOG00000013727|Ndc80	1	7	0.377964
GO:0042641	actomyosin	Cellular Component	ENSRNOG00000020014|Myh14, ENSRNOG00000020372|Hdac4	2	863	7	20328	0.2857	0.0327961	*	0.240248	ns	ENSRNOG00000020014|Myh14, ENSRNOG00000020372|Hdac4	2		0	7	0.377964
GO:2000020	positive regulation of male gonad development	Biological Process	ENSRNOG00000056940|Cited2, ENSRNOG00000002607|Sox9	2	863	7	20328	0.2857	0.0327961	*	0.240248	ns	ENSRNOG00000056940|Cited2, ENSRNOG00000002607|Sox9	2		0	6	2.44949
GO:0002819	regulation of adaptive immune response	Biological Process	ENSRNOG00000017414|Irf7, ENSRNOG00000020148|Il4i1	2	863	7	20328	0.2857	0.0327961	*	0.240248	ns	ENSRNOG00000020148|Il4i1	1	ENSRNOG00000017414|Irf7	1	6	-0.816497
GO:0014894	response to denervation involved in regulation of muscle adaptation	Biological Process	ENSRNOG00000020372|Hdac4, ENSRNOG00000006738|Fbxo32	2	863	7	20328	0.2857	0.0327961	*	0.240248	ns	ENSRNOG00000020372|Hdac4	1	ENSRNOG00000006738|Fbxo32	1	7	-0.377964
GO:0047429	nucleoside triphosphate diphosphatase activity	Molecular Function	ENSRNOG00000028166|Asmtl, ENSRNOG00000017850|Dctpp1	2	863	7	20328	0.2857	0.0327961	*	0.240248	ns	ENSRNOG00000028166|Asmtl, ENSRNOG00000017850|Dctpp1	2		0	7	1.88982
GO:0002232	leukocyte chemotaxis involved in inflammatory response	Biological Process	ENSRNOG00000059073|Slamf1, ENSRNOG00000014532|Lbp	2	863	7	20328	0.2857	0.0327961	*	0.240248	ns		0	ENSRNOG00000059073|Slamf1, ENSRNOG00000014532|Lbp	2	7	-0.377964
GO:1902732	positive regulation of chondrocyte proliferation	Biological Process	ENSRNOG00000013123|Scube2, ENSRNOG00000002607|Sox9	2	863	7	20328	0.2857	0.0327961	*	0.240248	ns	ENSRNOG00000002607|Sox9	1	ENSRNOG00000013123|Scube2	1	7	0.377964
GO:0045746	negative regulation of Notch signaling pathway	Biological Process	ENSRNOG00000019584|Dlk1, ENSRNOG00000014387|Chac1, ENSRNOG00000020161|Zbtb7a, ENSRNOG00000010947|Mmp14	4	863	29	20328	0.1379	0.0329493	*	0.240248	ns	ENSRNOG00000020161|Zbtb7a	1	ENSRNOG00000019584|Dlk1, ENSRNOG00000014387|Chac1, ENSRNOG00000010947|Mmp14	3	28	0.377964
GO:0001958	endochondral ossification	Biological Process	ENSRNOG00000005569|Phospho1, ENSRNOG00000003897|Col1a1, ENSRNOG00000021812|Scx, ENSRNOG00000010947|Mmp14	4	863	29	20328	0.1379	0.0329493	*	0.240248	ns	ENSRNOG00000005569|Phospho1, ENSRNOG00000021812|Scx	2	ENSRNOG00000003897|Col1a1, ENSRNOG00000010947|Mmp14	2	29	-0.928477
GO:2001234	negative regulation of apoptotic signaling pathway	Biological Process	ENSRNOG00000018803|Mrtfa, ENSRNOG00000013166|Wnt4, ENSRNOG00000005600|Nr4a2, ENSRNOG00000055082|Maz	4	863	29	20328	0.1379	0.0329493	*	0.240248	ns	ENSRNOG00000018803|Mrtfa, ENSRNOG00000013166|Wnt4, ENSRNOG00000005600|Nr4a2, ENSRNOG00000055082|Maz	4		0	29	3.52821
GO:0003779	actin binding	Molecular Function	ENSRNOG00000058866|Myo5a, ENSRNOG00000051548|Lmod1, ENSRNOG00000018250|Tnni3, ENSRNOG00000031934|Enah, ENSRNOG00000018803|Mrtfa, ENSRNOG00000026226|Hook1, ENSRNOG00000037085|Xirp1, ENSRNOG00000007999|Abra, ENSRNOG00000008986|Diaph3, ENSRNOG00000017833|Actn2, ENSRNOG00000014343|Anln, ENSRNOG00000020014|Myh14, ENSRNOG00000010457|Vash1, ENSRNOG00000003864|Gipc1, ENSRNOG00000018997|Myh7b, ENSRNOG0000…	18	863	264	20328	0.0682	0.0331892	*	0.240248	ns	ENSRNOG00000058866|Myo5a, ENSRNOG00000051548|Lmod1, ENSRNOG00000018250|Tnni3, ENSRNOG00000018803|Mrtfa, ENSRNOG00000026226|Hook1, ENSRNOG00000020014|Myh14, ENSRNOG00000003864|Gipc1, ENSRNOG00000018997|Myh7b	8	ENSRNOG00000031934|Enah, ENSRNOG00000037085|Xirp1, ENSRNOG00000007999|Abra, ENSRNOG00000008986|Diaph3, ENSRNOG00000017833|Actn2, ENSRNOG00000014343|Anln, ENSRNOG00000010457|Vash1, ENSRNOG00000005037|Kif18a, ENSRNOG00000042978|Ncald, ENSRNOG00000014124|Nod2	10	252	1.63785
GO:2000045	regulation of G1/S transition of mitotic cell cycle	Biological Process	ENSRNOG00000043192|Hacd1, ENSRNOG00000037211|Kif14, ENSRNOG00000012439|Bid	3	863	17	20328	0.1765	0.033235	*	0.240248	ns	ENSRNOG00000012439|Bid	1	ENSRNOG00000043192|Hacd1, ENSRNOG00000037211|Kif14	2	16	1
GO:0060047	heart contraction	Biological Process	ENSRNOG00000008536|Actc1, ENSRNOG00000018250|Tnni3, ENSRNOG00000014816|Slc1a1	3	863	17	20328	0.1765	0.033235	*	0.240248	ns	ENSRNOG00000018250|Tnni3	1	ENSRNOG00000008536|Actc1, ENSRNOG00000014816|Slc1a1	2	15	-0.258199
GO:0051010	microtubule plus-end binding	Molecular Function	ENSRNOG00000019100|Kif2c, ENSRNOG00000009334|Knstrn, ENSRNOG00000005037|Kif18a	3	863	17	20328	0.1765	0.033235	*	0.240248	ns		0	ENSRNOG00000019100|Kif2c, ENSRNOG00000009334|Knstrn, ENSRNOG00000005037|Kif18a	3	17	0.242536
GO:0032924	activin receptor signaling pathway	Biological Process	ENSRNOG00000006934|Acvr1b, ENSRNOG00000014477|Acvr2b, ENSRNOG00000021200|Hjv	3	863	17	20328	0.1765	0.033235	*	0.240248	ns	ENSRNOG00000006934|Acvr1b, ENSRNOG00000014477|Acvr2b, ENSRNOG00000021200|Hjv	3		0	14	1.60357
GO:0030150	protein import into mitochondrial matrix	Biological Process	ENSRNOG00000045555|LOC100910944, ENSRNOG00000019823|Romo1, ENSRNOG00000018791|Dnlz	3	863	17	20328	0.1765	0.033235	*	0.240248	ns	ENSRNOG00000045555|LOC100910944, ENSRNOG00000019823|Romo1, ENSRNOG00000018791|Dnlz	3		0	16	2.5
GO:0071356	cellular response to tumor necrosis factor	Biological Process	ENSRNOG00000005480|Ybx3, ENSRNOG00000018865|Adamts12, ENSRNOG00000011306|Myod1, ENSRNOG00000003897|Col1a1, ENSRNOG00000010918|Cebpa, ENSRNOG00000052873|Npnt, ENSRNOG00000039852|Cactin, ENSRNOG00000028036|Adamts7, ENSRNOG00000053272|Chi3l1	9	863	105	20328	0.0857	0.0345399	*	0.240248	ns	ENSRNOG00000005480|Ybx3, ENSRNOG00000011306|Myod1, ENSRNOG00000010918|Cebpa, ENSRNOG00000039852|Cactin, ENSRNOG00000053272|Chi3l1	5	ENSRNOG00000018865|Adamts12, ENSRNOG00000003897|Col1a1, ENSRNOG00000052873|Npnt, ENSRNOG00000028036|Adamts7	4	92	2.29366
GO:0018105	peptidyl-serine phosphorylation	Biological Process	ENSRNOG00000020835|Hipk4, ENSRNOG00000014816|Slc1a1, ENSRNOG00000000632|Cdk1, ENSRNOG00000014832|Mapkapk3, ENSRNOG00000029055|Ttk, ENSRNOG00000028616|Pck1, ENSRNOG00000019254|Dyrk1b, ENSRNOG00000018815|Plk1, ENSRNOG00000023521|Map3k10, ENSRNOG00000004362|Rps6ka5	10	863	122	20328	0.082	0.0349527	*	0.240248	ns	ENSRNOG00000020835|Hipk4, ENSRNOG00000014832|Mapkapk3, ENSRNOG00000028616|Pck1, ENSRNOG00000019254|Dyrk1b, ENSRNOG00000023521|Map3k10, ENSRNOG00000004362|Rps6ka5	6	ENSRNOG00000014816|Slc1a1, ENSRNOG00000000632|Cdk1, ENSRNOG00000029055|Ttk, ENSRNOG00000018815|Plk1	4	118	3.12995
GO:0042626	ATPase-coupled transmembrane transporter activity	Molecular Function	ENSRNOG00000022305|Abcc1, ENSRNOG00000001082|Abcb9, ENSRNOG00000028781|Abcc6, ENSRNOG00000018863|Abcc10, ENSRNOG00000057978|AABR07028997.1, ENSRNOG00000018126|Abca1	6	863	58	20328	0.1034	0.0358197	*	0.240248	ns	ENSRNOG00000022305|Abcc1, ENSRNOG00000018863|Abcc10, ENSRNOG00000057978|AABR07028997.1, ENSRNOG00000018126|Abca1	4	ENSRNOG00000001082|Abcb9, ENSRNOG00000028781|Abcc6	2	53	1.23625
GO:0009888	tissue development	Biological Process	ENSRNOG00000002680|Lamc1, ENSRNOG00000006025|Lamb3, ENSRNOG00000011134|Lama2, ENSRNOG00000005678|Lamb1	4	863	30	20328	0.1333	0.0367829	*	0.240248	ns		0	ENSRNOG00000002680|Lamc1, ENSRNOG00000006025|Lamb3, ENSRNOG00000011134|Lama2, ENSRNOG00000005678|Lamb1	4	27	-1.34715
GO:0045429	positive regulation of nitric oxide biosynthetic process	Biological Process	ENSRNOG00000014613|Ddah1, ENSRNOG00000002161|Tlr6, ENSRNOG00000014205|Klf2, ENSRNOG00000010522|Tlr4	4	863	30	20328	0.1333	0.0367829	*	0.240248	ns	ENSRNOG00000014205|Klf2	1	ENSRNOG00000014613|Ddah1, ENSRNOG00000002161|Tlr6, ENSRNOG00000010522|Tlr4	3	28	0.377964
GO:0001570	vasculogenesis	Biological Process	ENSRNOG00000002434|Tmem100, ENSRNOG00000018250|Tnni3, ENSRNOG00000042838|Junb, ENSRNOG00000009227|Aplnr, ENSRNOG00000010681|Pitx2, ENSRNOG00000056940|Cited2	6	863	59	20328	0.1017	0.0385006	*	0.240248	ns	ENSRNOG00000002434|Tmem100, ENSRNOG00000018250|Tnni3, ENSRNOG00000042838|Junb, ENSRNOG00000010681|Pitx2, ENSRNOG00000056940|Cited2	5	ENSRNOG00000009227|Aplnr	1	57	1.72189
GO:0065003	protein-containing complex assembly	Biological Process	ENSRNOG00000002680|Lamc1, ENSRNOG00000000632|Cdk1, ENSRNOG00000028356|Chchd10, ENSRNOG00000029810|LOC100911766, ENSRNOG00000012439|Bid, ENSRNOG00000002607|Sox9	6	863	59	20328	0.1017	0.0385006	*	0.240248	ns	ENSRNOG00000028356|Chchd10, ENSRNOG00000029810|LOC100911766, ENSRNOG00000012439|Bid, ENSRNOG00000002607|Sox9	4	ENSRNOG00000002680|Lamc1, ENSRNOG00000000632|Cdk1	2	58	2.62613
GO:0071260	cellular response to mechanical stimulus	Biological Process	ENSRNOG00000008176|Nppa, ENSRNOG00000003278|Map3k14, ENSRNOG00000003897|Col1a1, ENSRNOG00000021812|Scx, ENSRNOG00000002607|Sox9, ENSRNOG00000010522|Tlr4	6	863	59	20328	0.1017	0.0385006	*	0.240248	ns	ENSRNOG00000008176|Nppa, ENSRNOG00000003278|Map3k14, ENSRNOG00000021812|Scx, ENSRNOG00000002607|Sox9	4	ENSRNOG00000003897|Col1a1, ENSRNOG00000010522|Tlr4	2	56	-0.534522
GO:0043277	apoptotic cell clearance	Biological Process	ENSRNOG00000013674|Megf10, ENSRNOG00000013172|Nr1h3, ENSRNOG00000019183|Alox15	3	863	18	20328	0.1667	0.0386562	*	0.240248	ns	ENSRNOG00000013172|Nr1h3	1	ENSRNOG00000013674|Megf10, ENSRNOG00000019183|Alox15	2	17	1.69775
GO:0003073	regulation of systemic arterial blood pressure	Biological Process	ENSRNOG00000014613|Ddah1, ENSRNOG00000005639|Ar, ENSRNOG00000042978|Ncald	3	863	18	20328	0.1667	0.0386562	*	0.240248	ns	ENSRNOG00000005639|Ar	1	ENSRNOG00000014613|Ddah1, ENSRNOG00000042978|Ncald	2	11	0.301511
GO:0035329	hippo signaling	Biological Process	ENSRNOG00000005608|Tead4, ENSRNOG00000008487|Amotl2, ENSRNOG00000028335|Fat4	3	863	18	20328	0.1667	0.0386562	*	0.240248	ns	ENSRNOG00000008487|Amotl2	1	ENSRNOG00000005608|Tead4, ENSRNOG00000028335|Fat4	2	18	0.942809
GO:0032332	positive regulation of chondrocyte differentiation	Biological Process	ENSRNOG00000016758|Loxl2, ENSRNOG00000011544|Zfp219, ENSRNOG00000002607|Sox9	3	863	18	20328	0.1667	0.0386562	*	0.240248	ns	ENSRNOG00000011544|Zfp219, ENSRNOG00000002607|Sox9	2	ENSRNOG00000016758|Loxl2	1	17	-0.242536
GO:0009887	animal organ morphogenesis	Biological Process	ENSRNOG00000002680|Lamc1, ENSRNOG00000006025|Lamb3, ENSRNOG00000011134|Lama2, ENSRNOG00000006281|LOC108348320, ENSRNOG00000010681|Pitx2, ENSRNOG00000017392|Fgf2, ENSRNOG00000005678|Lamb1, ENSRNOG00000003616|Grem2, ENSRNOG00000010695|Pdgfc	9	863	108	20328	0.0833	0.040274	*	0.240248	ns	ENSRNOG00000006281|LOC108348320, ENSRNOG00000010681|Pitx2, ENSRNOG00000017392|Fgf2, ENSRNOG00000003616|Grem2, ENSRNOG00000010695|Pdgfc	5	ENSRNOG00000002680|Lamc1, ENSRNOG00000006025|Lamb3, ENSRNOG00000011134|Lama2, ENSRNOG00000005678|Lamb1	4	93	2.59238
GO:0001525	angiogenesis	Biological Process	ENSRNOG00000002434|Tmem100, ENSRNOG00000008487|Amotl2, ENSRNOG00000006281|LOC108348320, ENSRNOG00000009227|Aplnr, ENSRNOG00000017392|Fgf2, ENSRNOG00000010457|Vash1, ENSRNOG00000001892|Tbx1, ENSRNOG00000019598|Vegfa, ENSRNOG00000006604|Thy1, ENSRNOG00000014143|Col24a1, ENSRNOG00000016678|Angptl2, ENSRNOG00000060381|Col15a1	12	863	160	20328	0.075	0.0402965	*	0.240248	ns	ENSRNOG00000002434|Tmem100, ENSRNOG00000008487|Amotl2, ENSRNOG00000006281|LOC108348320, ENSRNOG00000017392|Fgf2, ENSRNOG00000001892|Tbx1, ENSRNOG00000014143|Col24a1, ENSRNOG00000016678|Angptl2	7	ENSRNOG00000009227|Aplnr, ENSRNOG00000010457|Vash1, ENSRNOG00000019598|Vegfa, ENSRNOG00000006604|Thy1, ENSRNOG00000060381|Col15a1	5	149	1.88423
GO:0005771	multivesicular body	Cellular Component	ENSRNOG00000005195|Cst3, ENSRNOG00000007650|Cd63, ENSRNOG00000006767|Cst7, ENSRNOG00000008052|Atp13a2	4	863	31	20328	0.129	0.0408622	*	0.240248	ns	ENSRNOG00000005195|Cst3, ENSRNOG00000007650|Cd63, ENSRNOG00000006767|Cst7, ENSRNOG00000008052|Atp13a2	4		0	29	1.67126
GO:0097431	mitotic spindle pole	Cellular Component	ENSRNOG00000012318|Aspm, ENSRNOG00000005659|Aurkb, ENSRNOG00000018815|Plk1, ENSRNOG00000011777|Spag5	4	863	31	20328	0.129	0.0408622	*	0.240248	ns		0	ENSRNOG00000012318|Aspm, ENSRNOG00000005659|Aurkb, ENSRNOG00000018815|Plk1, ENSRNOG00000011777|Spag5	4	31	1.25724
GO:0032689	negative regulation of type II interferon production	Biological Process	ENSRNOG00000011702|Foxp3, ENSRNOG00000059073|Slamf1, ENSRNOG00000014124|Nod2, ENSRNOG00000010522|Tlr4	4	863	31	20328	0.129	0.0408622	*	0.240248	ns	ENSRNOG00000011702|Foxp3	1	ENSRNOG00000059073|Slamf1, ENSRNOG00000014124|Nod2, ENSRNOG00000010522|Tlr4	3	25	0.2
GO:0032728	positive regulation of interferon-beta production	Biological Process	ENSRNOG00000000826|Flot1, ENSRNOG00000017414|Irf7, ENSRNOG00000049282|Oas2, ENSRNOG00000010522|Tlr4	4	863	31	20328	0.129	0.0408622	*	0.240248	ns	ENSRNOG00000000826|Flot1	1	ENSRNOG00000017414|Irf7, ENSRNOG00000049282|Oas2, ENSRNOG00000010522|Tlr4	3	31	0.179605
GO:0001503	ossification	Biological Process	ENSRNOG00000005695|Mgp, ENSRNOG00000003897|Col1a1, ENSRNOG00000019183|Alox15, ENSRNOG00000018854|Nppc, ENSRNOG00000010947|Mmp14, ENSRNOG00000002607|Sox9	6	863	60	20328	0.1	0.0413059	*	0.240248	ns	ENSRNOG00000018854|Nppc, ENSRNOG00000002607|Sox9	2	ENSRNOG00000005695|Mgp, ENSRNOG00000003897|Col1a1, ENSRNOG00000019183|Alox15, ENSRNOG00000010947|Mmp14	4	58	1.05045
GO:0005739	mitochondrion	Cellular Component	ENSRNOG00000000172|Sqor, ENSRNOG00000003330|Acsf2, ENSRNOG00000019500|Cyp1a1, ENSRNOG00000031211|Acsm5, ENSRNOG00000033559|AC128290.1, ENSRNOG00000055450|Ckmt2, ENSRNOG00000014075|Clybl, ENSRNOG00000017716|Ucp3, ENSRNOG00000059445|Aifm2, ENSRNOG00000016751|Slc25a28, ENSRNOG00000056596|Alas1, ENSRNOG00000015442|Sfxn3, ENSRNOG00000017552|Mrpl34, ENSRNOG00000021185|Bola1, ENSRNOG00000015588|Nol3, EN…	61	863	1149	20328	0.0531	0.0420528	*	0.240248	ns	ENSRNOG00000000172|Sqor, ENSRNOG00000003330|Acsf2, ENSRNOG00000019500|Cyp1a1, ENSRNOG00000031211|Acsm5, ENSRNOG00000033559|AC128290.1, ENSRNOG00000016751|Slc25a28, ENSRNOG00000015442|Sfxn3, ENSRNOG00000017552|Mrpl34, ENSRNOG00000021185|Bola1, ENSRNOG00000015588|Nol3, ENSRNOG00000006019|G0s2, ENSRNOG00000005618|Fmc1, ENSRNOG00000012458|Cyp2e1, ENSRNOG00000024482|Tnrc18, ENSRNOG00000052701|Coa6, EN…	46	ENSRNOG00000055450|Ckmt2, ENSRNOG00000014075|Clybl, ENSRNOG00000017716|Ucp3, ENSRNOG00000059445|Aifm2, ENSRNOG00000056596|Alas1, ENSRNOG00000000632|Cdk1, ENSRNOG00000004857|L2hgdh, ENSRNOG00000012415|Mpc1, ENSRNOG00000004640|Mtfp1, ENSRNOG00000009565|Pdk4, ENSRNOG00000043094|Oxct1, ENSRNOG00000007539|Rsad2, ENSRNOG00000017854|Ucp2, ENSRNOG00000009433|Mcub, ENSRNOG00000000167|Alas2	15	1097	1.35866
GO:0002376	immune system process	Biological Process	ENSRNOG00000001827|Masp1, ENSRNOG00000046834|C3, ENSRNOG00000002161|Tlr6, ENSRNOG00000033220|Oas1f, ENSRNOG00000017414|Irf7, ENSRNOG00000000459|Psmb9, ENSRNOG00000030729|C4b, ENSRNOG00000049282|Oas2, ENSRNOG00000014532|Lbp, ENSRNOG00000010522|Tlr4	10	863	126	20328	0.0794	0.0421365	*	0.240248	ns	ENSRNOG00000001827|Masp1, ENSRNOG00000046834|C3, ENSRNOG00000033220|Oas1f, ENSRNOG00000000459|Psmb9, ENSRNOG00000030729|C4b	5	ENSRNOG00000002161|Tlr6, ENSRNOG00000017414|Irf7, ENSRNOG00000049282|Oas2, ENSRNOG00000014532|Lbp, ENSRNOG00000010522|Tlr4	5	110	2.86039
GO:0008584	male gonad development	Biological Process	ENSRNOG00000016706|Fanca, ENSRNOG00000005480|Ybx3, ENSRNOG00000005195|Cst3, ENSRNOG00000012318|Aspm, ENSRNOG00000013166|Wnt4, ENSRNOG00000056940|Cited2, ENSRNOG00000001249|Col6a1, ENSRNOG00000005639|Ar, ENSRNOG00000002607|Sox9	9	863	109	20328	0.0826	0.0423202	*	0.240248	ns	ENSRNOG00000016706|Fanca, ENSRNOG00000005480|Ybx3, ENSRNOG00000005195|Cst3, ENSRNOG00000013166|Wnt4, ENSRNOG00000056940|Cited2, ENSRNOG00000005639|Ar, ENSRNOG00000002607|Sox9	7	ENSRNOG00000012318|Aspm, ENSRNOG00000001249|Col6a1	2	87	2.25144
GO:0031966	mitochondrial membrane	Cellular Component	ENSRNOG00000017716|Ucp3, ENSRNOG00000059445|Aifm2, ENSRNOG00000015442|Sfxn3, ENSRNOG00000024539|Ndufb6, ENSRNOG00000010940|Acad11, ENSRNOG00000010592|Slc25a27, ENSRNOG00000017854|Ucp2, ENSRNOG00000001052|Slc25a30, ENSRNOG00000012439|Bid	9	863	109	20328	0.0826	0.0423202	*	0.240248	ns	ENSRNOG00000015442|Sfxn3, ENSRNOG00000024539|Ndufb6, ENSRNOG00000010940|Acad11, ENSRNOG00000010592|Slc25a27, ENSRNOG00000001052|Slc25a30, ENSRNOG00000012439|Bid	6	ENSRNOG00000017716|Ucp3, ENSRNOG00000059445|Aifm2, ENSRNOG00000017854|Ucp2	3	106	-0.194257
GO:0030020	extracellular matrix structural constituent conferring tensile strength	Molecular Function	ENSRNOG00000016281|Col4a1	1	863	1	20328	1	0.0424538	*	0.240248	ns		0	ENSRNOG00000016281|Col4a1	1	1	-1
GO:0033002	muscle cell proliferation	Biological Process	ENSRNOG00000013674|Megf10	1	863	1	20328	1	0.0424538	*	0.240248	ns		0	ENSRNOG00000013674|Megf10	1	1	-1
GO:0070224	sulfide:quinone oxidoreductase activity	Molecular Function	ENSRNOG00000000172|Sqor	1	863	1	20328	1	0.0424538	*	0.240248	ns	ENSRNOG00000000172|Sqor	1		0	1	1
GO:0016679	oxidoreductase activity, acting on diphenols and related substances as donors	Molecular Function	ENSRNOG00000019500|Cyp1a1	1	863	1	20328	1	0.0424538	*	0.240248	ns	ENSRNOG00000019500|Cyp1a1	1		0	1	1
GO:0016711	flavonoid 3'-monooxygenase activity	Molecular Function	ENSRNOG00000019500|Cyp1a1	1	863	1	20328	1	0.0424538	*	0.240248	ns	ENSRNOG00000019500|Cyp1a1	1		0	1	1
GO:0017143	insecticide metabolic process	Biological Process	ENSRNOG00000019500|Cyp1a1	1	863	1	20328	1	0.0424538	*	0.240248	ns	ENSRNOG00000019500|Cyp1a1	1		0	1	1
GO:0019341	dibenzo-p-dioxin catabolic process	Biological Process	ENSRNOG00000019500|Cyp1a1	1	863	1	20328	1	0.0424538	*	0.240248	ns	ENSRNOG00000019500|Cyp1a1	1		0	1	1
GO:0003918	DNA topoisomerase type II (double strand cut, ATP-hydrolyzing) activity	Molecular Function	ENSRNOG00000053047|Top2a	1	863	1	20328	1	0.0424538	*	0.240248	ns		0	ENSRNOG00000053047|Top2a	1	1	-1
GO:0009330	DNA topoisomerase type II (double strand cut, ATP-hydrolyzing) complex	Cellular Component	ENSRNOG00000053047|Top2a	1	863	1	20328	1	0.0424538	*	0.240248	ns		0	ENSRNOG00000053047|Top2a	1	1	-1
GO:0045870	positive regulation of single stranded viral RNA replication via double stranded DNA intermediate	Biological Process	ENSRNOG00000053047|Top2a	1	863	1	20328	1	0.0424538	*	0.240248	ns		0	ENSRNOG00000053047|Top2a	1	1	-1
GO:1905463	negative regulation of DNA duplex unwinding	Biological Process	ENSRNOG00000053047|Top2a	1	863	1	20328	1	0.0424538	*	0.240248	ns		0	ENSRNOG00000053047|Top2a	1	1	-1
GO:1904738	vascular associated smooth muscle cell migration	Biological Process	ENSRNOG00000004290|Grb10	1	863	1	20328	1	0.0424538	*	0.240248	ns		0	ENSRNOG00000004290|Grb10	1	1	-1
GO:0035905	ascending aorta development	Biological Process	ENSRNOG00000014426|Lox	1	863	1	20328	1	0.0424538	*	0.240248	ns		0	ENSRNOG00000014426|Lox	1	1	-1
GO:0035906	descending aorta development	Biological Process	ENSRNOG00000014426|Lox	1	863	1	20328	1	0.0424538	*	0.240248	ns		0	ENSRNOG00000014426|Lox	1	1	-1
GO:1900120	regulation of receptor binding	Biological Process	ENSRNOG00000014426|Lox	1	863	1	20328	1	0.0424538	*	0.240248	ns		0	ENSRNOG00000014426|Lox	1	1	-1
GO:2000586	regulation of platelet-derived growth factor receptor-beta signaling pathway	Biological Process	ENSRNOG00000014426|Lox	1	863	1	20328	1	0.0424538	*	0.240248	ns		0	ENSRNOG00000014426|Lox	1	1	-1
GO:0033275	actin-myosin filament sliding	Biological Process	ENSRNOG00000008536|Actc1	1	863	1	20328	1	0.0424538	*	0.240248	ns		0	ENSRNOG00000008536|Actc1	1	1	-1
GO:0004474	malate synthase activity	Molecular Function	ENSRNOG00000014075|Clybl	1	863	1	20328	1	0.0424538	*	0.240248	ns		0	ENSRNOG00000014075|Clybl	1	1	-1
GO:0047777	(S)-citramalyl-CoA lyase activity	Molecular Function	ENSRNOG00000014075|Clybl	1	863	1	20328	1	0.0424538	*	0.240248	ns		0	ENSRNOG00000014075|Clybl	1	1	-1
GO:0106064	regulation of cobalamin metabolic process	Biological Process	ENSRNOG00000014075|Clybl	1	863	1	20328	1	0.0424538	*	0.240248	ns		0	ENSRNOG00000014075|Clybl	1	1	-1
GO:0106121	positive regulation of cobalamin metabolic process	Biological Process	ENSRNOG00000014075|Clybl	1	863	1	20328	1	0.0424538	*	0.240248	ns		0	ENSRNOG00000014075|Clybl	1	1	-1
GO:0006743	ubiquinone metabolic process	Biological Process	ENSRNOG00000059445|Aifm2	1	863	1	20328	1	0.0424538	*	0.240248	ns		0	ENSRNOG00000059445|Aifm2	1	1	-1
GO:0010711	negative regulation of collagen catabolic process	Biological Process	ENSRNOG00000005195|Cst3	1	863	1	20328	1	0.0424538	*	0.240248	ns	ENSRNOG00000005195|Cst3	1		0	1	1
GO:0060311	negative regulation of elastin catabolic process	Biological Process	ENSRNOG00000005195|Cst3	1	863	1	20328	1	0.0424538	*	0.240248	ns	ENSRNOG00000005195|Cst3	1		0	1	1
GO:0030167	proteoglycan catabolic process	Biological Process	ENSRNOG00000018865|Adamts12	1	863	1	20328	1	0.0424538	*	0.240248	ns		0	ENSRNOG00000018865|Adamts12	1	1	-1
GO:1902203	negative regulation of hepatocyte growth factor receptor signaling pathway	Biological Process	ENSRNOG00000018865|Adamts12	1	863	1	20328	1	0.0424538	*	0.240248	ns		0	ENSRNOG00000018865|Adamts12	1	1	-1
GO:2001113	negative regulation of cellular response to hepatocyte growth factor stimulus	Biological Process	ENSRNOG00000018865|Adamts12	1	863	1	20328	1	0.0424538	*	0.240248	ns		0	ENSRNOG00000018865|Adamts12	1	1	-1
GO:0045769	negative regulation of asymmetric cell division	Biological Process	ENSRNOG00000012318|Aspm	1	863	1	20328	1	0.0424538	*	0.240248	ns		0	ENSRNOG00000012318|Aspm	1	1	-1
GO:0036115	fatty-acyl-CoA catabolic process	Biological Process	ENSRNOG00000027434|Fitm2	1	863	1	20328	1	0.0424538	*	0.240248	ns		0	ENSRNOG00000027434|Fitm2	1	1	-1
GO:0014736	negative regulation of muscle atrophy	Biological Process	ENSRNOG00000015588|Nol3	1	863	1	20328	1	0.0424538	*	0.240248	ns	ENSRNOG00000015588|Nol3	1		0	1	1
GO:0014876	response to injury involved in regulation of muscle adaptation	Biological Process	ENSRNOG00000015588|Nol3	1	863	1	20328	1	0.0424538	*	0.240248	ns	ENSRNOG00000015588|Nol3	1		0	1	1
GO:0007518	myoblast fate determination	Biological Process	ENSRNOG00000011306|Myod1	1	863	1	20328	1	0.0424538	*	0.240248	ns	ENSRNOG00000011306|Myod1	1		0	1	1
GO:0001980	regulation of systemic arterial blood pressure by ischemic conditions	Biological Process	ENSRNOG00000018250|Tnni3	1	863	1	20328	1	0.0424538	*	0.240248	ns	ENSRNOG00000018250|Tnni3	1		0	1	1
GO:0034087	establishment of mitotic sister chromatid cohesion	Biological Process	ENSRNOG00000039017|Naa50	1	863	1	20328	1	0.0424538	*	0.240248	ns	ENSRNOG00000039017|Naa50	1		0	1	1
GO:0052858	peptidyl-lysine acetyltransferase activity	Molecular Function	ENSRNOG00000039017|Naa50	1	863	1	20328	1	0.0424538	*	0.240248	ns	ENSRNOG00000039017|Naa50	1		0	1	1
GO:1905116	positive regulation of lateral attachment of mitotic spindle microtubules to kinetochore	Biological Process	ENSRNOG00000005659|Aurkb	1	863	1	20328	1	0.0424538	*	0.240248	ns		0	ENSRNOG00000005659|Aurkb	1	1	-1
GO:0019806	bromide peroxidase activity	Molecular Function	ENSRNOG00000060614|Pxdn	1	863	1	20328	1	0.0424538	*	0.240248	ns		0	ENSRNOG00000060614|Pxdn	1	1	-1
GO:0036293	response to decreased oxygen levels	Biological Process	ENSRNOG00000014816|Slc1a1	1	863	1	20328	1	0.0424538	*	0.240248	ns		0	ENSRNOG00000014816|Slc1a1	1	1	-1
GO:0070777	D-aspartate transport	Biological Process	ENSRNOG00000014816|Slc1a1	1	863	1	20328	1	0.0424538	*	0.240248	ns		0	ENSRNOG00000014816|Slc1a1	1	1	-1
GO:0090313	regulation of protein targeting to membrane	Biological Process	ENSRNOG00000014816|Slc1a1	1	863	1	20328	1	0.0424538	*	0.240248	ns		0	ENSRNOG00000014816|Slc1a1	1	1	-1
GO:0098877	neurotransmitter receptor transport to plasma membrane	Biological Process	ENSRNOG00000014816|Slc1a1	1	863	1	20328	1	0.0424538	*	0.240248	ns		0	ENSRNOG00000014816|Slc1a1	1	1	-1
GO:0140010	D-aspartate transmembrane transporter activity	Molecular Function	ENSRNOG00000014816|Slc1a1	1	863	1	20328	1	0.0424538	*	0.240248	ns		0	ENSRNOG00000014816|Slc1a1	1	1	-1
GO:0072587	DNA topoisomerase type II (double strand cut, ATP-hydrolyzing) activator activity	Molecular Function	ENSRNOG00000012051|Ncaph	1	863	1	20328	1	0.0424538	*	0.240248	ns		0	ENSRNOG00000012051|Ncaph	1	1	-1
GO:0048757	pigment granule maturation	Biological Process	ENSRNOG00000007650|Cd63	1	863	1	20328	1	0.0424538	*	0.240248	ns	ENSRNOG00000007650|Cd63	1		0	1	1
GO:0050931	pigment cell differentiation	Biological Process	ENSRNOG00000007650|Cd63	1	863	1	20328	1	0.0424538	*	0.240248	ns	ENSRNOG00000007650|Cd63	1		0	1	1
GO:0090187	positive regulation of pancreatic juice secretion	Biological Process	ENSRNOG00000019812|Nr1h2	1	863	1	20328	1	0.0424538	*	0.240248	ns	ENSRNOG00000019812|Nr1h2	1		0	1	1
GO:0090340	positive regulation of secretion of lysosomal enzymes	Biological Process	ENSRNOG00000019812|Nr1h2	1	863	1	20328	1	0.0424538	*	0.240248	ns	ENSRNOG00000019812|Nr1h2	1		0	1	1
GO:0090301	negative regulation of neural crest formation	Biological Process	ENSRNOG00000053084|Fuz	1	863	1	20328	1	0.0424538	*	0.240248	ns	ENSRNOG00000053084|Fuz	1		0	1	1
GO:0047291	lactosylceramide alpha-2,3-sialyltransferase activity	Molecular Function	ENSRNOG00000010284|St3gal5	1	863	1	20328	1	0.0424538	*	0.240248	ns	ENSRNOG00000010284|St3gal5	1		0	1	1
GO:0039535	regulation of RIG-I signaling pathway	Biological Process	ENSRNOG00000013023|Nop53	1	863	1	20328	1	0.0424538	*	0.240248	ns	ENSRNOG00000013023|Nop53	1		0	1	1
GO:1990173	protein localization to nucleoplasm	Biological Process	ENSRNOG00000013023|Nop53	1	863	1	20328	1	0.0424538	*	0.240248	ns	ENSRNOG00000013023|Nop53	1		0	1	1
GO:0072683	T cell extravasation	Biological Process	ENSRNOG00000050735|Cd99	1	863	1	20328	1	0.0424538	*	0.240248	ns	ENSRNOG00000050735|Cd99	1		0	1	1
GO:0047933	glucose-1,6-bisphosphate synthase activity	Molecular Function	ENSRNOG00000017079|Pgm2l1	1	863	1	20328	1	0.0424538	*	0.240248	ns	ENSRNOG00000017079|Pgm2l1	1		0	1	1
GO:0045112	integrin biosynthetic process	Biological Process	ENSRNOG00000008749|Col5a1	1	863	1	20328	1	0.0424538	*	0.240248	ns		0	ENSRNOG00000008749|Col5a1	1	1	-1
GO:0018601	4-nitrophenol 2-monooxygenase activity	Molecular Function	ENSRNOG00000012458|Cyp2e1	1	863	1	20328	1	0.0424538	*	0.240248	ns	ENSRNOG00000012458|Cyp2e1	1		0	1	1
GO:0018960	4-nitrophenol metabolic process	Biological Process	ENSRNOG00000012458|Cyp2e1	1	863	1	20328	1	0.0424538	*	0.240248	ns	ENSRNOG00000012458|Cyp2e1	1		0	1	1
GO:1902310	positive regulation of peptidyl-serine dephosphorylation	Biological Process	ENSRNOG00000011518|Dusp26	1	863	1	20328	1	0.0424538	*	0.240248	ns	ENSRNOG00000011518|Dusp26	1		0	1	1
GO:0030237	female sex determination	Biological Process	ENSRNOG00000013166|Wnt4	1	863	1	20328	1	0.0424538	*	0.240248	ns	ENSRNOG00000013166|Wnt4	1		0	1	1
GO:0033080	immature T cell proliferation in thymus	Biological Process	ENSRNOG00000013166|Wnt4	1	863	1	20328	1	0.0424538	*	0.240248	ns	ENSRNOG00000013166|Wnt4	1		0	1	1
GO:0038030	obsolete non-canonical Wnt signaling pathway via MAPK cascade	Biological Process	ENSRNOG00000013166|Wnt4	1	863	1	20328	1	0.0424538	*	0.240248	ns	ENSRNOG00000013166|Wnt4	1		0	1	1
GO:0061369	negative regulation of testicular blood vessel morphogenesis	Biological Process	ENSRNOG00000013166|Wnt4	1	863	1	20328	1	0.0424538	*	0.240248	ns	ENSRNOG00000013166|Wnt4	1		0	1	1
GO:0072273	metanephric nephron morphogenesis	Biological Process	ENSRNOG00000013166|Wnt4	1	863	1	20328	1	0.0424538	*	0.240248	ns	ENSRNOG00000013166|Wnt4	1		0	1	1
GO:2000066	positive regulation of cortisol biosynthetic process	Biological Process	ENSRNOG00000013166|Wnt4	1	863	1	20328	1	0.0424538	*	0.240248	ns	ENSRNOG00000013166|Wnt4	1		0	1	1
GO:2000180	negative regulation of androgen biosynthetic process	Biological Process	ENSRNOG00000013166|Wnt4	1	863	1	20328	1	0.0424538	*	0.240248	ns	ENSRNOG00000013166|Wnt4	1		0	1	1
GO:0102559	protein-(glutamine-N5) methyltransferase activity	Molecular Function	ENSRNOG00000015458|Hemk1	1	863	1	20328	1	0.0424538	*	0.240248	ns	ENSRNOG00000015458|Hemk1	1		0	1	1
GO:1904206	positive regulation of skeletal muscle hypertrophy	Biological Process	ENSRNOG00000006142|Mymk	1	863	1	20328	1	0.0424538	*	0.240248	ns		0	ENSRNOG00000006142|Mymk	1	1	-1
GO:0002851	positive regulation of peripheral T cell tolerance induction	Biological Process	ENSRNOG00000011702|Foxp3	1	863	1	20328	1	0.0424538	*	0.240248	ns	ENSRNOG00000011702|Foxp3	1		0	1	1
GO:1901355	response to rapamycin	Biological Process	ENSRNOG00000011702|Foxp3	1	863	1	20328	1	0.0424538	*	0.240248	ns	ENSRNOG00000011702|Foxp3	1		0	1	1
GO:0033316	meiotic spindle assembly checkpoint signaling	Biological Process	ENSRNOG00000029055|Ttk	1	863	1	20328	1	0.0424538	*	0.240248	ns		0	ENSRNOG00000029055|Ttk	1	1	-1
GO:1903096	protein localization to meiotic spindle midzone	Biological Process	ENSRNOG00000029055|Ttk	1	863	1	20328	1	0.0424538	*	0.240248	ns		0	ENSRNOG00000029055|Ttk	1	1	-1
GO:0047545	2-hydroxyglutarate dehydrogenase activity	Molecular Function	ENSRNOG00000004857|L2hgdh	1	863	1	20328	1	0.0424538	*	0.240248	ns		0	ENSRNOG00000004857|L2hgdh	1	1	-1
GO:0046327	glycerol biosynthetic process from pyruvate	Biological Process	ENSRNOG00000028616|Pck1	1	863	1	20328	1	0.0424538	*	0.240248	ns	ENSRNOG00000028616|Pck1	1		0	1	1
GO:0106264	protein serine kinase activity (using GTP as donor)	Molecular Function	ENSRNOG00000028616|Pck1	1	863	1	20328	1	0.0424538	*	0.240248	ns	ENSRNOG00000028616|Pck1	1		0	1	1
GO:0044854	plasma membrane raft assembly	Biological Process	ENSRNOG00000000826|Flot1	1	863	1	20328	1	0.0424538	*	0.240248	ns	ENSRNOG00000000826|Flot1	1		0	1	1
GO:0032224	positive regulation of synaptic transmission, cholinergic	Biological Process	ENSRNOG00000011134|Lama2	1	863	1	20328	1	0.0424538	*	0.240248	ns		0	ENSRNOG00000011134|Lama2	1	1	-1
GO:1903815	negative regulation of collecting lymphatic vessel constriction	Biological Process	ENSRNOG00000008176|Nppa	1	863	1	20328	1	0.0424538	*	0.240248	ns	ENSRNOG00000008176|Nppa	1		0	1	1
GO:0008260	succinyl-CoA:3-oxo-acid CoA-transferase activity	Molecular Function	ENSRNOG00000043094|Oxct1	1	863	1	20328	1	0.0424538	*	0.240248	ns		0	ENSRNOG00000043094|Oxct1	1	1	-1
GO:0042182	ketone catabolic process	Biological Process	ENSRNOG00000043094|Oxct1	1	863	1	20328	1	0.0424538	*	0.240248	ns		0	ENSRNOG00000043094|Oxct1	1	1	-1
GO:0046950	cellular ketone body metabolic process	Biological Process	ENSRNOG00000043094|Oxct1	1	863	1	20328	1	0.0424538	*	0.240248	ns		0	ENSRNOG00000043094|Oxct1	1	1	-1
GO:0098809	nitrite reductase activity	Molecular Function	ENSRNOG00000004101|Marc1	1	863	1	20328	1	0.0424538	*	0.240248	ns	ENSRNOG00000004101|Marc1	1		0	1	1
GO:1990134	epithelial cell apoptotic process involved in palatal shelf morphogenesis	Biological Process	ENSRNOG00000013927|Jag2	1	863	1	20328	1	0.0424538	*	0.240248	ns	ENSRNOG00000013927|Jag2	1		0	1	1
GO:0051695	actin filament uncapping	Biological Process	ENSRNOG00000017833|Actn2	1	863	1	20328	1	0.0424538	*	0.240248	ns		0	ENSRNOG00000017833|Actn2	1	1	-1
GO:0001970	positive regulation of activation of membrane attack complex	Biological Process	ENSRNOG00000046834|C3	1	863	1	20328	1	0.0424538	*	0.240248	ns	ENSRNOG00000046834|C3	1		0	1	1
GO:0031715	C5L2 anaphylatoxin chemotactic receptor binding	Molecular Function	ENSRNOG00000046834|C3	1	863	1	20328	1	0.0424538	*	0.240248	ns	ENSRNOG00000046834|C3	1		0	1	1
GO:2001161	obsolete negative regulation of histone H3-K79 methylation	Biological Process	ENSRNOG00000053285|Mllt6	1	863	1	20328	1	0.0424538	*	0.240248	ns	ENSRNOG00000053285|Mllt6	1		0	1	1
GO:0090673	endothelial cell-matrix adhesion	Biological Process	ENSRNOG00000023257|Adamts9	1	863	1	20328	1	0.0424538	*	0.240248	ns		0	ENSRNOG00000023257|Adamts9	1	1	-1
GO:1903720	negative regulation of I-kappaB phosphorylation	Biological Process	ENSRNOG00000004763|Sirpa	1	863	1	20328	1	0.0424538	*	0.240248	ns	ENSRNOG00000004763|Sirpa	1		0	1	1
GO:0005586	collagen type III trimer	Cellular Component	ENSRNOG00000003357|Col3a1	1	863	1	20328	1	0.0424538	*	0.240248	ns		0	ENSRNOG00000003357|Col3a1	1	1	-1
GO:0090341	negative regulation of secretion of lysosomal enzymes	Biological Process	ENSRNOG00000013172|Nr1h3	1	863	1	20328	1	0.0424538	*	0.240248	ns	ENSRNOG00000013172|Nr1h3	1		0	1	1
GO:0030273	melanin-concentrating hormone receptor activity	Molecular Function	ENSRNOG00000018895|Mchr1	1	863	1	20328	1	0.0424538	*	0.240248	ns	ENSRNOG00000018895|Mchr1	1		0	1	1
GO:0034150	toll-like receptor 6 signaling pathway	Biological Process	ENSRNOG00000002161|Tlr6	1	863	1	20328	1	0.0424538	*	0.240248	ns		0	ENSRNOG00000002161|Tlr6	1	1	-1
GO:0034040	ATPase-coupled lipid transmembrane transporter activity	Molecular Function	ENSRNOG00000022305|Abcc1	1	863	1	20328	1	0.0424538	*	0.240248	ns	ENSRNOG00000022305|Abcc1	1		0	1	1
GO:0099039	sphingolipid translocation	Biological Process	ENSRNOG00000022305|Abcc1	1	863	1	20328	1	0.0424538	*	0.240248	ns	ENSRNOG00000022305|Abcc1	1		0	1	1
GO:0007525	somatic muscle development	Biological Process	ENSRNOG00000010402|Hspb2	1	863	1	20328	1	0.0424538	*	0.240248	ns	ENSRNOG00000010402|Hspb2	1		0	1	1
GO:0036153	triglyceride acyl-chain remodeling	Biological Process	ENSRNOG00000022268|Pnpla3	1	863	1	20328	1	0.0424538	*	0.240248	ns		0	ENSRNOG00000022268|Pnpla3	1	1	-1
GO:0051264	mono-olein transacylation activity	Molecular Function	ENSRNOG00000022268|Pnpla3	1	863	1	20328	1	0.0424538	*	0.240248	ns		0	ENSRNOG00000022268|Pnpla3	1	1	-1
GO:0051265	diolein transacylation activity	Molecular Function	ENSRNOG00000022268|Pnpla3	1	863	1	20328	1	0.0424538	*	0.240248	ns		0	ENSRNOG00000022268|Pnpla3	1	1	-1
GO:0021757	caudate nucleus development	Biological Process	ENSRNOG00000054508|Foxp2	1	863	1	20328	1	0.0424538	*	0.240248	ns	ENSRNOG00000054508|Foxp2	1		0	1	1
GO:0021758	putamen development	Biological Process	ENSRNOG00000054508|Foxp2	1	863	1	20328	1	0.0424538	*	0.240248	ns	ENSRNOG00000054508|Foxp2	1		0	1	1
GO:0097626	low-affinity L-arginine transmembrane transporter activity	Molecular Function	ENSRNOG00000011016|Slc7a2	1	863	1	20328	1	0.0424538	*	0.240248	ns	ENSRNOG00000011016|Slc7a2	1		0	1	1
GO:0097627	high-affinity L-ornithine transmembrane transporter activity	Molecular Function	ENSRNOG00000011016|Slc7a2	1	863	1	20328	1	0.0424538	*	0.240248	ns	ENSRNOG00000011016|Slc7a2	1		0	1	1
GO:1903352	L-ornithine transmembrane transport	Biological Process	ENSRNOG00000011016|Slc7a2	1	863	1	20328	1	0.0424538	*	0.240248	ns	ENSRNOG00000011016|Slc7a2	1		0	1	1
GO:0097340	inhibition of cysteine-type endopeptidase activity	Biological Process	ENSRNOG00000006767|Cst7	1	863	1	20328	1	0.0424538	*	0.240248	ns	ENSRNOG00000006767|Cst7	1		0	1	1
GO:0120134	proximal portion of axoneme	Cellular Component	ENSRNOG00000005451|Dnah11	1	863	1	20328	1	0.0424538	*	0.240248	ns		0	ENSRNOG00000005451|Dnah11	1	1	-1
GO:0060682	primary ureteric bud growth	Biological Process	ENSRNOG00000014969|Lzts2	1	863	1	20328	1	0.0424538	*	0.240248	ns	ENSRNOG00000014969|Lzts2	1		0	1	1
GO:1902164	positive regulation of DNA damage response, signal transduction by p53 class mediator resulting in transcription of p21 class mediator	Biological Process	ENSRNOG00000036833|Zfp385a	1	863	1	20328	1	0.0424538	*	0.240248	ns	ENSRNOG00000036833|Zfp385a	1		0	1	1
GO:0097734	extracellular exosome biogenesis	Biological Process	ENSRNOG00000008052|Atp13a2	1	863	1	20328	1	0.0424538	*	0.240248	ns	ENSRNOG00000008052|Atp13a2	1		0	1	1
GO:1902047	polyamine transmembrane transport	Biological Process	ENSRNOG00000008052|Atp13a2	1	863	1	20328	1	0.0424538	*	0.240248	ns	ENSRNOG00000008052|Atp13a2	1		0	1	1
GO:1903710	spermine transmembrane transport	Biological Process	ENSRNOG00000008052|Atp13a2	1	863	1	20328	1	0.0424538	*	0.240248	ns	ENSRNOG00000008052|Atp13a2	1		0	1	1
GO:1990938	peptidyl-aspartic acid autophosphorylation	Biological Process	ENSRNOG00000008052|Atp13a2	1	863	1	20328	1	0.0424538	*	0.240248	ns	ENSRNOG00000008052|Atp13a2	1		0	1	1
GO:2000152	regulation of ubiquitin-specific protease activity	Biological Process	ENSRNOG00000008052|Atp13a2	1	863	1	20328	1	0.0424538	*	0.240248	ns	ENSRNOG00000008052|Atp13a2	1		0	1	1
GO:0032423	regulation of mismatch repair	Biological Process	ENSRNOG00000055010|Axin2	1	863	1	20328	1	0.0424538	*	0.240248	ns	ENSRNOG00000055010|Axin2	1		0	1	1
GO:0070856	myosin VI light chain binding	Molecular Function	ENSRNOG00000027894|Iqgap3	1	863	1	20328	1	0.0424538	*	0.240248	ns		0	ENSRNOG00000027894|Iqgap3	1	1	-1
GO:0060182	apelin receptor activity	Molecular Function	ENSRNOG00000009227|Aplnr	1	863	1	20328	1	0.0424538	*	0.240248	ns		0	ENSRNOG00000009227|Aplnr	1	1	-1
GO:1903596	regulation of gap junction assembly	Biological Process	ENSRNOG00000009227|Aplnr	1	863	1	20328	1	0.0424538	*	0.240248	ns		0	ENSRNOG00000009227|Aplnr	1	1	-1
GO:1904325	positive regulation of inhibitory G protein-coupled receptor phosphorylation	Biological Process	ENSRNOG00000009227|Aplnr	1	863	1	20328	1	0.0424538	*	0.240248	ns		0	ENSRNOG00000009227|Aplnr	1	1	-1
GO:0036164	cell-abiotic substrate adhesion	Biological Process	ENSRNOG00000021750|Id1	1	863	1	20328	1	0.0424538	*	0.240248	ns	ENSRNOG00000021750|Id1	1		0	1	1
GO:0007522	visceral muscle development	Biological Process	ENSRNOG00000025757|Myh6	1	863	1	20328	1	0.0424538	*	0.240248	ns	ENSRNOG00000025757|Myh6	1		0	1	1
GO:0008315	G2/MI transition of meiotic cell cycle	Biological Process	ENSRNOG00000013727|Ndc80	1	863	1	20328	1	0.0424538	*	0.240248	ns		0	ENSRNOG00000013727|Ndc80	1	1	-1
GO:0032089	NACHT domain binding	Molecular Function	ENSRNOG00000003219|Trim16	1	863	1	20328	1	0.0424538	*	0.240248	ns		0	ENSRNOG00000003219|Trim16	1	1	-1
GO:0048389	intermediate mesoderm development	Biological Process	ENSRNOG00000004210|Osr1	1	863	1	20328	1	0.0424538	*	0.240248	ns	ENSRNOG00000004210|Osr1	1		0	1	1
GO:0072143	mesangial cell development	Biological Process	ENSRNOG00000004210|Osr1	1	863	1	20328	1	0.0424538	*	0.240248	ns	ENSRNOG00000004210|Osr1	1		0	1	1
GO:0072166	posterior mesonephric tubule development	Biological Process	ENSRNOG00000004210|Osr1	1	863	1	20328	1	0.0424538	*	0.240248	ns	ENSRNOG00000004210|Osr1	1		0	1	1
GO:0072168	specification of anterior mesonephric tubule identity	Biological Process	ENSRNOG00000004210|Osr1	1	863	1	20328	1	0.0424538	*	0.240248	ns	ENSRNOG00000004210|Osr1	1		0	1	1
GO:0072169	specification of posterior mesonephric tubule identity	Biological Process	ENSRNOG00000004210|Osr1	1	863	1	20328	1	0.0424538	*	0.240248	ns	ENSRNOG00000004210|Osr1	1		0	1	1
GO:0072183	negative regulation of nephron tubule epithelial cell differentiation	Biological Process	ENSRNOG00000004210|Osr1	1	863	1	20328	1	0.0424538	*	0.240248	ns	ENSRNOG00000004210|Osr1	1		0	1	1
GO:0072184	renal vesicle progenitor cell differentiation	Biological Process	ENSRNOG00000004210|Osr1	1	863	1	20328	1	0.0424538	*	0.240248	ns	ENSRNOG00000004210|Osr1	1		0	1	1
GO:0072234	metanephric nephron tubule development	Biological Process	ENSRNOG00000004210|Osr1	1	863	1	20328	1	0.0424538	*	0.240248	ns	ENSRNOG00000004210|Osr1	1		0	1	1
GO:0072259	metanephric interstitial fibroblast development	Biological Process	ENSRNOG00000004210|Osr1	1	863	1	20328	1	0.0424538	*	0.240248	ns	ENSRNOG00000004210|Osr1	1		0	1	1
GO:0090094	metanephric cap mesenchymal cell proliferation involved in metanephros development	Biological Process	ENSRNOG00000004210|Osr1	1	863	1	20328	1	0.0424538	*	0.240248	ns	ENSRNOG00000004210|Osr1	1		0	1	1
GO:0097533	cellular stress response to acid chemical	Biological Process	ENSRNOG00000014205|Klf2	1	863	1	20328	1	0.0424538	*	0.240248	ns	ENSRNOG00000014205|Klf2	1		0	1	1
GO:0021763	subthalamic nucleus development	Biological Process	ENSRNOG00000010681|Pitx2	1	863	1	20328	1	0.0424538	*	0.240248	ns	ENSRNOG00000010681|Pitx2	1		0	1	1
GO:0060578	superior vena cava morphogenesis	Biological Process	ENSRNOG00000010681|Pitx2	1	863	1	20328	1	0.0424538	*	0.240248	ns	ENSRNOG00000010681|Pitx2	1		0	1	1
GO:1903730	regulation of phosphatidate phosphatase activity	Biological Process	ENSRNOG00000004377|Lpin1	1	863	1	20328	1	0.0424538	*	0.240248	ns		0	ENSRNOG00000004377|Lpin1	1	1	-1
GO:0006701	progesterone biosynthetic process	Biological Process	ENSRNOG00000042044|Stard3	1	863	1	20328	1	0.0424538	*	0.240248	ns	ENSRNOG00000042044|Stard3	1		0	1	1
GO:0003156	regulation of animal organ formation	Biological Process	ENSRNOG00000056940|Cited2	1	863	1	20328	1	0.0424538	*	0.240248	ns	ENSRNOG00000056940|Cited2	1		0	1	1
GO:0035802	adrenal cortex formation	Biological Process	ENSRNOG00000056940|Cited2	1	863	1	20328	1	0.0424538	*	0.240248	ns	ENSRNOG00000056940|Cited2	1		0	1	1
GO:1900044	regulation of protein K63-linked ubiquitination	Biological Process	ENSRNOG00000013160|Sash1	1	863	1	20328	1	0.0424538	*	0.240248	ns		0	ENSRNOG00000013160|Sash1	1	1	-1
GO:1902498	regulation of protein autoubiquitination	Biological Process	ENSRNOG00000013160|Sash1	1	863	1	20328	1	0.0424538	*	0.240248	ns		0	ENSRNOG00000013160|Sash1	1	1	-1
GO:0034127	regulation of MyD88-independent toll-like receptor signaling pathway	Biological Process	ENSRNOG00000017414|Irf7	1	863	1	20328	1	0.0424538	*	0.240248	ns		0	ENSRNOG00000017414|Irf7	1	1	-1
GO:0014843	growth factor dependent regulation of skeletal muscle satellite cell proliferation	Biological Process	ENSRNOG00000017392|Fgf2	1	863	1	20328	1	0.0424538	*	0.240248	ns	ENSRNOG00000017392|Fgf2	1		0	1	1
GO:0070982	L-asparagine metabolic process	Biological Process	ENSRNOG00000017801|Atf4	1	863	1	20328	1	0.0424538	*	0.240248	ns	ENSRNOG00000017801|Atf4	1		0	1	1
GO:1990737	response to manganese-induced endoplasmic reticulum stress	Biological Process	ENSRNOG00000017801|Atf4	1	863	1	20328	1	0.0424538	*	0.240248	ns	ENSRNOG00000017801|Atf4	1		0	1	1
GO:0021812	neuronal-glial interaction involved in cerebral cortex radial glia guided migration	Biological Process	ENSRNOG00000005678|Lamb1	1	863	1	20328	1	0.0424538	*	0.240248	ns		0	ENSRNOG00000005678|Lamb1	1	1	-1
GO:0043257	laminin-8 complex	Cellular Component	ENSRNOG00000005678|Lamb1	1	863	1	20328	1	0.0424538	*	0.240248	ns		0	ENSRNOG00000005678|Lamb1	1	1	-1
GO:0034245	mitochondrial DNA-directed RNA polymerase complex	Cellular Component	ENSRNOG00000024879|Polrmt	1	863	1	20328	1	0.0424538	*	0.240248	ns	ENSRNOG00000024879|Polrmt	1		0	1	1
GO:0071629	cytoplasm protein quality control by the ubiquitin-proteasome system	Biological Process	ENSRNOG00000009028|Rnf126	1	863	1	20328	1	0.0424538	*	0.240248	ns	ENSRNOG00000009028|Rnf126	1		0	1	1
GO:0051786	all-trans-retinol 13,14-reductase activity	Molecular Function	ENSRNOG00000014090|Retsat	1	863	1	20328	1	0.0424538	*	0.240248	ns	ENSRNOG00000014090|Retsat	1		0	1	1
GO:0005584	collagen type I trimer	Cellular Component	ENSRNOG00000003897|Col1a1	1	863	1	20328	1	0.0424538	*	0.240248	ns		0	ENSRNOG00000003897|Col1a1	1	1	-1
GO:0071306	cellular response to vitamin E	Biological Process	ENSRNOG00000003897|Col1a1	1	863	1	20328	1	0.0424538	*	0.240248	ns		0	ENSRNOG00000003897|Col1a1	1	1	-1
GO:1902618	cellular response to fluoride	Biological Process	ENSRNOG00000003897|Col1a1	1	863	1	20328	1	0.0424538	*	0.240248	ns		0	ENSRNOG00000003897|Col1a1	1	1	-1
GO:2000027	regulation of animal organ morphogenesis	Biological Process	ENSRNOG00000001892|Tbx1	1	863	1	20328	1	0.0424538	*	0.240248	ns	ENSRNOG00000001892|Tbx1	1		0	1	1
GO:2000298	regulation of Rho-dependent protein serine/threonine kinase activity	Biological Process	ENSRNOG00000006604|Thy1	1	863	1	20328	1	0.0424538	*	0.240248	ns		0	ENSRNOG00000006604|Thy1	1	1	-1
GO:0005497	androgen binding	Molecular Function	ENSRNOG00000005639|Ar	1	863	1	20328	1	0.0424538	*	0.240248	ns	ENSRNOG00000005639|Ar	1		0	1	1
GO:0019102	male somatic sex determination	Biological Process	ENSRNOG00000005639|Ar	1	863	1	20328	1	0.0424538	*	0.240248	ns	ENSRNOG00000005639|Ar	1		0	1	1
GO:0060520	activation of prostate induction by androgen receptor signaling pathway	Biological Process	ENSRNOG00000005639|Ar	1	863	1	20328	1	0.0424538	*	0.240248	ns	ENSRNOG00000005639|Ar	1		0	1	1
GO:0021831	embryonic olfactory bulb interneuron precursor migration	Biological Process	ENSRNOG00000053562|Arx	1	863	1	20328	1	0.0424538	*	0.240248	ns	ENSRNOG00000053562|Arx	1		0	1	1
GO:0015368	calcium:monoatomic cation antiporter activity	Molecular Function	ENSRNOG00000029871|Slc8a3	1	863	1	20328	1	0.0424538	*	0.240248	ns	ENSRNOG00000029871|Slc8a3	1		0	1	1
GO:0099580	monoatomic ion antiporter activity involved in regulation of postsynaptic membrane potential	Molecular Function	ENSRNOG00000029871|Slc8a3	1	863	1	20328	1	0.0424538	*	0.240248	ns	ENSRNOG00000029871|Slc8a3	1		0	1	1
GO:0015817	histidine transport	Biological Process	ENSRNOG00000016827|Slc38a3	1	863	1	20328	1	0.0424538	*	0.240248	ns		0	ENSRNOG00000016827|Slc38a3	1	1	-1
GO:0034678	integrin alpha8-beta1 complex	Cellular Component	ENSRNOG00000052873|Npnt	1	863	1	20328	1	0.0424538	*	0.240248	ns		0	ENSRNOG00000052873|Npnt	1	1	-1
GO:0090035	positive regulation of chaperone-mediated protein complex assembly	Biological Process	ENSRNOG00000019798|Stub1	1	863	1	20328	1	0.0424538	*	0.240248	ns	ENSRNOG00000019798|Stub1	1		0	1	1
GO:0004912	interleukin-3 receptor activity	Molecular Function	ENSRNOG00000001325|Il3ra	1	863	1	20328	1	0.0424538	*	0.240248	ns	ENSRNOG00000001325|Il3ra	1		0	1	1
GO:0019978	interleukin-3 binding	Molecular Function	ENSRNOG00000001325|Il3ra	1	863	1	20328	1	0.0424538	*	0.240248	ns	ENSRNOG00000001325|Il3ra	1		0	1	1
GO:0021685	cerebellar granular layer structural organization	Biological Process	ENSRNOG00000037211|Kif14	1	863	1	20328	1	0.0424538	*	0.240248	ns		0	ENSRNOG00000037211|Kif14	1	1	-1
GO:1903429	regulation of cell maturation	Biological Process	ENSRNOG00000037211|Kif14	1	863	1	20328	1	0.0424538	*	0.240248	ns		0	ENSRNOG00000037211|Kif14	1	1	-1
GO:0004790	thioether S-methyltransferase activity	Molecular Function	ENSRNOG00000011250|Inmt	1	863	1	20328	1	0.0424538	*	0.240248	ns	ENSRNOG00000011250|Inmt	1		0	1	1
GO:0030748	amine N-methyltransferase activity	Molecular Function	ENSRNOG00000011250|Inmt	1	863	1	20328	1	0.0424538	*	0.240248	ns	ENSRNOG00000011250|Inmt	1		0	1	1
GO:0002517	T cell tolerance induction	Biological Process	ENSRNOG00000038999|RT1-A1	1	863	1	20328	1	0.0424538	*	0.240248	ns	ENSRNOG00000038999|RT1-A1	1		0	1	1
GO:0002657	positive regulation of tolerance induction to nonself antigen	Biological Process	ENSRNOG00000038999|RT1-A1	1	863	1	20328	1	0.0424538	*	0.240248	ns	ENSRNOG00000038999|RT1-A1	1		0	1	1
GO:0035358	regulation of peroxisome proliferator activated receptor signaling pathway	Biological Process	ENSRNOG00000019183|Alox15	1	863	1	20328	1	0.0424538	*	0.240248	ns		0	ENSRNOG00000019183|Alox15	1	1	-1
GO:1901074	regulation of engulfment of apoptotic cell	Biological Process	ENSRNOG00000019183|Alox15	1	863	1	20328	1	0.0424538	*	0.240248	ns		0	ENSRNOG00000019183|Alox15	1	1	-1
GO:0008119	thiopurine S-methyltransferase activity	Molecular Function	ENSRNOG00000016468|Tpmt	1	863	1	20328	1	0.0424538	*	0.240248	ns		0	ENSRNOG00000016468|Tpmt	1	1	-1
GO:0033143	regulation of intracellular steroid hormone receptor signaling pathway	Biological Process	ENSRNOG00000011808|Ghrhr	1	863	1	20328	1	0.0424538	*	0.240248	ns		0	ENSRNOG00000011808|Ghrhr	1	1	-1
GO:0060133	somatotropin secreting cell development	Biological Process	ENSRNOG00000011808|Ghrhr	1	863	1	20328	1	0.0424538	*	0.240248	ns		0	ENSRNOG00000011808|Ghrhr	1	1	-1
GO:0060481	lobar bronchus epithelium development	Biological Process	ENSRNOG00000027742|Adamtsl2	1	863	1	20328	1	0.0424538	*	0.240248	ns		0	ENSRNOG00000027742|Adamtsl2	1	1	-1
GO:0043990	obsolete histone H2A-S1 phosphorylation	Biological Process	ENSRNOG00000004362|Rps6ka5	1	863	1	20328	1	0.0424538	*	0.240248	ns	ENSRNOG00000004362|Rps6ka5	1		0	1	1
GO:0002414	immunoglobulin transcytosis in epithelial cells	Biological Process	ENSRNOG00000020837|Cd300lg	1	863	1	20328	1	0.0424538	*	0.240248	ns	ENSRNOG00000020837|Cd300lg	1		0	1	1
GO:0010611	regulation of cardiac muscle hypertrophy	Biological Process	ENSRNOG00000005690|Lmcd1	1	863	1	20328	1	0.0424538	*	0.240248	ns		0	ENSRNOG00000005690|Lmcd1	1	1	-1
GO:0140260	mitochondrial proton-transporting ATP synthase complex binding	Molecular Function	ENSRNOG00000013300|Atp5if1	1	863	1	20328	1	0.0424538	*	0.240248	ns	ENSRNOG00000013300|Atp5if1	1		0	1	1
GO:0072721	cellular response to dithiothreitol	Biological Process	ENSRNOG00000062030|Cers1	1	863	1	20328	1	0.0424538	*	0.240248	ns	ENSRNOG00000062030|Cers1	1		0	1	1
GO:1904270	pyroptosome complex assembly	Biological Process	ENSRNOG00000003480|Aim2	1	863	1	20328	1	0.0424538	*	0.240248	ns	ENSRNOG00000003480|Aim2	1		0	1	1
GO:0044716	8-oxo-GDP phosphatase activity	Molecular Function	ENSRNOG00000011831|Nudt18	1	863	1	20328	1	0.0424538	*	0.240248	ns	ENSRNOG00000011831|Nudt18	1		0	1	1
GO:0044717	8-hydroxy-dADP phosphatase activity	Molecular Function	ENSRNOG00000011831|Nudt18	1	863	1	20328	1	0.0424538	*	0.240248	ns	ENSRNOG00000011831|Nudt18	1		0	1	1
GO:0046057	dADP catabolic process	Biological Process	ENSRNOG00000011831|Nudt18	1	863	1	20328	1	0.0424538	*	0.240248	ns	ENSRNOG00000011831|Nudt18	1		0	1	1
GO:0046067	dGDP catabolic process	Biological Process	ENSRNOG00000011831|Nudt18	1	863	1	20328	1	0.0424538	*	0.240248	ns	ENSRNOG00000011831|Nudt18	1		0	1	1
GO:2000116	regulation of cysteine-type endopeptidase activity	Biological Process	ENSRNOG00000000459|Psmb9	1	863	1	20328	1	0.0424538	*	0.240248	ns	ENSRNOG00000000459|Psmb9	1		0	1	1
GO:0032877	positive regulation of DNA endoreduplication	Biological Process	ENSRNOG00000022537|E2f8	1	863	1	20328	1	0.0424538	*	0.240248	ns		0	ENSRNOG00000022537|E2f8	1	1	-1
GO:0033301	cell cycle comprising mitosis without cytokinesis	Biological Process	ENSRNOG00000022537|E2f8	1	863	1	20328	1	0.0424538	*	0.240248	ns		0	ENSRNOG00000022537|E2f8	1	1	-1
GO:0045852	pH elevation	Biological Process	ENSRNOG00000020951|Slc4a1	1	863	1	20328	1	0.0424538	*	0.240248	ns		0	ENSRNOG00000020951|Slc4a1	1	1	-1
GO:1904539	negative regulation of glycolytic process through fructose-6-phosphate	Biological Process	ENSRNOG00000020951|Slc4a1	1	863	1	20328	1	0.0424538	*	0.240248	ns		0	ENSRNOG00000020951|Slc4a1	1	1	-1
GO:0002841	negative regulation of T cell mediated immune response to tumor cell	Biological Process	ENSRNOG00000020148|Il4i1	1	863	1	20328	1	0.0424538	*	0.240248	ns	ENSRNOG00000020148|Il4i1	1		0	1	1
GO:0019440	tryptophan catabolic process to indole-3-acetate	Biological Process	ENSRNOG00000020148|Il4i1	1	863	1	20328	1	0.0424538	*	0.240248	ns	ENSRNOG00000020148|Il4i1	1		0	1	1
GO:0003696	satellite DNA binding	Molecular Function	ENSRNOG00000057284|Cenpb	1	863	1	20328	1	0.0424538	*	0.240248	ns	ENSRNOG00000057284|Cenpb	1		0	1	1
GO:0002319	memory B cell differentiation	Biological Process	ENSRNOG00000008209|St3gal1	1	863	1	20328	1	0.0424538	*	0.240248	ns	ENSRNOG00000008209|St3gal1	1		0	1	1
GO:1990675	Golgi medial cisterna membrane	Cellular Component	ENSRNOG00000008209|St3gal1	1	863	1	20328	1	0.0424538	*	0.240248	ns	ENSRNOG00000008209|St3gal1	1		0	1	1
GO:1990676	Golgi trans cisterna membrane	Cellular Component	ENSRNOG00000008209|St3gal1	1	863	1	20328	1	0.0424538	*	0.240248	ns	ENSRNOG00000008209|St3gal1	1		0	1	1
GO:0070463	tubulin-dependent ATPase activity	Molecular Function	ENSRNOG00000005037|Kif18a	1	863	1	20328	1	0.0424538	*	0.240248	ns		0	ENSRNOG00000005037|Kif18a	1	1	-1
GO:0015829	valine transport	Biological Process	ENSRNOG00000014311|Slc7a8	1	863	1	20328	1	0.0424538	*	0.240248	ns		0	ENSRNOG00000014311|Slc7a8	1	1	-1
GO:0071449	cellular response to lipid hydroperoxide	Biological Process	ENSRNOG00000007743|Mgst1	1	863	1	20328	1	0.0424538	*	0.240248	ns	ENSRNOG00000007743|Mgst1	1		0	1	1
GO:0099606	microtubule plus-end directed mitotic chromosome migration	Biological Process	ENSRNOG00000009339|Cenpe	1	863	1	20328	1	0.0424538	*	0.240248	ns		0	ENSRNOG00000009339|Cenpe	1	1	-1
GO:0099607	lateral attachment of mitotic spindle microtubules to kinetochore	Biological Process	ENSRNOG00000009339|Cenpe	1	863	1	20328	1	0.0424538	*	0.240248	ns		0	ENSRNOG00000009339|Cenpe	1	1	-1
GO:1905956	positive regulation of endothelial tube morphogenesis	Biological Process	ENSRNOG00000036703|Itgax	1	863	1	20328	1	0.0424538	*	0.240248	ns	ENSRNOG00000036703|Itgax	1		0	1	1
GO:0002753	cytoplasmic pattern recognition receptor signaling pathway	Biological Process	ENSRNOG00000022636|Alpk1	1	863	1	20328	1	0.0424538	*	0.240248	ns	ENSRNOG00000022636|Alpk1	1		0	1	1
GO:2000097	regulation of smooth muscle cell-matrix adhesion	Biological Process	ENSRNOG00000010516|Plau	1	863	1	20328	1	0.0424538	*	0.240248	ns		0	ENSRNOG00000010516|Plau	1	1	-1
GO:2001165	obsolete positive regulation of phosphorylation of RNA polymerase II C-terminal domain serine 2 residues	Biological Process	ENSRNOG00000006985|Ccnk	1	863	1	20328	1	0.0424538	*	0.240248	ns	ENSRNOG00000006985|Ccnk	1		0	1	1
GO:1901707	leptomycin B binding	Molecular Function	ENSRNOG00000026124|Id3	1	863	1	20328	1	0.0424538	*	0.240248	ns	ENSRNOG00000026124|Id3	1		0	1	1
GO:0008798	beta-aspartyl-peptidase activity	Molecular Function	ENSRNOG00000020202|Asrgl1	1	863	1	20328	1	0.0424538	*	0.240248	ns	ENSRNOG00000020202|Asrgl1	1		0	1	1
GO:0033345	asparagine catabolic process via L-aspartate	Biological Process	ENSRNOG00000020202|Asrgl1	1	863	1	20328	1	0.0424538	*	0.240248	ns	ENSRNOG00000020202|Asrgl1	1		0	1	1
GO:0006253	dCTP catabolic process	Biological Process	ENSRNOG00000017850|Dctpp1	1	863	1	20328	1	0.0424538	*	0.240248	ns	ENSRNOG00000017850|Dctpp1	1		0	1	1
GO:0032556	pyrimidine deoxyribonucleotide binding	Molecular Function	ENSRNOG00000017850|Dctpp1	1	863	1	20328	1	0.0424538	*	0.240248	ns	ENSRNOG00000017850|Dctpp1	1		0	1	1
GO:0047840	dCTP diphosphatase activity	Molecular Function	ENSRNOG00000017850|Dctpp1	1	863	1	20328	1	0.0424538	*	0.240248	ns	ENSRNOG00000017850|Dctpp1	1		0	1	1
GO:0044216	obsolete other organism cell	Cellular Component	ENSRNOG00000030729|C4b	1	863	1	20328	1	0.0424538	*	0.240248	ns	ENSRNOG00000030729|C4b	1		0	1	1
GO:0070165	positive regulation of adiponectin secretion	Biological Process	ENSRNOG00000018570|C1qtnf3	1	863	1	20328	1	0.0424538	*	0.240248	ns		0	ENSRNOG00000018570|C1qtnf3	1	1	-1
GO:0031300	obsolete intrinsic component of organelle membrane	Cellular Component	ENSRNOG00000015774|Mreg	1	863	1	20328	1	0.0424538	*	0.240248	ns	ENSRNOG00000015774|Mreg	1		0	1	1
GO:0099500	vesicle fusion to plasma membrane	Biological Process	ENSRNOG00000022239|Trarg1	1	863	1	20328	1	0.0424538	*	0.240248	ns	ENSRNOG00000022239|Trarg1	1		0	1	1
GO:1901329	regulation of odontoblast differentiation	Biological Process	ENSRNOG00000057347|Cebpb	1	863	1	20328	1	0.0424538	*	0.240248	ns	ENSRNOG00000057347|Cebpb	1		0	1	1
GO:2001198	regulation of dendritic cell differentiation	Biological Process	ENSRNOG00000057347|Cebpb	1	863	1	20328	1	0.0424538	*	0.240248	ns	ENSRNOG00000057347|Cebpb	1		0	1	1
GO:0047044	androstan-3-alpha,17-beta-diol dehydrogenase activity	Molecular Function	ENSRNOG00000053850|Rdh5	1	863	1	20328	1	0.0424538	*	0.240248	ns		0	ENSRNOG00000053850|Rdh5	1	1	-1
GO:0030395	lactose binding	Molecular Function	ENSRNOG00000021207|Lgals12	1	863	1	20328	1	0.0424538	*	0.240248	ns	ENSRNOG00000021207|Lgals12	1		0	1	1
GO:0045210	FasL biosynthetic process	Biological Process	ENSRNOG00000004019|Phlda1	1	863	1	20328	1	0.0424538	*	0.240248	ns	ENSRNOG00000004019|Phlda1	1		0	1	1
GO:0090132	epithelium migration	Biological Process	ENSRNOG00000007000|Grhl2	1	863	1	20328	1	0.0424538	*	0.240248	ns	ENSRNOG00000007000|Grhl2	1		0	1	1
GO:0106153	phosphorylated histone binding	Molecular Function	ENSRNOG00000037967|Thap7	1	863	1	20328	1	0.0424538	*	0.240248	ns	ENSRNOG00000037967|Thap7	1		0	1	1
GO:0140296	general transcription initiation factor binding	Molecular Function	ENSRNOG00000037967|Thap7	1	863	1	20328	1	0.0424538	*	0.240248	ns	ENSRNOG00000037967|Thap7	1		0	1	1
GO:0031298	replication fork protection complex	Cellular Component	ENSRNOG00000017981|Mcm10	1	863	1	20328	1	0.0424538	*	0.240248	ns		0	ENSRNOG00000017981|Mcm10	1	1	-1
GO:0097631	obsolete integral component of omegasome membrane	Cellular Component	ENSRNOG00000019352|Emc6	1	863	1	20328	1	0.0424538	*	0.240248	ns	ENSRNOG00000019352|Emc6	1		0	1	1
GO:1990678	histone H4-K16 deacetylation	Biological Process	ENSRNOG00000004158|Hdac9	1	863	1	20328	1	0.0424538	*	0.240248	ns	ENSRNOG00000004158|Hdac9	1		0	1	1
GO:0060300	regulation of cytokine activity	Biological Process	ENSRNOG00000003616|Grem2	1	863	1	20328	1	0.0424538	*	0.240248	ns	ENSRNOG00000003616|Grem2	1		0	1	1
GO:0002683	negative regulation of immune system process	Biological Process	ENSRNOG00000002607|Sox9	1	863	1	20328	1	0.0424538	*	0.240248	ns	ENSRNOG00000002607|Sox9	1		0	1	1
GO:0060517	epithelial cell proliferation involved in prostatic bud elongation	Biological Process	ENSRNOG00000002607|Sox9	1	863	1	20328	1	0.0424538	*	0.240248	ns	ENSRNOG00000002607|Sox9	1		0	1	1
GO:0060784	regulation of cell proliferation involved in tissue homeostasis	Biological Process	ENSRNOG00000002607|Sox9	1	863	1	20328	1	0.0424538	*	0.240248	ns	ENSRNOG00000002607|Sox9	1		0	1	1
GO:0061046	regulation of branching involved in lung morphogenesis	Biological Process	ENSRNOG00000002607|Sox9	1	863	1	20328	1	0.0424538	*	0.240248	ns	ENSRNOG00000002607|Sox9	1		0	1	1
GO:2000794	regulation of epithelial cell proliferation involved in lung morphogenesis	Biological Process	ENSRNOG00000002607|Sox9	1	863	1	20328	1	0.0424538	*	0.240248	ns	ENSRNOG00000002607|Sox9	1		0	1	1
GO:0051866	general adaptation syndrome	Biological Process	ENSRNOG00000005600|Nr4a2	1	863	1	20328	1	0.0424538	*	0.240248	ns	ENSRNOG00000005600|Nr4a2	1		0	1	1
GO:0005308	creatine transmembrane transporter activity	Molecular Function	ENSRNOG00000021916|Slc16a12	1	863	1	20328	1	0.0424538	*	0.240248	ns		0	ENSRNOG00000021916|Slc16a12	1	1	-1
GO:0071373	cellular response to luteinizing hormone stimulus	Biological Process	ENSRNOG00000015423|Ccna2	1	863	1	20328	1	0.0424538	*	0.240248	ns		0	ENSRNOG00000015423|Ccna2	1	1	-1
GO:1900116	extracellular negative regulation of signal transduction	Biological Process	ENSRNOG00000014065|Zfp653	1	863	1	20328	1	0.0424538	*	0.240248	ns	ENSRNOG00000014065|Zfp653	1		0	1	1
GO:0008650	rRNA (uridine-2'-O-)-methyltransferase activity	Molecular Function	ENSRNOG00000043267|Mrm2	1	863	1	20328	1	0.0424538	*	0.240248	ns	ENSRNOG00000043267|Mrm2	1		0	1	1
GO:0052832	inositol monophosphate 3-phosphatase activity	Molecular Function	ENSRNOG00000018516|Impa2	1	863	1	20328	1	0.0424538	*	0.240248	ns	ENSRNOG00000018516|Impa2	1		0	1	1
GO:0004723	calcium-dependent protein serine/threonine phosphatase activity	Molecular Function	ENSRNOG00000049270|Ppp2r3b	1	863	1	20328	1	0.0424538	*	0.240248	ns	ENSRNOG00000049270|Ppp2r3b	1		0	1	1
GO:0033036	macromolecule localization	Biological Process	ENSRNOG00000014532|Lbp	1	863	1	20328	1	0.0424538	*	0.240248	ns		0	ENSRNOG00000014532|Lbp	1	1	-1
GO:0045919	positive regulation of cytolysis	Biological Process	ENSRNOG00000014532|Lbp	1	863	1	20328	1	0.0424538	*	0.240248	ns		0	ENSRNOG00000014532|Lbp	1	1	-1
GO:0060265	positive regulation of respiratory burst involved in inflammatory response	Biological Process	ENSRNOG00000014532|Lbp	1	863	1	20328	1	0.0424538	*	0.240248	ns		0	ENSRNOG00000014532|Lbp	1	1	-1
GO:0019135	deoxyhypusine monooxygenase activity	Molecular Function	ENSRNOG00000004259|Dohh	1	863	1	20328	1	0.0424538	*	0.240248	ns	ENSRNOG00000004259|Dohh	1		0	1	1
GO:0021572	rhombomere 6 development	Biological Process	ENSRNOG00000016037|Mafb	1	863	1	20328	1	0.0424538	*	0.240248	ns	ENSRNOG00000016037|Mafb	1		0	1	1
GO:0021599	abducens nerve formation	Biological Process	ENSRNOG00000016037|Mafb	1	863	1	20328	1	0.0424538	*	0.240248	ns	ENSRNOG00000016037|Mafb	1		0	1	1
GO:0050346	trans-L-3-hydroxyproline dehydratase activity	Molecular Function	ENSRNOG00000004503|L3hypdh	1	863	1	20328	1	0.0424538	*	0.240248	ns	ENSRNOG00000004503|L3hypdh	1		0	1	1
GO:0006963	positive regulation of antibacterial peptide biosynthetic process	Biological Process	ENSRNOG00000014124|Nod2	1	863	1	20328	1	0.0424538	*	0.240248	ns		0	ENSRNOG00000014124|Nod2	1	1	-1
GO:0006965	positive regulation of biosynthetic process of antibacterial peptides active against Gram-positive bacteria	Biological Process	ENSRNOG00000014124|Nod2	1	863	1	20328	1	0.0424538	*	0.240248	ns		0	ENSRNOG00000014124|Nod2	1	1	-1
GO:0032498	detection of muramyl dipeptide	Biological Process	ENSRNOG00000014124|Nod2	1	863	1	20328	1	0.0424538	*	0.240248	ns		0	ENSRNOG00000014124|Nod2	1	1	-1
GO:0032500	muramyl dipeptide binding	Molecular Function	ENSRNOG00000014124|Nod2	1	863	1	20328	1	0.0424538	*	0.240248	ns		0	ENSRNOG00000014124|Nod2	1	1	-1
GO:0000225	N-acetylglucosaminylphosphatidylinositol deacetylase activity	Molecular Function	ENSRNOG00000003070|Pigl	1	863	1	20328	1	0.0424538	*	0.240248	ns	ENSRNOG00000003070|Pigl	1		0	1	1
GO:0007402	ganglion mother cell fate determination	Biological Process	ENSRNOG00000020783|Ntf4	1	863	1	20328	1	0.0424538	*	0.240248	ns	ENSRNOG00000020783|Ntf4	1		0	1	1
GO:0008052	sensory organ boundary specification	Biological Process	ENSRNOG00000020783|Ntf4	1	863	1	20328	1	0.0424538	*	0.240248	ns	ENSRNOG00000020783|Ntf4	1		0	1	1
GO:0098902	regulation of membrane depolarization during action potential	Biological Process	ENSRNOG00000011425|Ptpn3	1	863	1	20328	1	0.0424538	*	0.240248	ns	ENSRNOG00000011425|Ptpn3	1		0	1	1
GO:0023061	signal release	Biological Process	ENSRNOG00000018126|Abca1	1	863	1	20328	1	0.0424538	*	0.240248	ns	ENSRNOG00000018126|Abca1	1		0	1	1
GO:0046623	sphingolipid floppase activity	Molecular Function	ENSRNOG00000018126|Abca1	1	863	1	20328	1	0.0424538	*	0.240248	ns	ENSRNOG00000018126|Abca1	1		0	1	1
GO:0046520	sphingoid biosynthetic process	Biological Process	ENSRNOG00000004443|Sptlc3	1	863	1	20328	1	0.0424538	*	0.240248	ns		0	ENSRNOG00000004443|Sptlc3	1	1	-1
GO:0043063	intercellular bridge organization	Biological Process	ENSRNOG00000023698|Tex14	1	863	1	20328	1	0.0424538	*	0.240248	ns		0	ENSRNOG00000023698|Tex14	1	1	-1
GO:0035499	carnosine biosynthetic process	Biological Process	ENSRNOG00000018603|Carns1	1	863	1	20328	1	0.0424538	*	0.240248	ns	ENSRNOG00000018603|Carns1	1		0	1	1
GO:0047730	carnosine synthase activity	Molecular Function	ENSRNOG00000018603|Carns1	1	863	1	20328	1	0.0424538	*	0.240248	ns	ENSRNOG00000018603|Carns1	1		0	1	1
GO:0034397	telomere localization	Biological Process	ENSRNOG00000025378|Ccdc155	1	863	1	20328	1	0.0424538	*	0.240248	ns		0	ENSRNOG00000025378|Ccdc155	1	1	-1
GO:0090172	obsolete microtubule cytoskeleton organization involved in homologous chromosome segregation	Biological Process	ENSRNOG00000025378|Ccdc155	1	863	1	20328	1	0.0424538	*	0.240248	ns		0	ENSRNOG00000025378|Ccdc155	1	1	-1
GO:0090220	chromosome localization to nuclear envelope involved in homologous chromosome segregation	Biological Process	ENSRNOG00000025378|Ccdc155	1	863	1	20328	1	0.0424538	*	0.240248	ns		0	ENSRNOG00000025378|Ccdc155	1	1	-1
GO:0033059	cellular pigmentation	Biological Process	ENSRNOG00000012686|Pomc	1	863	1	20328	1	0.0424538	*	0.240248	ns	ENSRNOG00000012686|Pomc	1		0	1	1
GO:0018009	N-terminal peptidyl-L-cysteine N-palmitoylation	Biological Process	ENSRNOG00000001911|Map6d1	1	863	1	20328	1	0.0424538	*	0.240248	ns		0	ENSRNOG00000001911|Map6d1	1	1	-1
GO:0001813	regulation of antibody-dependent cellular cytotoxicity	Biological Process	ENSRNOG00000049422|LOC108348047	1	863	1	20328	1	0.0424538	*	0.240248	ns		0	ENSRNOG00000049422|LOC108348047	1	1	-1
GO:1905449	regulation of Fc-gamma receptor signaling pathway involved in phagocytosis	Biological Process	ENSRNOG00000049422|LOC108348047	1	863	1	20328	1	0.0424538	*	0.240248	ns		0	ENSRNOG00000049422|LOC108348047	1	1	-1
GO:0000940	outer kinetochore	Cellular Component	ENSRNOG00000003388|Cenpf, ENSRNOG00000007906|Bub1b	2	863	8	20328	0.25	0.0425157	*	0.240248	ns		0	ENSRNOG00000003388|Cenpf, ENSRNOG00000007906|Bub1b	2	8	-0.707107
GO:0010882	regulation of cardiac muscle contraction by calcium ion signaling	Biological Process	ENSRNOG00000018250|Tnni3, ENSRNOG00000020372|Hdac4	2	863	8	20328	0.25	0.0425157	*	0.240248	ns	ENSRNOG00000018250|Tnni3, ENSRNOG00000020372|Hdac4	2		0	8	0.707107
GO:0070492	oligosaccharide binding	Molecular Function	ENSRNOG00000016758|Loxl2, ENSRNOG00000002723|Sele	2	863	8	20328	0.25	0.0425157	*	0.240248	ns	ENSRNOG00000002723|Sele	1	ENSRNOG00000016758|Loxl2	1	4	1
GO:0070997	obsolete neuron death	Biological Process	ENSRNOG00000014816|Slc1a1, ENSRNOG00000010592|Slc25a27	2	863	8	20328	0.25	0.0425157	*	0.240248	ns	ENSRNOG00000010592|Slc25a27	1	ENSRNOG00000014816|Slc1a1	1	8	1.41421
GO:0000796	condensin complex	Cellular Component	ENSRNOG00000012051|Ncaph, ENSRNOG00000004968|Ncapg2	2	863	8	20328	0.25	0.0425157	*	0.240248	ns		0	ENSRNOG00000012051|Ncaph, ENSRNOG00000004968|Ncapg2	2	8	-1.41421
GO:0010172	embryonic body morphogenesis	Biological Process	ENSRNOG00000053084|Fuz, ENSRNOG00000003616|Grem2	2	863	8	20328	0.25	0.0425157	*	0.240248	ns	ENSRNOG00000053084|Fuz, ENSRNOG00000003616|Grem2	2		0	8	1.41421
GO:0032964	collagen biosynthetic process	Biological Process	ENSRNOG00000008749|Col5a1, ENSRNOG00000003897|Col1a1	2	863	8	20328	0.25	0.0425157	*	0.240248	ns		0	ENSRNOG00000008749|Col5a1, ENSRNOG00000003897|Col1a1	2	8	-2.12132
GO:0061180	mammary gland epithelium development	Biological Process	ENSRNOG00000013166|Wnt4, ENSRNOG00000001336|Orai1	2	863	8	20328	0.25	0.0425157	*	0.240248	ns	ENSRNOG00000013166|Wnt4, ENSRNOG00000001336|Orai1	2		0	8	1.41421
GO:1903428	positive regulation of reactive oxygen species biosynthetic process	Biological Process	ENSRNOG00000002161|Tlr6, ENSRNOG00000010522|Tlr4	2	863	8	20328	0.25	0.0425157	*	0.240248	ns		0	ENSRNOG00000002161|Tlr6, ENSRNOG00000010522|Tlr4	2	7	0.377964
GO:0038092	nodal signaling pathway	Biological Process	ENSRNOG00000006934|Acvr1b, ENSRNOG00000004828|Acvr1c	2	863	8	20328	0.25	0.0425157	*	0.240248	ns	ENSRNOG00000006934|Acvr1b, ENSRNOG00000004828|Acvr1c	2		0	7	-0.377964
GO:0043120	tumor necrosis factor binding	Molecular Function	ENSRNOG00000058566|LOC103694381, ENSRNOG00000000836|Ltb	2	863	8	20328	0.25	0.0425157	*	0.240248	ns	ENSRNOG00000058566|LOC103694381, ENSRNOG00000000836|Ltb	2		0	8	0.707107
GO:2001028	positive regulation of endothelial cell chemotaxis	Biological Process	ENSRNOG00000017392|Fgf2, ENSRNOG00000014166|Smoc2	2	863	8	20328	0.25	0.0425157	*	0.240248	ns	ENSRNOG00000017392|Fgf2	1	ENSRNOG00000014166|Smoc2	1	8	0
GO:0060346	bone trabecula formation	Biological Process	ENSRNOG00000003897|Col1a1, ENSRNOG00000043219|Fbn2	2	863	8	20328	0.25	0.0425157	*	0.240248	ns		0	ENSRNOG00000003897|Col1a1, ENSRNOG00000043219|Fbn2	2	7	-2.64575
GO:0010997	anaphase-promoting complex binding	Molecular Function	ENSRNOG00000018815|Plk1, ENSRNOG00000028415|Cdc20	2	863	8	20328	0.25	0.0425157	*	0.240248	ns		0	ENSRNOG00000018815|Plk1, ENSRNOG00000028415|Cdc20	2	8	-1.41421
GO:0015180	L-alanine transmembrane transporter activity	Molecular Function	ENSRNOG00000016827|Slc38a3, ENSRNOG00000014311|Slc7a8	2	863	8	20328	0.25	0.0425157	*	0.240248	ns		0	ENSRNOG00000016827|Slc38a3, ENSRNOG00000014311|Slc7a8	2	8	0
GO:0045039	protein insertion into mitochondrial inner membrane	Biological Process	ENSRNOG00000045555|LOC100910944, ENSRNOG00000019823|Romo1	2	863	8	20328	0.25	0.0425157	*	0.240248	ns	ENSRNOG00000045555|LOC100910944, ENSRNOG00000019823|Romo1	2		0	8	0.707107
GO:0003170	heart valve development	Biological Process	ENSRNOG00000009173|Smad6, ENSRNOG00000002607|Sox9	2	863	8	20328	0.25	0.0425157	*	0.240248	ns	ENSRNOG00000009173|Smad6, ENSRNOG00000002607|Sox9	2		0	8	1.41421
GO:0048029	monosaccharide binding	Molecular Function	ENSRNOG00000047000|Fuom, ENSRNOG00000022636|Alpk1	2	863	8	20328	0.25	0.0425157	*	0.240248	ns	ENSRNOG00000022636|Alpk1	1	ENSRNOG00000047000|Fuom	1	8	-0.707107
GO:0060907	positive regulation of macrophage cytokine production	Biological Process	ENSRNOG00000010522|Tlr4, ENSRNOG00000016013|Gprc5b	2	863	8	20328	0.25	0.0425157	*	0.240248	ns	ENSRNOG00000016013|Gprc5b	1	ENSRNOG00000010522|Tlr4	1	8	0
GO:0006351	DNA-templated transcription	Biological Process	ENSRNOG00000023972|Col4a2, ENSRNOG00000024879|Polrmt, ENSRNOG00000025350|Ppp1r13l, ENSRNOG00000021812|Scx, ENSRNOG00000004531|Tceanc, ENSRNOG00000020161|Zbtb7a, ENSRNOG00000004471|Polr3h, ENSRNOG00000005600|Nr4a2	8	863	93	20328	0.086	0.0439651	*	0.247766	ns	ENSRNOG00000024879|Polrmt, ENSRNOG00000025350|Ppp1r13l, ENSRNOG00000021812|Scx, ENSRNOG00000020161|Zbtb7a, ENSRNOG00000004471|Polr3h, ENSRNOG00000005600|Nr4a2	6	ENSRNOG00000023972|Col4a2, ENSRNOG00000004531|Tceanc	2	88	4.90362
GO:0072686	mitotic spindle	Cellular Component	ENSRNOG00000004921|Nusap1, ENSRNOG00000000632|Cdk1, ENSRNOG00000056069|Kif11, ENSRNOG00000026143|Ckap2l, ENSRNOG00000049033|Racgap1, ENSRNOG00000009334|Knstrn, ENSRNOG00000011777|Spag5, ENSRNOG00000020281|Kif22	8	863	93	20328	0.086	0.0439651	*	0.247766	ns		0	ENSRNOG00000004921|Nusap1, ENSRNOG00000000632|Cdk1, ENSRNOG00000056069|Kif11, ENSRNOG00000026143|Ckap2l, ENSRNOG00000049033|Racgap1, ENSRNOG00000009334|Knstrn, ENSRNOG00000011777|Spag5, ENSRNOG00000020281|Kif22	8	91	3.04003
GO:0043433	negative regulation of DNA-binding transcription factor activity	Biological Process	ENSRNOG00000011702|Foxp3, ENSRNOG00000021750|Id1, ENSRNOG00000023521|Map3k10, ENSRNOG00000020372|Hdac4, ENSRNOG00000026124|Id3, ENSRNOG00000058891|Cys1	6	863	61	20328	0.0984	0.0442368	*	0.248073	ns	ENSRNOG00000011702|Foxp3, ENSRNOG00000021750|Id1, ENSRNOG00000023521|Map3k10, ENSRNOG00000020372|Hdac4, ENSRNOG00000026124|Id3, ENSRNOG00000058891|Cys1	6		0	56	1.60357
GO:0016055	Wnt signaling pathway	Biological Process	ENSRNOG00000052025|Tle5, ENSRNOG00000008487|Amotl2, ENSRNOG00000013166|Wnt4, ENSRNOG00000005874|Tle2, ENSRNOG00000014969|Lzts2, ENSRNOG00000010681|Pitx2, ENSRNOG00000003066|Wnt9a, ENSRNOG00000005781|Wnt16, ENSRNOG00000045543|Frat2	9	863	110	20328	0.0818	0.0444353	*	0.248073	ns	ENSRNOG00000052025|Tle5, ENSRNOG00000008487|Amotl2, ENSRNOG00000013166|Wnt4, ENSRNOG00000005874|Tle2, ENSRNOG00000014969|Lzts2, ENSRNOG00000010681|Pitx2, ENSRNOG00000003066|Wnt9a, ENSRNOG00000005781|Wnt16, ENSRNOG00000045543|Frat2	9		0	101	4.27866
GO:0010875	positive regulation of cholesterol efflux	Biological Process	ENSRNOG00000019812|Nr1h2, ENSRNOG00000013172|Nr1h3, ENSRNOG00000018126|Abca1	3	863	19	20328	0.1579	0.0444969	*	0.248073	ns	ENSRNOG00000019812|Nr1h2, ENSRNOG00000013172|Nr1h3, ENSRNOG00000018126|Abca1	3		0	18	3.29983
GO:0044772	mitotic cell cycle phase transition	Biological Process	ENSRNOG00000000632|Cdk1, ENSRNOG00000007483|Ccnf, ENSRNOG00000015423|Ccna2	3	863	19	20328	0.1579	0.0444969	*	0.248073	ns		0	ENSRNOG00000000632|Cdk1, ENSRNOG00000007483|Ccnf, ENSRNOG00000015423|Ccna2	3	18	-1.41421
GO:0030522	intracellular receptor signaling pathway	Biological Process	ENSRNOG00000013172|Nr1h3, ENSRNOG00000005639|Ar, ENSRNOG00000005600|Nr4a2	3	863	19	20328	0.1579	0.0444969	*	0.248073	ns	ENSRNOG00000013172|Nr1h3, ENSRNOG00000005639|Ar, ENSRNOG00000005600|Nr4a2	3		0	17	1.69775
GO:0043523	regulation of neuron apoptotic process	Biological Process	ENSRNOG00000020947|Egln2, ENSRNOG00000037211|Kif14, ENSRNOG00000020289|Akt1s1	3	863	19	20328	0.1579	0.0444969	*	0.248073	ns	ENSRNOG00000020947|Egln2, ENSRNOG00000020289|Akt1s1	2	ENSRNOG00000037211|Kif14	1	18	1.41421
GO:0004602	glutathione peroxidase activity	Molecular Function	ENSRNOG00000018937|Gstm7, ENSRNOG00000009751|Gpx7, ENSRNOG00000007743|Mgst1	3	863	19	20328	0.1579	0.0444969	*	0.248073	ns	ENSRNOG00000018937|Gstm7, ENSRNOG00000007743|Mgst1	2	ENSRNOG00000009751|Gpx7	1	16	0.5
GO:0042474	middle ear morphogenesis	Biological Process	ENSRNOG00000004210|Osr1, ENSRNOG00000050485|Gas1, ENSRNOG00000001892|Tbx1	3	863	19	20328	0.1579	0.0444969	*	0.248073	ns	ENSRNOG00000004210|Osr1, ENSRNOG00000050485|Gas1, ENSRNOG00000001892|Tbx1	3		0	19	2.52357
GO:0004175	endopeptidase activity	Molecular Function	ENSRNOG00000057794|Adamts5, ENSRNOG00000032857|Klk1, ENSRNOG00000023257|Adamts9, ENSRNOG00000008182|Htra3, ENSRNOG00000000459|Psmb9, ENSRNOG00000010947|Mmp14, ENSRNOG00000002302|Corin	7	863	77	20328	0.0909	0.044819	*	0.249534	ns	ENSRNOG00000000459|Psmb9, ENSRNOG00000002302|Corin	2	ENSRNOG00000057794|Adamts5, ENSRNOG00000032857|Klk1, ENSRNOG00000023257|Adamts9, ENSRNOG00000008182|Htra3, ENSRNOG00000010947|Mmp14	5	64	0.75
GO:0016310	phosphorylation	Biological Process	ENSRNOG00000055450|Ckmt2, ENSRNOG00000010235|Pkig, ENSRNOG00000018944|Pank1, ENSRNOG00000013196|Dok5, ENSRNOG00000005659|Aurkb, ENSRNOG00000000632|Cdk1, ENSRNOG00000017079|Pgm2l1, ENSRNOG00000029055|Ttk, ENSRNOG00000019057|Prkcq, ENSRNOG00000019254|Dyrk1b, ENSRNOG00000009565|Pdk4, ENSRNOG00000017155|Nck2, ENSRNOG00000003278|Map3k14, ENSRNOG00000006934|Acvr1b, ENSRNOG00000019883|Pak4, ENSRNOG00000…	26	863	431	20328	0.0603	0.0464433	*	0.258232	ns	ENSRNOG00000010235|Pkig, ENSRNOG00000017079|Pgm2l1, ENSRNOG00000019057|Prkcq, ENSRNOG00000019254|Dyrk1b, ENSRNOG00000017155|Nck2, ENSRNOG00000003278|Map3k14, ENSRNOG00000006934|Acvr1b, ENSRNOG00000019883|Pak4, ENSRNOG00000014477|Acvr2b, ENSRNOG00000004362|Rps6ka5, ENSRNOG00000001769|Tnk2, ENSRNOG00000015749|Nme3, ENSRNOG00000027456|Cdc42bpg, ENSRNOG00000004828|Acvr1c	14	ENSRNOG00000055450|Ckmt2, ENSRNOG00000018944|Pank1, ENSRNOG00000013196|Dok5, ENSRNOG00000005659|Aurkb, ENSRNOG00000000632|Cdk1, ENSRNOG00000029055|Ttk, ENSRNOG00000009565|Pdk4, ENSRNOG00000002412|Mapk7, ENSRNOG00000010516|Plau, ENSRNOG00000013598|Melk, ENSRNOG00000015308|Pbk, ENSRNOG00000008880|Nrk	12	414	5.11132
GO:0050829	defense response to Gram-negative bacterium	Biological Process	ENSRNOG00000045555|LOC100910944, ENSRNOG00000021528|Tusc2, ENSRNOG00000019823|Romo1, ENSRNOG00000014666|Tfeb, ENSRNOG00000014532|Lbp, ENSRNOG00000010522|Tlr4	6	863	62	20328	0.0968	0.0472944	*	0.262614	ns	ENSRNOG00000045555|LOC100910944, ENSRNOG00000021528|Tusc2, ENSRNOG00000019823|Romo1, ENSRNOG00000014666|Tfeb	4	ENSRNOG00000014532|Lbp, ENSRNOG00000010522|Tlr4	2	36	1.66667
GO:0032869	cellular response to insulin stimulus	Biological Process	ENSRNOG00000016636|Lpin3, ENSRNOG00000028616|Pck1, ENSRNOG00000004377|Lpin1, ENSRNOG00000018903|Pik3r1, ENSRNOG00000011808|Ghrhr, ENSRNOG00000022239|Trarg1, ENSRNOG00000004158|Hdac9	7	863	78	20328	0.0897	0.0475155	*	0.263489	ns	ENSRNOG00000028616|Pck1, ENSRNOG00000018903|Pik3r1, ENSRNOG00000022239|Trarg1, ENSRNOG00000004158|Hdac9	4	ENSRNOG00000016636|Lpin3, ENSRNOG00000004377|Lpin1, ENSRNOG00000011808|Ghrhr	3	73	1.05337
GO:0050766	positive regulation of phagocytosis	Biological Process	ENSRNOG00000046834|C3, ENSRNOG00000004763|Sirpa, ENSRNOG00000018706|Il15ra, ENSRNOG00000014124|Nod2, ENSRNOG00000049422|LOC108348047	5	863	47	20328	0.1064	0.0481269	*	0.266524	ns	ENSRNOG00000046834|C3, ENSRNOG00000004763|Sirpa	2	ENSRNOG00000018706|Il15ra, ENSRNOG00000014124|Nod2, ENSRNOG00000049422|LOC108348047	3	37	2.46598
GO:0016791	phosphatase activity	Molecular Function	ENSRNOG00000022143|Dusp23, ENSRNOG00000007628|Ptp4a3, ENSRNOG00000010079|Ca3, ENSRNOG00000005569|Phospho1, ENSRNOG00000003407|Ptpn14, ENSRNOG00000011518|Dusp26, ENSRNOG00000046257|Ctdspl, ENSRNOG00000006030|Ptprz1, ENSRNOG00000013515|Ptpru, ENSRNOG00000009785|Cdkn3, ENSRNOG00000011425|Ptpn3	11	863	147	20328	0.0748	0.048852	*	0.27018	ns	ENSRNOG00000022143|Dusp23, ENSRNOG00000007628|Ptp4a3, ENSRNOG00000010079|Ca3, ENSRNOG00000005569|Phospho1, ENSRNOG00000003407|Ptpn14, ENSRNOG00000011518|Dusp26, ENSRNOG00000013515|Ptpru, ENSRNOG00000011425|Ptpn3	8	ENSRNOG00000046257|Ctdspl, ENSRNOG00000006030|Ptprz1, ENSRNOG00000009785|Cdkn3	3	138	2.21327
GO:0048565	digestive tract development	Biological Process	ENSRNOG00000019500|Cyp1a1, ENSRNOG00000003357|Col3a1, ENSRNOG00000028335|Fat4, ENSRNOG00000010695|Pdgfc	4	863	33	20328	0.1212	0.0497581	*	0.274461	ns	ENSRNOG00000019500|Cyp1a1, ENSRNOG00000010695|Pdgfc	2	ENSRNOG00000003357|Col3a1, ENSRNOG00000028335|Fat4	2	25	1
GO:0015934	large ribosomal subunit	Cellular Component	ENSRNOG00000014214|Rpl27a, ENSRNOG00000040273|RGD1562402, ENSRNOG00000031273|AABR07034639.1, ENSRNOG00000032635|LOC100360117	4	863	33	20328	0.1212	0.0497581	*	0.274461	ns	ENSRNOG00000014214|Rpl27a, ENSRNOG00000040273|RGD1562402, ENSRNOG00000031273|AABR07034639.1, ENSRNOG00000032635|LOC100360117	4		0	30	2.19089
GO:0050729	positive regulation of inflammatory response	Biological Process	ENSRNOG00000002161|Tlr6, ENSRNOG00000022305|Abcc1, ENSRNOG00000010918|Cebpa, ENSRNOG00000057347|Cebpb, ENSRNOG00000010522|Tlr4, ENSRNOG00000016013|Gprc5b	6	863	63	20328	0.0952	0.0504796	ns	0.277713	ns	ENSRNOG00000022305|Abcc1, ENSRNOG00000010918|Cebpa, ENSRNOG00000057347|Cebpb, ENSRNOG00000016013|Gprc5b	4	ENSRNOG00000002161|Tlr6, ENSRNOG00000010522|Tlr4	2	60	0
GO:0017022	myosin binding	Molecular Function	ENSRNOG00000008536|Actc1, ENSRNOG00000012307|Mybpc3, ENSRNOG00000003864|Gipc1	3	863	20	20328	0.15	0.0507483	ns	0.277713	ns	ENSRNOG00000012307|Mybpc3, ENSRNOG00000003864|Gipc1	2	ENSRNOG00000008536|Actc1	1	19	1.14708
GO:0031226	obsolete intrinsic component of plasma membrane	Cellular Component	ENSRNOG00000007650|Cd63, ENSRNOG00000029871|Slc8a3, ENSRNOG00000010522|Tlr4	3	863	20	20328	0.15	0.0507483	ns	0.277713	ns	ENSRNOG00000007650|Cd63, ENSRNOG00000029871|Slc8a3	2	ENSRNOG00000010522|Tlr4	1	19	1.60591
GO:0007178	transmembrane receptor protein serine/threonine kinase signaling pathway	Biological Process	ENSRNOG00000006934|Acvr1b, ENSRNOG00000014477|Acvr2b, ENSRNOG00000004828|Acvr1c	3	863	20	20328	0.15	0.0507483	ns	0.277713	ns	ENSRNOG00000006934|Acvr1b, ENSRNOG00000014477|Acvr2b, ENSRNOG00000004828|Acvr1c	3		0	19	1.14708
GO:0008016	regulation of heart contraction	Biological Process	ENSRNOG00000025757|Myh6, ENSRNOG00000019482|Gnao1, ENSRNOG00000018646|Hbegf	3	863	20	20328	0.15	0.0507483	ns	0.277713	ns	ENSRNOG00000025757|Myh6, ENSRNOG00000019482|Gnao1	2	ENSRNOG00000018646|Hbegf	1	17	1.69775
GO:0120020	cholesterol transfer activity	Molecular Function	ENSRNOG00000042044|Stard3, ENSRNOG00000053577|Gramd1b, ENSRNOG00000018126|Abca1	3	863	20	20328	0.15	0.0507483	ns	0.277713	ns	ENSRNOG00000042044|Stard3, ENSRNOG00000053577|Gramd1b, ENSRNOG00000018126|Abca1	3		0	17	2.66789
GO:0051983	regulation of chromosome segregation	Biological Process	ENSRNOG00000028137|Mki67, ENSRNOG00000019100|Kif2c	2	863	9	20328	0.2222	0.0531531	ns	0.278732	ns		0	ENSRNOG00000028137|Mki67, ENSRNOG00000019100|Kif2c	2	8	0
GO:0009308	amine metabolic process	Biological Process	ENSRNOG00000019500|Cyp1a1, ENSRNOG00000011250|Inmt	2	863	9	20328	0.2222	0.0531531	ns	0.278732	ns	ENSRNOG00000019500|Cyp1a1, ENSRNOG00000011250|Inmt	2		0	5	1.34164
GO:0009404	toxin metabolic process	Biological Process	ENSRNOG00000019500|Cyp1a1, ENSRNOG00000034191|Fmo1	2	863	9	20328	0.2222	0.0531531	ns	0.278732	ns	ENSRNOG00000019500|Cyp1a1, ENSRNOG00000034191|Fmo1	2		0	9	2.33333
GO:0070365	hepatocyte differentiation	Biological Process	ENSRNOG00000019500|Cyp1a1, ENSRNOG00000022537|E2f8	2	863	9	20328	0.2222	0.0531531	ns	0.278732	ns	ENSRNOG00000019500|Cyp1a1	1	ENSRNOG00000022537|E2f8	1	6	0
GO:0007143	female meiotic nuclear division	Biological Process	ENSRNOG00000053047|Top2a, ENSRNOG00000012051|Ncaph	2	863	9	20328	0.2222	0.0531531	ns	0.278732	ns		0	ENSRNOG00000053047|Top2a, ENSRNOG00000012051|Ncaph	2	9	1.66667
GO:2001020	obsolete regulation of response to DNA damage stimulus	Biological Process	ENSRNOG00000013408|Npas2, ENSRNOG00000000827|Ier3	2	863	9	20328	0.2222	0.0531531	ns	0.278732	ns	ENSRNOG00000000827|Ier3	1	ENSRNOG00000013408|Npas2	1	8	0.707107
GO:0009062	fatty acid catabolic process	Biological Process	ENSRNOG00000016636|Lpin3, ENSRNOG00000004377|Lpin1	2	863	9	20328	0.2222	0.0531531	ns	0.278732	ns		0	ENSRNOG00000016636|Lpin3, ENSRNOG00000004377|Lpin1	2	9	-1
GO:1901796	regulation of signal transduction by p53 class mediator	Biological Process	ENSRNOG00000020835|Hipk4, ENSRNOG00000013023|Nop53	2	863	9	20328	0.2222	0.0531531	ns	0.278732	ns	ENSRNOG00000020835|Hipk4, ENSRNOG00000013023|Nop53	2		0	9	2.33333
GO:0001775	cell activation	Biological Process	ENSRNOG00000005195|Cst3, ENSRNOG00000002161|Tlr6	2	863	9	20328	0.2222	0.0531531	ns	0.278732	ns	ENSRNOG00000005195|Cst3	1	ENSRNOG00000002161|Tlr6	1	9	1
GO:0006646	phosphatidylethanolamine biosynthetic process	Biological Process	ENSRNOG00000018170|Slc27a1, ENSRNOG00000019183|Alox15	2	863	9	20328	0.2222	0.0531531	ns	0.278732	ns	ENSRNOG00000018170|Slc27a1	1	ENSRNOG00000019183|Alox15	1	9	-0.333333
GO:0006941	striated muscle contraction	Biological Process	ENSRNOG00000018250|Tnni3, ENSRNOG00000025757|Myh6	2	863	9	20328	0.2222	0.0531531	ns	0.278732	ns	ENSRNOG00000018250|Tnni3, ENSRNOG00000025757|Myh6	2		0	9	1.66667
GO:0060013	righting reflex	Biological Process	ENSRNOG00000014816|Slc1a1, ENSRNOG00000054508|Foxp2	2	863	9	20328	0.2222	0.0531531	ns	0.278732	ns	ENSRNOG00000054508|Foxp2	1	ENSRNOG00000014816|Slc1a1	1	8	0.707107
GO:0035646	endosome to melanosome transport	Biological Process	ENSRNOG00000007650|Cd63, ENSRNOG00000017463|Bloc1s3	2	863	9	20328	0.2222	0.0531531	ns	0.278732	ns	ENSRNOG00000007650|Cd63, ENSRNOG00000017463|Bloc1s3	2		0	9	1
GO:0051006	positive regulation of lipoprotein lipase activity	Biological Process	ENSRNOG00000019812|Nr1h2, ENSRNOG00000013172|Nr1h3	2	863	9	20328	0.2222	0.0531531	ns	0.278732	ns	ENSRNOG00000019812|Nr1h2, ENSRNOG00000013172|Nr1h3	2		0	6	1.63299
GO:0055015	ventricular cardiac muscle cell development	Biological Process	ENSRNOG00000000632|Cdk1, ENSRNOG00000010681|Pitx2	2	863	9	20328	0.2222	0.0531531	ns	0.278732	ns	ENSRNOG00000010681|Pitx2	1	ENSRNOG00000000632|Cdk1	1	7	1.13389
GO:0031432	titin binding	Molecular Function	ENSRNOG00000016543|Trim63, ENSRNOG00000017833|Actn2	2	863	9	20328	0.2222	0.0531531	ns	0.278732	ns		0	ENSRNOG00000016543|Trim63, ENSRNOG00000017833|Actn2	2	8	0.707107
GO:0035313	wound healing, spreading of epidermal cells	Biological Process	ENSRNOG00000008749|Col5a1, ENSRNOG00000018646|Hbegf	2	863	9	20328	0.2222	0.0531531	ns	0.278732	ns		0	ENSRNOG00000008749|Col5a1, ENSRNOG00000018646|Hbegf	2	7	-1.13389
GO:0018401	peptidyl-proline hydroxylation to 4-hydroxy-L-proline	Biological Process	ENSRNOG00000005053|Egln3, ENSRNOG00000020947|Egln2	2	863	9	20328	0.2222	0.0531531	ns	0.278732	ns	ENSRNOG00000005053|Egln3, ENSRNOG00000020947|Egln2	2		0	9	2.33333
GO:0010753	positive regulation of cGMP-mediated signaling	Biological Process	ENSRNOG00000008176|Nppa, ENSRNOG00000018854|Nppc	2	863	9	20328	0.2222	0.0531531	ns	0.278732	ns	ENSRNOG00000008176|Nppa, ENSRNOG00000018854|Nppc	2		0	8	2.12132
GO:0006809	nitric oxide biosynthetic process	Biological Process	ENSRNOG00000004101|Marc1, ENSRNOG00000011016|Slc7a2	2	863	9	20328	0.2222	0.0531531	ns	0.278732	ns	ENSRNOG00000004101|Marc1, ENSRNOG00000011016|Slc7a2	2		0	9	1.66667
GO:0034145	positive regulation of toll-like receptor 4 signaling pathway	Biological Process	ENSRNOG00000013172|Nr1h3, ENSRNOG00000014532|Lbp	2	863	9	20328	0.2222	0.0531531	ns	0.278732	ns	ENSRNOG00000013172|Nr1h3	1	ENSRNOG00000014532|Lbp	1	9	-0.333333
GO:0070411	I-SMAD binding	Molecular Function	ENSRNOG00000055010|Axin2, ENSRNOG00000009173|Smad6	2	863	9	20328	0.2222	0.0531531	ns	0.278732	ns	ENSRNOG00000055010|Axin2, ENSRNOG00000009173|Smad6	2		0	9	2.33333
GO:0043249	erythrocyte maturation	Biological Process	ENSRNOG00000014205|Klf2, ENSRNOG00000020161|Zbtb7a	2	863	9	20328	0.2222	0.0531531	ns	0.278732	ns	ENSRNOG00000014205|Klf2, ENSRNOG00000020161|Zbtb7a	2		0	8	2.12132
GO:0034551	mitochondrial respiratory chain complex III assembly	Biological Process	ENSRNOG00000028997|RGD1561671, ENSRNOG00000026982|LOC691921	2	863	9	20328	0.2222	0.0531531	ns	0.278732	ns	ENSRNOG00000028997|RGD1561671, ENSRNOG00000026982|LOC691921	2		0	9	-0.333333
GO:0009072	aromatic amino acid metabolic process	Biological Process	ENSRNOG00000004302|Pah, ENSRNOG00000001338|Hpd	2	863	9	20328	0.2222	0.0531531	ns	0.278732	ns	ENSRNOG00000004302|Pah, ENSRNOG00000001338|Hpd	2		0	6	0.816497
GO:0005744	TIM23 mitochondrial import inner membrane translocase complex	Cellular Component	ENSRNOG00000045555|LOC100910944, ENSRNOG00000019823|Romo1	2	863	9	20328	0.2222	0.0531531	ns	0.278732	ns	ENSRNOG00000045555|LOC100910944, ENSRNOG00000019823|Romo1	2		0	9	2.33333
GO:0098797	plasma membrane protein complex	Cellular Component	ENSRNOG00000021200|Hjv, ENSRNOG00000014751|Ret	2	863	9	20328	0.2222	0.0531531	ns	0.278732	ns	ENSRNOG00000021200|Hjv	1	ENSRNOG00000014751|Ret	1	8	0
GO:0051549	positive regulation of keratinocyte migration	Biological Process	ENSRNOG00000018646|Hbegf, ENSRNOG00000009425|Fgf7	2	863	9	20328	0.2222	0.0531531	ns	0.278732	ns	ENSRNOG00000009425|Fgf7	1	ENSRNOG00000018646|Hbegf	1	9	1
GO:0045647	negative regulation of erythrocyte differentiation	Biological Process	ENSRNOG00000015822|Klf13, ENSRNOG00000016037|Mafb	2	863	9	20328	0.2222	0.0531531	ns	0.278732	ns	ENSRNOG00000015822|Klf13, ENSRNOG00000016037|Mafb	2		0	9	1.66667
GO:0006691	leukotriene metabolic process	Biological Process	ENSRNOG00000010725|Cpa1, ENSRNOG00000018863|Abcc10	2	863	9	20328	0.2222	0.0531531	ns	0.278732	ns	ENSRNOG00000018863|Abcc10	1	ENSRNOG00000010725|Cpa1	1	9	1.66667
GO:1990314	cellular response to insulin-like growth factor stimulus	Biological Process	ENSRNOG00000007302|Fbn1, ENSRNOG00000015423|Ccna2	2	863	9	20328	0.2222	0.0531531	ns	0.278732	ns		0	ENSRNOG00000007302|Fbn1, ENSRNOG00000015423|Ccna2	2	8	0
GO:0052650	NADP-retinol dehydrogenase activity	Molecular Function	ENSRNOG00000054770|Rdh11, ENSRNOG00000009673|Dhrs13	2	863	9	20328	0.2222	0.0531531	ns	0.278732	ns	ENSRNOG00000054770|Rdh11, ENSRNOG00000009673|Dhrs13	2		0	8	0
GO:0007626	locomotory behavior	Biological Process	ENSRNOG00000000316|Sobp, ENSRNOG00000014761|Rasd2, ENSRNOG00000014816|Slc1a1, ENSRNOG00000036833|Zfp385a, ENSRNOG00000019482|Gnao1, ENSRNOG00000001785|Etv5, ENSRNOG00000016013|Gprc5b	7	863	80	20328	0.0875	0.0532131	ns	0.278732	ns	ENSRNOG00000000316|Sobp, ENSRNOG00000014761|Rasd2, ENSRNOG00000036833|Zfp385a, ENSRNOG00000019482|Gnao1, ENSRNOG00000016013|Gprc5b	5	ENSRNOG00000014816|Slc1a1, ENSRNOG00000001785|Etv5	2	70	3.10759
GO:0032760	positive regulation of tumor necrosis factor production	Biological Process	ENSRNOG00000018903|Pik3r1, ENSRNOG00000009140|C1qtnf4, ENSRNOG00000049282|Oas2, ENSRNOG00000014532|Lbp, ENSRNOG00000014124|Nod2, ENSRNOG00000010522|Tlr4, ENSRNOG00000049422|LOC108348047	7	863	80	20328	0.0875	0.0532131	ns	0.278732	ns	ENSRNOG00000018903|Pik3r1, ENSRNOG00000009140|C1qtnf4	2	ENSRNOG00000049282|Oas2, ENSRNOG00000014532|Lbp, ENSRNOG00000014124|Nod2, ENSRNOG00000010522|Tlr4, ENSRNOG00000049422|LOC108348047	5	74	0.929981
GO:0106310	protein serine kinase activity	Molecular Function	ENSRNOG00000005659|Aurkb, ENSRNOG00000000632|Cdk1, ENSRNOG00000019057|Prkcq, ENSRNOG00000019254|Dyrk1b, ENSRNOG00000003278|Map3k14, ENSRNOG00000019883|Pak4, ENSRNOG00000002412|Mapk7, ENSRNOG00000004362|Rps6ka5, ENSRNOG00000027456|Cdc42bpg	9	863	114	20328	0.0789	0.0535976	ns	0.280041	ns	ENSRNOG00000019057|Prkcq, ENSRNOG00000019254|Dyrk1b, ENSRNOG00000003278|Map3k14, ENSRNOG00000019883|Pak4, ENSRNOG00000004362|Rps6ka5, ENSRNOG00000027456|Cdc42bpg	6	ENSRNOG00000005659|Aurkb, ENSRNOG00000000632|Cdk1, ENSRNOG00000002412|Mapk7	3	108	2.6943
GO:0106311	protein serine/threonine kinase activity	Molecular Function	ENSRNOG00000005659|Aurkb, ENSRNOG00000000632|Cdk1, ENSRNOG00000019057|Prkcq, ENSRNOG00000019254|Dyrk1b, ENSRNOG00000003278|Map3k14, ENSRNOG00000019883|Pak4, ENSRNOG00000002412|Mapk7, ENSRNOG00000004362|Rps6ka5, ENSRNOG00000027456|Cdc42bpg	9	863	114	20328	0.0789	0.0535976	ns	0.280041	ns	ENSRNOG00000019057|Prkcq, ENSRNOG00000019254|Dyrk1b, ENSRNOG00000003278|Map3k14, ENSRNOG00000019883|Pak4, ENSRNOG00000004362|Rps6ka5, ENSRNOG00000027456|Cdc42bpg	6	ENSRNOG00000005659|Aurkb, ENSRNOG00000000632|Cdk1, ENSRNOG00000002412|Mapk7	3	108	2.6943
GO:0007565	female pregnancy	Biological Process	ENSRNOG00000056446|Endou, ENSRNOG00000003069|Cd38, ENSRNOG00000015753|Epn1, ENSRNOG00000008176|Nppa, ENSRNOG00000016043|Aqp4, ENSRNOG00000002302|Corin	6	863	64	20328	0.0938	0.0537931	ns	0.280358	ns	ENSRNOG00000015753|Epn1, ENSRNOG00000008176|Nppa, ENSRNOG00000016043|Aqp4, ENSRNOG00000002302|Corin	4	ENSRNOG00000056446|Endou, ENSRNOG00000003069|Cd38	2	44	1.50756
GO:0045171	intercellular bridge	Cellular Component	ENSRNOG00000014080|Kif23, ENSRNOG00000016870|Pcif1, ENSRNOG00000016377|Cep55, ENSRNOG00000018937|Gstm7, ENSRNOG00000025350|Ppp1r13l, ENSRNOG00000023698|Tex14	6	863	64	20328	0.0938	0.0537931	ns	0.280358	ns	ENSRNOG00000016870|Pcif1, ENSRNOG00000018937|Gstm7, ENSRNOG00000025350|Ppp1r13l	3	ENSRNOG00000014080|Kif23, ENSRNOG00000016377|Cep55, ENSRNOG00000023698|Tex14	3	62	1.27
GO:0031100	animal organ regeneration	Biological Process	ENSRNOG00000028137|Mki67, ENSRNOG00000000632|Cdk1, ENSRNOG00000004377|Lpin1, ENSRNOG00000015423|Ccna2	4	863	34	20328	0.1176	0.054573	ns	0.283357	ns		0	ENSRNOG00000028137|Mki67, ENSRNOG00000000632|Cdk1, ENSRNOG00000004377|Lpin1, ENSRNOG00000015423|Ccna2	4	32	0
GO:0008198	ferrous iron binding	Molecular Function	ENSRNOG00000023579|Tet2, ENSRNOG00000020947|Egln2, ENSRNOG00000033776|LOC100359668, ENSRNOG00000031506|Ftl1	4	863	34	20328	0.1176	0.054573	ns	0.283357	ns	ENSRNOG00000020947|Egln2, ENSRNOG00000033776|LOC100359668, ENSRNOG00000031506|Ftl1	3	ENSRNOG00000023579|Tet2	1	27	1.73205
GO:0000118	histone deacetylase complex	Cellular Component	ENSRNOG00000001004|Ncor2, ENSRNOG00000001585|Nrip1, ENSRNOG00000020372|Hdac4, ENSRNOG00000004158|Hdac9	4	863	34	20328	0.1176	0.054573	ns	0.283357	ns	ENSRNOG00000001004|Ncor2, ENSRNOG00000001585|Nrip1, ENSRNOG00000020372|Hdac4, ENSRNOG00000004158|Hdac9	4		0	33	2.26301
GO:0003682	chromatin binding	Molecular Function	ENSRNOG00000053047|Top2a, ENSRNOG00000011306|Myod1, ENSRNOG00000012051|Ncaph, ENSRNOG00000021209|Polr3gl, ENSRNOG00000003463|Srebf1, ENSRNOG00000000632|Cdk1, ENSRNOG00000016875|Cbx7, ENSRNOG00000024482|Tnrc18, ENSRNOG00000001004|Ncor2, ENSRNOG00000015191|Phc1, ENSRNOG00000010681|Pitx2, ENSRNOG00000056940|Cited2, ENSRNOG00000005639|Ar, ENSRNOG00000010918|Cebpa, ENSRNOG00000053562|Arx, ENSRNOG00000…	26	863	439	20328	0.0592	0.0555376	ns	0.283546	ns	ENSRNOG00000011306|Myod1, ENSRNOG00000021209|Polr3gl, ENSRNOG00000003463|Srebf1, ENSRNOG00000016875|Cbx7, ENSRNOG00000024482|Tnrc18, ENSRNOG00000001004|Ncor2, ENSRNOG00000015191|Phc1, ENSRNOG00000010681|Pitx2, ENSRNOG00000056940|Cited2, ENSRNOG00000005639|Ar, ENSRNOG00000010918|Cebpa, ENSRNOG00000053562|Arx, ENSRNOG00000020372|Hdac4, ENSRNOG00000009173|Smad6, ENSRNOG00000057284|Cenpb, ENSRNOG0000…	22	ENSRNOG00000053047|Top2a, ENSRNOG00000012051|Ncaph, ENSRNOG00000000632|Cdk1, ENSRNOG00000015520|Ticrr	4	401	8.73908
GO:0005044	scavenger receptor activity	Molecular Function	ENSRNOG00000013674|Megf10, ENSRNOG00000056446|Endou, ENSRNOG00000016758|Loxl2, ENSRNOG00000001435|Ssc4d, ENSRNOG00000002302|Corin	5	863	49	20328	0.102	0.055895	ns	0.283546	ns	ENSRNOG00000001435|Ssc4d, ENSRNOG00000002302|Corin	2	ENSRNOG00000013674|Megf10, ENSRNOG00000056446|Endou, ENSRNOG00000016758|Loxl2	3	43	1.06749
GO:0015631	tubulin binding	Molecular Function	ENSRNOG00000008296|Tpgs1, ENSRNOG00000037211|Kif14, ENSRNOG00000022623|Ttll12, ENSRNOG00000025473|Tppp2, ENSRNOG00000042978|Ncald	5	863	49	20328	0.102	0.055895	ns	0.283546	ns	ENSRNOG00000008296|Tpgs1, ENSRNOG00000022623|Ttll12, ENSRNOG00000025473|Tppp2	3	ENSRNOG00000037211|Kif14, ENSRNOG00000042978|Ncald	2	46	1.17954
GO:0006882	intracellular zinc ion homeostasis	Biological Process	ENSRNOG00000014816|Slc1a1, ENSRNOG00000008052|Atp13a2, ENSRNOG00000025764|AC128848.1	3	863	21	20328	0.1429	0.0574001	ns	0.283546	ns	ENSRNOG00000008052|Atp13a2	1	ENSRNOG00000014816|Slc1a1, ENSRNOG00000025764|AC128848.1	2	19	0.229416
GO:0000380	alternative mRNA splicing, via spliceosome	Biological Process	ENSRNOG00000007921|Hnrnpm, ENSRNOG00000021092|Scnm1, ENSRNOG00000023177|Esrp2	3	863	21	20328	0.1429	0.0574001	ns	0.283546	ns	ENSRNOG00000007921|Hnrnpm, ENSRNOG00000021092|Scnm1, ENSRNOG00000023177|Esrp2	3		0	19	3.44124
GO:0019933	cAMP-mediated signaling	Biological Process	ENSRNOG00000055391|Eif4ebp2, ENSRNOG00000011808|Ghrhr, ENSRNOG00000002607|Sox9	3	863	21	20328	0.1429	0.0574001	ns	0.283546	ns	ENSRNOG00000055391|Eif4ebp2, ENSRNOG00000002607|Sox9	2	ENSRNOG00000011808|Ghrhr	1	17	1.69775
GO:0030234	enzyme regulator activity	Molecular Function	ENSRNOG00000031955|Calml3, ENSRNOG00000038202|Calml4, ENSRNOG00000007340|Dcp1b	3	863	21	20328	0.1429	0.0574001	ns	0.283546	ns	ENSRNOG00000031955|Calml3, ENSRNOG00000007340|Dcp1b	2	ENSRNOG00000038202|Calml4	1	20	2.68328
GO:0004725	protein tyrosine phosphatase activity	Molecular Function	ENSRNOG00000022143|Dusp23, ENSRNOG00000007628|Ptp4a3, ENSRNOG00000003407|Ptpn14, ENSRNOG00000011518|Dusp26, ENSRNOG00000006030|Ptprz1, ENSRNOG00000013515|Ptpru, ENSRNOG00000009785|Cdkn3, ENSRNOG00000011425|Ptpn3	8	863	99	20328	0.0808	0.0595273	ns	0.283546	ns	ENSRNOG00000022143|Dusp23, ENSRNOG00000007628|Ptp4a3, ENSRNOG00000003407|Ptpn14, ENSRNOG00000011518|Dusp26, ENSRNOG00000013515|Ptpru, ENSRNOG00000011425|Ptpn3	6	ENSRNOG00000006030|Ptprz1, ENSRNOG00000009785|Cdkn3	2	95	1.74416
GO:0043410	positive regulation of MAPK cascade	Biological Process	ENSRNOG00000013196|Dok5, ENSRNOG00000008829|Sorbs3, ENSRNOG00000017392|Fgf2, ENSRNOG00000015679|Dok4, ENSRNOG00000001892|Tbx1, ENSRNOG00000005639|Ar, ENSRNOG00000014124|Nod2, ENSRNOG00000014751|Ret	8	863	99	20328	0.0808	0.0595273	ns	0.283546	ns	ENSRNOG00000008829|Sorbs3, ENSRNOG00000017392|Fgf2, ENSRNOG00000001892|Tbx1, ENSRNOG00000005639|Ar	4	ENSRNOG00000013196|Dok5, ENSRNOG00000015679|Dok4, ENSRNOG00000014124|Nod2, ENSRNOG00000014751|Ret	4	94	1.23771
GO:0045597	positive regulation of cell differentiation	Biological Process	ENSRNOG00000015253|Hsf4, ENSRNOG00000042838|Junb, ENSRNOG00000017392|Fgf2, ENSRNOG00000005639|Ar	4	863	35	20328	0.1143	0.0596304	ns	0.283546	ns	ENSRNOG00000015253|Hsf4, ENSRNOG00000042838|Junb, ENSRNOG00000017392|Fgf2, ENSRNOG00000005639|Ar	4		0	29	3.15682
GO:0007052	mitotic spindle organization	Biological Process	ENSRNOG00000005659|Aurkb, ENSRNOG00000013727|Ndc80, ENSRNOG00000038035|Kif4a, ENSRNOG00000009339|Cenpe	4	863	35	20328	0.1143	0.0596304	ns	0.283546	ns		0	ENSRNOG00000005659|Aurkb, ENSRNOG00000013727|Ndc80, ENSRNOG00000038035|Kif4a, ENSRNOG00000009339|Cenpe	4	35	-0.169031
GO:0008217	regulation of blood pressure	Biological Process	ENSRNOG00000008176|Nppa, ENSRNOG00000025757|Myh6, ENSRNOG00000002302|Corin, ENSRNOG00000012686|Pomc	4	863	35	20328	0.1143	0.0596304	ns	0.283546	ns	ENSRNOG00000008176|Nppa, ENSRNOG00000025757|Myh6, ENSRNOG00000002302|Corin, ENSRNOG00000012686|Pomc	4		0	33	0.174078
GO:0045786	negative regulation of cell cycle	Biological Process	ENSRNOG00000000917|Nupr2, ENSRNOG00000010918|Cebpa, ENSRNOG00000016322|Camk2n1, ENSRNOG00000017420|Nudt6	4	863	35	20328	0.1143	0.0596304	ns	0.283546	ns	ENSRNOG00000000917|Nupr2, ENSRNOG00000010918|Cebpa, ENSRNOG00000016322|Camk2n1, ENSRNOG00000017420|Nudt6	4		0	32	2.12132
GO:0030514	negative regulation of BMP signaling pathway	Biological Process	ENSRNOG00000004208|Crim1, ENSRNOG00000021200|Hjv, ENSRNOG00000008182|Htra3, ENSRNOG00000009173|Smad6, ENSRNOG00000003616|Grem2	5	863	50	20328	0.1	0.060034	ns	0.283546	ns	ENSRNOG00000004208|Crim1, ENSRNOG00000021200|Hjv, ENSRNOG00000009173|Smad6, ENSRNOG00000003616|Grem2	4	ENSRNOG00000008182|Htra3	1	42	2.16025
GO:0005694	chromosome	Cellular Component	ENSRNOG00000005659|Aurkb, ENSRNOG00000012051|Ncaph, ENSRNOG00000016875|Cbx7, ENSRNOG00000019254|Dyrk1b, ENSRNOG00000020792|Etv4, ENSRNOG00000013727|Ndc80, ENSRNOG00000015921|Esco2, ENSRNOG00000025302|Cdca2, ENSRNOG00000052555|Hist2h2aa2, ENSRNOG00000060769|Hist1h2bd, ENSRNOG00000057284|Cenpb, ENSRNOG00000009339|Cenpe, ENSRNOG00000047898|Hist2h2aa3, ENSRNOG00000005099|Top3a, ENSRNOG00000057458|Oip5	15	863	227	20328	0.0661	0.0606569	ns	0.283546	ns	ENSRNOG00000016875|Cbx7, ENSRNOG00000019254|Dyrk1b, ENSRNOG00000052555|Hist2h2aa2, ENSRNOG00000060769|Hist1h2bd, ENSRNOG00000057284|Cenpb, ENSRNOG00000047898|Hist2h2aa3, ENSRNOG00000005099|Top3a	7	ENSRNOG00000005659|Aurkb, ENSRNOG00000012051|Ncaph, ENSRNOG00000020792|Etv4, ENSRNOG00000013727|Ndc80, ENSRNOG00000015921|Esco2, ENSRNOG00000025302|Cdca2, ENSRNOG00000009339|Cenpe, ENSRNOG00000057458|Oip5	8	205	3.56199
GO:0009267	cellular response to starvation	Biological Process	ENSRNOG00000011306|Myod1, ENSRNOG00000003463|Srebf1, ENSRNOG00000013166|Wnt4, ENSRNOG00000009565|Pdk4, ENSRNOG00000000917|Nupr2, ENSRNOG00000014666|Tfeb	6	863	66	20328	0.0909	0.0608067	ns	0.283546	ns	ENSRNOG00000011306|Myod1, ENSRNOG00000003463|Srebf1, ENSRNOG00000013166|Wnt4, ENSRNOG00000000917|Nupr2, ENSRNOG00000014666|Tfeb	5	ENSRNOG00000009565|Pdk4	1	64	2.5
GO:0001822	kidney development	Biological Process	ENSRNOG00000003388|Cenpf, ENSRNOG00000009276|Schip1, ENSRNOG00000013166|Wnt4, ENSRNOG00000009629|Car2, ENSRNOG00000014969|Lzts2, ENSRNOG00000014477|Acvr2b, ENSRNOG00000028335|Fat4, ENSRNOG00000016538|Itga8, ENSRNOG00000007302|Fbn1, ENSRNOG00000058891|Cys1	10	863	135	20328	0.0741	0.061819	ns	0.283546	ns	ENSRNOG00000013166|Wnt4, ENSRNOG00000014969|Lzts2, ENSRNOG00000014477|Acvr2b, ENSRNOG00000058891|Cys1	4	ENSRNOG00000003388|Cenpf, ENSRNOG00000009276|Schip1, ENSRNOG00000009629|Car2, ENSRNOG00000028335|Fat4, ENSRNOG00000016538|Itga8, ENSRNOG00000007302|Fbn1	6	124	1.97566
GO:0001227	DNA-binding transcription repressor activity, RNA polymerase II-specific	Molecular Function	ENSRNOG00000020836|Rorc, ENSRNOG00000015253|Hsf4, ENSRNOG00000011544|Zfp219, ENSRNOG00000011702|Foxp3, ENSRNOG00000034078|Mxi1, ENSRNOG00000000974|Zfp358, ENSRNOG00000054508|Foxp2, ENSRNOG00000051499|Tcf3, ENSRNOG00000053562|Arx, ENSRNOG00000014132|Mypop, ENSRNOG00000020161|Zbtb7a, ENSRNOG00000022537|E2f8, ENSRNOG00000046405|Hic1, ENSRNOG00000057347|Cebpb, ENSRNOG00000000418|Zbtb12, ENSRNOG000000…	16	863	248	20328	0.0645	0.0641321	ns	0.283546	ns	ENSRNOG00000020836|Rorc, ENSRNOG00000015253|Hsf4, ENSRNOG00000011544|Zfp219, ENSRNOG00000011702|Foxp3, ENSRNOG00000034078|Mxi1, ENSRNOG00000000974|Zfp358, ENSRNOG00000054508|Foxp2, ENSRNOG00000051499|Tcf3, ENSRNOG00000053562|Arx, ENSRNOG00000014132|Mypop, ENSRNOG00000020161|Zbtb7a, ENSRNOG00000046405|Hic1, ENSRNOG00000057347|Cebpb, ENSRNOG00000000418|Zbtb12, ENSRNOG00000016892|Nr2f6	15	ENSRNOG00000022537|E2f8	1	221	6.92853
GO:0003009	skeletal muscle contraction	Biological Process	ENSRNOG00000032951|Jsrp1, ENSRNOG00000018286|Chrna1, ENSRNOG00000020014|Myh14	3	863	22	20328	0.1364	0.0644407	ns	0.283546	ns	ENSRNOG00000032951|Jsrp1, ENSRNOG00000020014|Myh14	2	ENSRNOG00000018286|Chrna1	1	20	0.447214
GO:0002224	toll-like receptor signaling pathway	Biological Process	ENSRNOG00000014832|Mapkapk3, ENSRNOG00000002161|Tlr6, ENSRNOG00000010522|Tlr4	3	863	22	20328	0.1364	0.0644407	ns	0.283546	ns	ENSRNOG00000014832|Mapkapk3	1	ENSRNOG00000002161|Tlr6, ENSRNOG00000010522|Tlr4	2	22	1.2792
GO:0009314	response to radiation	Biological Process	ENSRNOG00000011702|Foxp3, ENSRNOG00000003357|Col3a1, ENSRNOG00000016043|Aqp4	3	863	22	20328	0.1364	0.0644407	ns	0.283546	ns	ENSRNOG00000011702|Foxp3, ENSRNOG00000016043|Aqp4	2	ENSRNOG00000003357|Col3a1	1	21	1.52753
GO:0051781	positive regulation of cell division	Biological Process	ENSRNOG00000017392|Fgf2, ENSRNOG00000019598|Vegfa, ENSRNOG00000010695|Pdgfc	3	863	22	20328	0.1364	0.0644407	ns	0.283546	ns	ENSRNOG00000017392|Fgf2, ENSRNOG00000010695|Pdgfc	2	ENSRNOG00000019598|Vegfa	1	20	1.78885
GO:1903076	regulation of protein localization to plasma membrane	Biological Process	ENSRNOG00000018903|Pik3r1, ENSRNOG00000005639|Ar, ENSRNOG00000010947|Mmp14	3	863	22	20328	0.1364	0.0644407	ns	0.283546	ns	ENSRNOG00000018903|Pik3r1, ENSRNOG00000005639|Ar	2	ENSRNOG00000010947|Mmp14	1	21	2.4004
GO:0002218	activation of innate immune response	Biological Process	ENSRNOG00000003203|Hexim1, ENSRNOG00000003480|Aim2, ENSRNOG00000010522|Tlr4	3	863	22	20328	0.1364	0.0644407	ns	0.283546	ns	ENSRNOG00000003203|Hexim1, ENSRNOG00000003480|Aim2	2	ENSRNOG00000010522|Tlr4	1	22	2.13201
GO:0045662	negative regulation of myoblast differentiation	Biological Process	ENSRNOG00000026124|Id3, ENSRNOG00000002607|Sox9, ENSRNOG00000045545|Eid2b	3	863	22	20328	0.1364	0.0644407	ns	0.283546	ns	ENSRNOG00000026124|Id3, ENSRNOG00000002607|Sox9, ENSRNOG00000045545|Eid2b	3		0	18	0.471405
GO:0050727	regulation of inflammatory response	Biological Process	ENSRNOG00000016706|Fanca, ENSRNOG00000018865|Adamts12, ENSRNOG00000011016|Slc7a2, ENSRNOG00000019183|Alox15, ENSRNOG00000014124|Nod2, ENSRNOG00000010522|Tlr4	6	863	67	20328	0.0896	0.0645074	ns	0.283546	ns	ENSRNOG00000016706|Fanca, ENSRNOG00000011016|Slc7a2	2	ENSRNOG00000018865|Adamts12, ENSRNOG00000019183|Alox15, ENSRNOG00000014124|Nod2, ENSRNOG00000010522|Tlr4	4	63	2.89773
GO:0060021	roof of mouth development	Biological Process	ENSRNOG00000009276|Schip1, ENSRNOG00000053084|Fuz, ENSRNOG00000004210|Osr1, ENSRNOG00000050485|Gas1, ENSRNOG00000014477|Acvr2b, ENSRNOG00000033433|Csrnp1	6	863	67	20328	0.0896	0.0645074	ns	0.283546	ns	ENSRNOG00000053084|Fuz, ENSRNOG00000004210|Osr1, ENSRNOG00000050485|Gas1, ENSRNOG00000014477|Acvr2b	4	ENSRNOG00000009276|Schip1, ENSRNOG00000033433|Csrnp1	2	64	2.75
GO:0048251	elastic fiber assembly	Biological Process	ENSRNOG00000014426|Lox, ENSRNOG00000002382|Mfap4	2	863	10	20328	0.2	0.0646132	ns	0.283546	ns		0	ENSRNOG00000014426|Lox, ENSRNOG00000002382|Mfap4	2	10	-1.89737
GO:0030510	regulation of BMP signaling pathway	Biological Process	ENSRNOG00000012874|Rgma, ENSRNOG00000002746|Fstl1	2	863	10	20328	0.2	0.0646132	ns	0.283546	ns	ENSRNOG00000012874|Rgma	1	ENSRNOG00000002746|Fstl1	1	10	-0.632456
GO:1990459	transferrin receptor binding	Molecular Function	ENSRNOG00000012874|Rgma, ENSRNOG00000021200|Hjv	2	863	10	20328	0.2	0.0646132	ns	0.283546	ns	ENSRNOG00000012874|Rgma, ENSRNOG00000021200|Hjv	2		0	10	1.26491
GO:0014824	artery smooth muscle contraction	Biological Process	ENSRNOG00000003069|Cd38, ENSRNOG00000009390|Edn2	2	863	10	20328	0.2	0.0646132	ns	0.283546	ns	ENSRNOG00000009390|Edn2	1	ENSRNOG00000003069|Cd38	1	10	0.632456
GO:0019855	calcium channel inhibitor activity	Molecular Function	ENSRNOG00000018250|Tnni3, ENSRNOG00000009433|Mcub	2	863	10	20328	0.2	0.0646132	ns	0.283546	ns	ENSRNOG00000018250|Tnni3	1	ENSRNOG00000009433|Mcub	1	10	1.26491
GO:0032780	negative regulation of ATP-dependent activity	Biological Process	ENSRNOG00000018250|Tnni3, ENSRNOG00000013300|Atp5if1	2	863	10	20328	0.2	0.0646132	ns	0.283546	ns	ENSRNOG00000018250|Tnni3, ENSRNOG00000013300|Atp5if1	2		0	10	0
GO:0060174	limb bud formation	Biological Process	ENSRNOG00000011544|Zfp219, ENSRNOG00000002607|Sox9	2	863	10	20328	0.2	0.0646132	ns	0.283546	ns	ENSRNOG00000011544|Zfp219, ENSRNOG00000002607|Sox9	2		0	10	0.632456
GO:0010884	positive regulation of lipid storage	Biological Process	ENSRNOG00000019812|Nr1h2, ENSRNOG00000046834|C3	2	863	10	20328	0.2	0.0646132	ns	0.283546	ns	ENSRNOG00000019812|Nr1h2, ENSRNOG00000046834|C3	2		0	9	1.66667
GO:0036151	phosphatidylcholine acyl-chain remodeling	Biological Process	ENSRNOG00000019812|Nr1h2, ENSRNOG00000013172|Nr1h3	2	863	10	20328	0.2	0.0646132	ns	0.283546	ns	ENSRNOG00000019812|Nr1h2, ENSRNOG00000013172|Nr1h3	2		0	10	2.52982
GO:0042789	mRNA transcription by RNA polymerase II	Biological Process	ENSRNOG00000003463|Srebf1, ENSRNOG00000017801|Atf4	2	863	10	20328	0.2	0.0646132	ns	0.283546	ns	ENSRNOG00000003463|Srebf1, ENSRNOG00000017801|Atf4	2		0	9	1
GO:0008353	RNA polymerase II CTD heptapeptide repeat kinase activity	Molecular Function	ENSRNOG00000000632|Cdk1, ENSRNOG00000006985|Ccnk	2	863	10	20328	0.2	0.0646132	ns	0.283546	ns	ENSRNOG00000006985|Ccnk	1	ENSRNOG00000000632|Cdk1	1	10	1.26491
GO:0043522	leucine zipper domain binding	Molecular Function	ENSRNOG00000018803|Mrtfa, ENSRNOG00000017801|Atf4	2	863	10	20328	0.2	0.0646132	ns	0.283546	ns	ENSRNOG00000018803|Mrtfa, ENSRNOG00000017801|Atf4	2		0	9	1
GO:0035067	negative regulation of histone acetylation	Biological Process	ENSRNOG00000011702|Foxp3, ENSRNOG00000037967|Thap7	2	863	10	20328	0.2	0.0646132	ns	0.283546	ns	ENSRNOG00000011702|Foxp3, ENSRNOG00000037967|Thap7	2		0	10	1.26491
GO:0050777	negative regulation of immune response	Biological Process	ENSRNOG00000011702|Foxp3, ENSRNOG00000003357|Col3a1	2	863	10	20328	0.2	0.0646132	ns	0.283546	ns	ENSRNOG00000011702|Foxp3	1	ENSRNOG00000003357|Col3a1	1	8	-1.41421
GO:0000266	mitochondrial fission	Biological Process	ENSRNOG00000004640|Mtfp1, ENSRNOG00000004377|Lpin1	2	863	10	20328	0.2	0.0646132	ns	0.283546	ns		0	ENSRNOG00000004640|Mtfp1, ENSRNOG00000004377|Lpin1	2	10	-1.89737
GO:0097284	hepatocyte apoptotic process	Biological Process	ENSRNOG00000009779|Krt8, ENSRNOG00000012439|Bid	2	863	10	20328	0.2	0.0646132	ns	0.283546	ns	ENSRNOG00000009779|Krt8, ENSRNOG00000012439|Bid	2		0	10	1.26491
GO:1903351	cellular response to dopamine	Biological Process	ENSRNOG00000021750|Id1, ENSRNOG00000017801|Atf4	2	863	10	20328	0.2	0.0646132	ns	0.283546	ns	ENSRNOG00000021750|Id1, ENSRNOG00000017801|Atf4	2		0	10	1.26491
GO:0030898	microfilament motor activity	Molecular Function	ENSRNOG00000025757|Myh6, ENSRNOG00000020014|Myh14	2	863	10	20328	0.2	0.0646132	ns	0.283546	ns	ENSRNOG00000025757|Myh6, ENSRNOG00000020014|Myh14	2		0	9	1.66667
GO:0030857	negative regulation of epithelial cell differentiation	Biological Process	ENSRNOG00000004210|Osr1, ENSRNOG00000002607|Sox9	2	863	10	20328	0.2	0.0646132	ns	0.283546	ns	ENSRNOG00000004210|Osr1, ENSRNOG00000002607|Sox9	2		0	9	0.333333
GO:0060644	mammary gland epithelial cell differentiation	Biological Process	ENSRNOG00000017392|Fgf2, ENSRNOG00000057347|Cebpb	2	863	10	20328	0.2	0.0646132	ns	0.283546	ns	ENSRNOG00000017392|Fgf2, ENSRNOG00000057347|Cebpb	2		0	9	2.33333
GO:1990440	positive regulation of transcription from RNA polymerase II promoter in response to endoplasmic reticulum stress	Biological Process	ENSRNOG00000017801|Atf4, ENSRNOG00000057347|Cebpb	2	863	10	20328	0.2	0.0646132	ns	0.283546	ns	ENSRNOG00000017801|Atf4, ENSRNOG00000057347|Cebpb	2		0	9	1
GO:0030071	regulation of mitotic metaphase/anaphase transition	Biological Process	ENSRNOG00000018815|Plk1, ENSRNOG00000009339|Cenpe	2	863	10	20328	0.2	0.0646132	ns	0.283546	ns		0	ENSRNOG00000018815|Plk1, ENSRNOG00000009339|Cenpe	2	10	-1.26491
GO:0033148	positive regulation of intracellular estrogen receptor signaling pathway	Biological Process	ENSRNOG00000005639|Ar, ENSRNOG00000020217|Pagr1	2	863	10	20328	0.2	0.0646132	ns	0.283546	ns	ENSRNOG00000005639|Ar, ENSRNOG00000020217|Pagr1	2		0	9	1.66667
GO:0045945	positive regulation of transcription by RNA polymerase III	Biological Process	ENSRNOG00000005639|Ar, ENSRNOG00000010918|Cebpa	2	863	10	20328	0.2	0.0646132	ns	0.283546	ns	ENSRNOG00000005639|Ar, ENSRNOG00000010918|Cebpa	2		0	10	3.16228
GO:0031098	stress-activated protein kinase signaling cascade	Biological Process	ENSRNOG00000019883|Pak4, ENSRNOG00000008880|Nrk	2	863	10	20328	0.2	0.0646132	ns	0.283546	ns	ENSRNOG00000019883|Pak4	1	ENSRNOG00000008880|Nrk	1	9	-0.333333
GO:0033558	protein lysine deacetylase activity	Molecular Function	ENSRNOG00000020372|Hdac4, ENSRNOG00000004158|Hdac9	2	863	10	20328	0.2	0.0646132	ns	0.283546	ns	ENSRNOG00000020372|Hdac4, ENSRNOG00000004158|Hdac9	2		0	10	1.26491
GO:0070933	histone H4 deacetylation	Biological Process	ENSRNOG00000020372|Hdac4, ENSRNOG00000004158|Hdac9	2	863	10	20328	0.2	0.0646132	ns	0.283546	ns	ENSRNOG00000020372|Hdac4, ENSRNOG00000004158|Hdac9	2		0	10	-0.632456
GO:0071492	cellular response to UV-A	Biological Process	ENSRNOG00000062030|Cers1, ENSRNOG00000010208|Timp1	2	863	10	20328	0.2	0.0646132	ns	0.283546	ns	ENSRNOG00000062030|Cers1	1	ENSRNOG00000010208|Timp1	1	7	0.377964
GO:0008559	ABC-type xenobiotic transporter activity	Molecular Function	ENSRNOG00000018863|Abcc10, ENSRNOG00000057978|AABR07028997.1	2	863	10	20328	0.2	0.0646132	ns	0.283546	ns	ENSRNOG00000018863|Abcc10, ENSRNOG00000057978|AABR07028997.1	2		0	10	2.52982
GO:0060487	lung epithelial cell differentiation	Biological Process	ENSRNOG00000007000|Grhl2, ENSRNOG00000002607|Sox9	2	863	10	20328	0.2	0.0646132	ns	0.283546	ns	ENSRNOG00000007000|Grhl2, ENSRNOG00000002607|Sox9	2		0	10	1.89737
GO:0071223	cellular response to lipoteichoic acid	Biological Process	ENSRNOG00000014532|Lbp, ENSRNOG00000010522|Tlr4	2	863	10	20328	0.2	0.0646132	ns	0.283546	ns		0	ENSRNOG00000014532|Lbp, ENSRNOG00000010522|Tlr4	2	9	1
GO:0030501	positive regulation of bone mineralization	Biological Process	ENSRNOG00000013166|Wnt4, ENSRNOG00000004210|Osr1, ENSRNOG00000014477|Acvr2b, ENSRNOG00000043219|Fbn2	4	863	36	20328	0.1111	0.0649277	ns	0.283546	ns	ENSRNOG00000013166|Wnt4, ENSRNOG00000004210|Osr1, ENSRNOG00000014477|Acvr2b	3	ENSRNOG00000043219|Fbn2	1	34	1.37199
GO:0009791	post-embryonic development	Biological Process	ENSRNOG00000009276|Schip1, ENSRNOG00000054508|Foxp2, ENSRNOG00000025350|Ppp1r13l, ENSRNOG00000014477|Acvr2b, ENSRNOG00000018854|Nppc, ENSRNOG00000005600|Nr4a2, ENSRNOG00000033433|Csrnp1	7	863	84	20328	0.0833	0.0658424	ns	0.283546	ns	ENSRNOG00000054508|Foxp2, ENSRNOG00000025350|Ppp1r13l, ENSRNOG00000014477|Acvr2b, ENSRNOG00000018854|Nppc, ENSRNOG00000005600|Nr4a2	5	ENSRNOG00000009276|Schip1, ENSRNOG00000033433|Csrnp1	2	79	2.5877
GO:0006470	protein dephosphorylation	Biological Process	ENSRNOG00000022143|Dusp23, ENSRNOG00000007628|Ptp4a3, ENSRNOG00000003407|Ptpn14, ENSRNOG00000011518|Dusp26, ENSRNOG00000046257|Ctdspl, ENSRNOG00000010922|Ppp2r1b, ENSRNOG00000006030|Ptprz1, ENSRNOG00000013515|Ptpru, ENSRNOG00000009785|Cdkn3, ENSRNOG00000049270|Ppp2r3b, ENSRNOG00000011425|Ptpn3	11	863	156	20328	0.0705	0.0688097	ns	0.283546	ns	ENSRNOG00000022143|Dusp23, ENSRNOG00000007628|Ptp4a3, ENSRNOG00000003407|Ptpn14, ENSRNOG00000011518|Dusp26, ENSRNOG00000010922|Ppp2r1b, ENSRNOG00000013515|Ptpru, ENSRNOG00000049270|Ppp2r3b, ENSRNOG00000011425|Ptpn3	8	ENSRNOG00000046257|Ctdspl, ENSRNOG00000006030|Ptprz1, ENSRNOG00000009785|Cdkn3	3	153	2.82958
GO:0009749	response to glucose	Biological Process	ENSRNOG00000007668|Mafa, ENSRNOG00000003463|Srebf1, ENSRNOG00000001254|Col6a2, ENSRNOG00000014477|Acvr2b, ENSRNOG00000004828|Acvr1c	5	863	52	20328	0.0962	0.0688201	ns	0.283546	ns	ENSRNOG00000007668|Mafa, ENSRNOG00000003463|Srebf1, ENSRNOG00000014477|Acvr2b, ENSRNOG00000004828|Acvr1c	4	ENSRNOG00000001254|Col6a2	1	45	2.53421
GO:0006874	intracellular calcium ion homeostasis	Biological Process	ENSRNOG00000013324|Cdh5, ENSRNOG00000019780|Sypl2, ENSRNOG00000018250|Tnni3, ENSRNOG00000008052|Atp13a2, ENSRNOG00000017801|Atf4, ENSRNOG00000015682|Kel, ENSRNOG00000029871|Slc8a3	7	863	85	20328	0.0824	0.0692591	ns	0.283546	ns	ENSRNOG00000018250|Tnni3, ENSRNOG00000008052|Atp13a2, ENSRNOG00000017801|Atf4, ENSRNOG00000029871|Slc8a3	4	ENSRNOG00000013324|Cdh5, ENSRNOG00000019780|Sypl2, ENSRNOG00000015682|Kel	3	79	3.03774
GO:0030282	bone mineralization	Biological Process	ENSRNOG00000014426|Lox, ENSRNOG00000055010|Axin2, ENSRNOG00000017801|Atf4, ENSRNOG00000019183|Alox15	4	863	37	20328	0.1081	0.070462	ns	0.283546	ns	ENSRNOG00000055010|Axin2, ENSRNOG00000017801|Atf4	2	ENSRNOG00000014426|Lox, ENSRNOG00000019183|Alox15	2	36	1.33333
GO:0001974	blood vessel remodeling	Biological Process	ENSRNOG00000015588|Nol3, ENSRNOG00000006281|LOC108348320, ENSRNOG00000001892|Tbx1, ENSRNOG00000014477|Acvr2b	4	863	37	20328	0.1081	0.070462	ns	0.283546	ns	ENSRNOG00000015588|Nol3, ENSRNOG00000006281|LOC108348320, ENSRNOG00000001892|Tbx1, ENSRNOG00000014477|Acvr2b	4		0	33	1.5667
GO:0042130	negative regulation of T cell proliferation	Biological Process	ENSRNOG00000011702|Foxp3, ENSRNOG00000020148|Il4i1, ENSRNOG00000057347|Cebpb, ENSRNOG00000014443|Pde5a	4	863	37	20328	0.1081	0.070462	ns	0.283546	ns	ENSRNOG00000011702|Foxp3, ENSRNOG00000020148|Il4i1, ENSRNOG00000057347|Cebpb	3	ENSRNOG00000014443|Pde5a	1	33	2.95932
GO:0036297	interstrand cross-link repair	Biological Process	ENSRNOG00000016706|Fanca, ENSRNOG00000027929|Poln, ENSRNOG00000012141|Xrcc3	3	863	23	20328	0.1304	0.0718574	ns	0.283546	ns	ENSRNOG00000016706|Fanca, ENSRNOG00000027929|Poln, ENSRNOG00000012141|Xrcc3	3		0	23	1.87663
GO:0070371	ERK1 and ERK2 cascade	Biological Process	ENSRNOG00000004290|Grb10, ENSRNOG00000027894|Iqgap3, ENSRNOG00000002607|Sox9	3	863	23	20328	0.1304	0.0718574	ns	0.283546	ns	ENSRNOG00000002607|Sox9	1	ENSRNOG00000004290|Grb10, ENSRNOG00000027894|Iqgap3	2	21	0.654654
GO:0031032	actomyosin structure organization	Biological Process	ENSRNOG00000008536|Actc1, ENSRNOG00000020014|Myh14, ENSRNOG00000027456|Cdc42bpg	3	863	23	20328	0.1304	0.0718574	ns	0.283546	ns	ENSRNOG00000020014|Myh14, ENSRNOG00000027456|Cdc42bpg	2	ENSRNOG00000008536|Actc1	1	23	-0.625543
GO:0035257	nuclear receptor binding	Molecular Function	ENSRNOG00000011306|Myod1, ENSRNOG00000001004|Ncor2, ENSRNOG00000001585|Nrip1	3	863	23	20328	0.1304	0.0718574	ns	0.283546	ns	ENSRNOG00000011306|Myod1, ENSRNOG00000001004|Ncor2, ENSRNOG00000001585|Nrip1	3		0	23	2.71069
GO:0001975	response to amphetamine	Biological Process	ENSRNOG00000014816|Slc1a1, ENSRNOG00000004158|Hdac9, ENSRNOG00000005600|Nr4a2	3	863	23	20328	0.1304	0.0718574	ns	0.283546	ns	ENSRNOG00000004158|Hdac9, ENSRNOG00000005600|Nr4a2	2	ENSRNOG00000014816|Slc1a1	1	20	0
GO:0045671	negative regulation of osteoclast differentiation	Biological Process	ENSRNOG00000018903|Pik3r1, ENSRNOG00000007302|Fbn1, ENSRNOG00000016037|Mafb	3	863	23	20328	0.1304	0.0718574	ns	0.283546	ns	ENSRNOG00000018903|Pik3r1, ENSRNOG00000016037|Mafb	2	ENSRNOG00000007302|Fbn1	1	21	0.654654
GO:0000278	mitotic cell cycle	Biological Process	ENSRNOG00000003388|Cenpf, ENSRNOG00000000632|Cdk1, ENSRNOG00000021713|Kif18b, ENSRNOG00000018815|Plk1, ENSRNOG00000009339|Cenpe, ENSRNOG00000054474|Mastl, ENSRNOG00000010017|Wee1	7	863	86	20328	0.0814	0.0727799	ns	0.283546	ns	ENSRNOG00000010017|Wee1	1	ENSRNOG00000003388|Cenpf, ENSRNOG00000000632|Cdk1, ENSRNOG00000021713|Kif18b, ENSRNOG00000018815|Plk1, ENSRNOG00000009339|Cenpe, ENSRNOG00000054474|Mastl	6	83	1.20741
GO:0003007	heart morphogenesis	Biological Process	ENSRNOG00000012307|Mybpc3, ENSRNOG00000008749|Col5a1, ENSRNOG00000001004|Ncor2, ENSRNOG00000001892|Tbx1, ENSRNOG00000028335|Fat4	5	863	53	20328	0.0943	0.0734654	ns	0.283546	ns	ENSRNOG00000012307|Mybpc3, ENSRNOG00000001004|Ncor2, ENSRNOG00000001892|Tbx1	3	ENSRNOG00000008749|Col5a1, ENSRNOG00000028335|Fat4	2	47	1.31278
GO:0045121	membrane raft	Cellular Component	ENSRNOG00000014816|Slc1a1, ENSRNOG00000000826|Flot1, ENSRNOG00000002161|Tlr6, ENSRNOG00000001336|Orai1, ENSRNOG00000010922|Ppp2r1b, ENSRNOG00000006604|Thy1, ENSRNOG00000058891|Cys1, ENSRNOG00000018953|Cblc, ENSRNOG00000002723|Sele, ENSRNOG00000018126|Abca1, ENSRNOG00000016013|Gprc5b	11	863	158	20328	0.0696	0.0738646	ns	0.283546	ns	ENSRNOG00000000826|Flot1, ENSRNOG00000001336|Orai1, ENSRNOG00000010922|Ppp2r1b, ENSRNOG00000058891|Cys1, ENSRNOG00000002723|Sele, ENSRNOG00000018126|Abca1, ENSRNOG00000016013|Gprc5b	7	ENSRNOG00000014816|Slc1a1, ENSRNOG00000002161|Tlr6, ENSRNOG00000006604|Thy1, ENSRNOG00000018953|Cblc	4	151	2.52274
GO:0019901	protein kinase binding	Molecular Function	ENSRNOG00000015971|Slc12a2, ENSRNOG00000018250|Tnni3, ENSRNOG00000020266|Eef2, ENSRNOG00000003463|Srebf1, ENSRNOG00000039876|LOC681410, ENSRNOG00000019363|Inka1, ENSRNOG00000056069|Kif11, ENSRNOG00000025757|Myh6, ENSRNOG00000013160|Sash1, ENSRNOG00000017801|Atf4, ENSRNOG00000018815|Plk1, ENSRNOG00000037211|Kif14, ENSRNOG00000049033|Racgap1, ENSRNOG00000020372|Hdac4, ENSRNOG00000000633|Rhobtb1, EN…	23	863	392	20328	0.0587	0.0741278	ns	0.283546	ns	ENSRNOG00000015971|Slc12a2, ENSRNOG00000018250|Tnni3, ENSRNOG00000020266|Eef2, ENSRNOG00000003463|Srebf1, ENSRNOG00000039876|LOC681410, ENSRNOG00000019363|Inka1, ENSRNOG00000025757|Myh6, ENSRNOG00000017801|Atf4, ENSRNOG00000020372|Hdac4, ENSRNOG00000000633|Rhobtb1, ENSRNOG00000006985|Ccnk, ENSRNOG00000016322|Camk2n1, ENSRNOG00000022419|Dok7, ENSRNOG00000016013|Gprc5b	14	ENSRNOG00000056069|Kif11, ENSRNOG00000013160|Sash1, ENSRNOG00000018815|Plk1, ENSRNOG00000037211|Kif14, ENSRNOG00000049033|Racgap1, ENSRNOG00000018706|Il15ra, ENSRNOG00000015423|Ccna2, ENSRNOG00000014124|Nod2, ENSRNOG00000023698|Tex14	9	383	5.46744
GO:0032496	response to lipopolysaccharide	Biological Process	ENSRNOG00000019500|Cyp1a1, ENSRNOG00000039876|LOC681410, ENSRNOG00000014832|Mapkapk3, ENSRNOG00000011702|Foxp3, ENSRNOG00000009173|Smad6, ENSRNOG00000034191|Fmo1, ENSRNOG00000057347|Cebpb, ENSRNOG00000014532|Lbp, ENSRNOG00000014124|Nod2, ENSRNOG00000010522|Tlr4	10	863	140	20328	0.0714	0.0749629	ns	0.283546	ns	ENSRNOG00000019500|Cyp1a1, ENSRNOG00000039876|LOC681410, ENSRNOG00000014832|Mapkapk3, ENSRNOG00000011702|Foxp3, ENSRNOG00000009173|Smad6, ENSRNOG00000034191|Fmo1, ENSRNOG00000057347|Cebpb	7	ENSRNOG00000014532|Lbp, ENSRNOG00000014124|Nod2, ENSRNOG00000010522|Tlr4	3	126	1.60357
GO:0007566	embryo implantation	Biological Process	ENSRNOG00000005195|Cst3, ENSRNOG00000005608|Tead4, ENSRNOG00000005678|Lamb1, ENSRNOG00000014137|Fbln1	4	863	38	20328	0.1053	0.0762296	ns	0.283546	ns	ENSRNOG00000005195|Cst3, ENSRNOG00000014137|Fbln1	2	ENSRNOG00000005608|Tead4, ENSRNOG00000005678|Lamb1	2	31	1.61645
GO:0098656	monoatomic anion transmembrane transport	Biological Process	ENSRNOG00000029514|Slc26a9, ENSRNOG00000022305|Abcc1, ENSRNOG00000020951|Slc4a1, ENSRNOG00000018863|Abcc10	4	863	38	20328	0.1053	0.0762296	ns	0.283546	ns	ENSRNOG00000029514|Slc26a9, ENSRNOG00000022305|Abcc1, ENSRNOG00000018863|Abcc10	3	ENSRNOG00000020951|Slc4a1	1	35	2.1974
GO:0032735	positive regulation of interleukin-12 production	Biological Process	ENSRNOG00000058566|LOC103694381, ENSRNOG00000000836|Ltb, ENSRNOG00000014124|Nod2, ENSRNOG00000010522|Tlr4	4	863	38	20328	0.1053	0.0762296	ns	0.283546	ns	ENSRNOG00000058566|LOC103694381, ENSRNOG00000000836|Ltb	2	ENSRNOG00000014124|Nod2, ENSRNOG00000010522|Tlr4	2	31	-0.179605
GO:0071364	cellular response to epidermal growth factor stimulus	Biological Process	ENSRNOG00000021750|Id1, ENSRNOG00000003897|Col1a1, ENSRNOG00000009334|Knstrn, ENSRNOG00000002607|Sox9	4	863	38	20328	0.1053	0.0762296	ns	0.283546	ns	ENSRNOG00000021750|Id1, ENSRNOG00000002607|Sox9	2	ENSRNOG00000003897|Col1a1, ENSRNOG00000009334|Knstrn	2	37	2.46598
GO:0016301	kinase activity	Molecular Function	ENSRNOG00000055450|Ckmt2, ENSRNOG00000010235|Pkig, ENSRNOG00000018944|Pank1, ENSRNOG00000013196|Dok5, ENSRNOG00000005659|Aurkb, ENSRNOG00000000632|Cdk1, ENSRNOG00000029055|Ttk, ENSRNOG00000019057|Prkcq, ENSRNOG00000019254|Dyrk1b, ENSRNOG00000009565|Pdk4, ENSRNOG00000017155|Nck2, ENSRNOG00000003278|Map3k14, ENSRNOG00000006934|Acvr1b, ENSRNOG00000019883|Pak4, ENSRNOG00000014477|Acvr2b, ENSRNOG00000…	25	863	434	20328	0.0576	0.0764764	ns	0.283546	ns	ENSRNOG00000010235|Pkig, ENSRNOG00000019057|Prkcq, ENSRNOG00000019254|Dyrk1b, ENSRNOG00000017155|Nck2, ENSRNOG00000003278|Map3k14, ENSRNOG00000006934|Acvr1b, ENSRNOG00000019883|Pak4, ENSRNOG00000014477|Acvr2b, ENSRNOG00000004362|Rps6ka5, ENSRNOG00000015749|Nme3, ENSRNOG00000027456|Cdc42bpg, ENSRNOG00000004828|Acvr1c	12	ENSRNOG00000055450|Ckmt2, ENSRNOG00000018944|Pank1, ENSRNOG00000013196|Dok5, ENSRNOG00000005659|Aurkb, ENSRNOG00000000632|Cdk1, ENSRNOG00000029055|Ttk, ENSRNOG00000009565|Pdk4, ENSRNOG00000002412|Mapk7, ENSRNOG00000010516|Plau, ENSRNOG00000054474|Mastl, ENSRNOG00000013598|Melk, ENSRNOG00000015308|Pbk, ENSRNOG00000008880|Nrk	13	416	4.9029
GO:0048009	insulin-like growth factor receptor signaling pathway	Biological Process	ENSRNOG00000004290|Grb10, ENSRNOG00000018903|Pik3r1	2	863	11	20328	0.1818	0.0768069	ns	0.283546	ns	ENSRNOG00000018903|Pik3r1	1	ENSRNOG00000004290|Grb10	1	11	0.904534
GO:1901222	regulation of non-canonical NF-kappaB signal transduction	Biological Process	ENSRNOG00000015588|Nol3, ENSRNOG00000013744|Akip1	2	863	11	20328	0.1818	0.0768069	ns	0.283546	ns	ENSRNOG00000015588|Nol3, ENSRNOG00000013744|Akip1	2		0	11	1.50756
GO:1901379	regulation of potassium ion transmembrane transport	Biological Process	ENSRNOG00000007650|Cd63, ENSRNOG00000056697|Kcnab1	2	863	11	20328	0.1818	0.0768069	ns	0.283546	ns	ENSRNOG00000007650|Cd63	1	ENSRNOG00000056697|Kcnab1	1	11	0.904534
GO:0001867	complement activation, lectin pathway	Biological Process	ENSRNOG00000002382|Mfap4, ENSRNOG00000001827|Masp1	2	863	11	20328	0.1818	0.0768069	ns	0.283546	ns	ENSRNOG00000001827|Masp1	1	ENSRNOG00000002382|Mfap4	1	7	-0.377964
GO:0072006	nephron development	Biological Process	ENSRNOG00000013166|Wnt4, ENSRNOG00000028335|Fat4	2	863	11	20328	0.1818	0.0768069	ns	0.283546	ns	ENSRNOG00000013166|Wnt4	1	ENSRNOG00000028335|Fat4	1	11	0.301511
GO:0045591	positive regulation of regulatory T cell differentiation	Biological Process	ENSRNOG00000011702|Foxp3, ENSRNOG00000020148|Il4i1	2	863	11	20328	0.1818	0.0768069	ns	0.283546	ns	ENSRNOG00000011702|Foxp3, ENSRNOG00000020148|Il4i1	2		0	10	0.632456
GO:0006182	cGMP biosynthetic process	Biological Process	ENSRNOG00000008176|Nppa, ENSRNOG00000018854|Nppc	2	863	11	20328	0.1818	0.0768069	ns	0.283546	ns	ENSRNOG00000008176|Nppa, ENSRNOG00000018854|Nppc	2		0	7	0.377964
GO:0050891	multicellular organismal-level water homeostasis	Biological Process	ENSRNOG00000008176|Nppa, ENSRNOG00000016043|Aqp4	2	863	11	20328	0.1818	0.0768069	ns	0.283546	ns	ENSRNOG00000008176|Nppa, ENSRNOG00000016043|Aqp4	2		0	9	-0.333333
GO:0032688	negative regulation of interferon-beta production	Biological Process	ENSRNOG00000004763|Sirpa, ENSRNOG00000039852|Cactin	2	863	11	20328	0.1818	0.0768069	ns	0.283546	ns	ENSRNOG00000004763|Sirpa, ENSRNOG00000039852|Cactin	2		0	11	2.7136
GO:0008406	gonad development	Biological Process	ENSRNOG00000011180|Irx5, ENSRNOG00000004210|Osr1	2	863	11	20328	0.1818	0.0768069	ns	0.283546	ns	ENSRNOG00000011180|Irx5, ENSRNOG00000004210|Osr1	2		0	7	1.88982
GO:0048185	activin binding	Molecular Function	ENSRNOG00000006934|Acvr1b, ENSRNOG00000014477|Acvr2b	2	863	11	20328	0.1818	0.0768069	ns	0.283546	ns	ENSRNOG00000006934|Acvr1b, ENSRNOG00000014477|Acvr2b	2		0	11	2.11058
GO:0043568	positive regulation of insulin-like growth factor receptor signaling pathway	Biological Process	ENSRNOG00000023208|Myorg, ENSRNOG00000005639|Ar	2	863	11	20328	0.1818	0.0768069	ns	0.283546	ns	ENSRNOG00000023208|Myorg, ENSRNOG00000005639|Ar	2		0	9	-0.333333
GO:2000573	positive regulation of DNA biosynthetic process	Biological Process	ENSRNOG00000017392|Fgf2, ENSRNOG00000014166|Smoc2	2	863	11	20328	0.1818	0.0768069	ns	0.283546	ns	ENSRNOG00000017392|Fgf2	1	ENSRNOG00000014166|Smoc2	1	11	2.11058
GO:0048048	embryonic eye morphogenesis	Biological Process	ENSRNOG00000043219|Fbn2, ENSRNOG00000007302|Fbn1	2	863	11	20328	0.1818	0.0768069	ns	0.283546	ns		0	ENSRNOG00000043219|Fbn2, ENSRNOG00000007302|Fbn1	2	10	0
GO:0030903	notochord development	Biological Process	ENSRNOG00000026124|Id3, ENSRNOG00000002607|Sox9	2	863	11	20328	0.1818	0.0768069	ns	0.283546	ns	ENSRNOG00000026124|Id3, ENSRNOG00000002607|Sox9	2		0	8	0.707107
GO:0032402	melanosome transport	Biological Process	ENSRNOG00000015774|Mreg, ENSRNOG00000017463|Bloc1s3	2	863	11	20328	0.1818	0.0768069	ns	0.283546	ns	ENSRNOG00000015774|Mreg, ENSRNOG00000017463|Bloc1s3	2		0	9	3
GO:0090150	establishment of protein localization to membrane	Biological Process	ENSRNOG00000012439|Bid, ENSRNOG00000005287|Syne3	2	863	11	20328	0.1818	0.0768069	ns	0.283546	ns	ENSRNOG00000012439|Bid, ENSRNOG00000005287|Syne3	2		0	11	1.50756
GO:0034993	meiotic nuclear membrane microtubule tethering complex	Cellular Component	ENSRNOG00000005287|Syne3, ENSRNOG00000025378|Ccdc155	2	863	11	20328	0.1818	0.0768069	ns	0.283546	ns	ENSRNOG00000005287|Syne3	1	ENSRNOG00000025378|Ccdc155	1	9	1
GO:0001701	in utero embryonic development	Biological Process	ENSRNOG00000002434|Tmem100, ENSRNOG00000005480|Ybx3, ENSRNOG00000005608|Tead4, ENSRNOG00000001004|Ncor2, ENSRNOG00000042838|Junb, ENSRNOG00000015753|Epn1, ENSRNOG00000013927|Jag2, ENSRNOG00000006934|Acvr1b, ENSRNOG00000025757|Myh6, ENSRNOG00000014205|Klf2, ENSRNOG00000010681|Pitx2, ENSRNOG00000056940|Cited2, ENSRNOG00000005639|Ar, ENSRNOG00000006985|Ccnk, ENSRNOG00000020878|Keap1, ENSRNOG00000007…	16	863	255	20328	0.0627	0.0777895	ns	0.283546	ns	ENSRNOG00000002434|Tmem100, ENSRNOG00000005480|Ybx3, ENSRNOG00000001004|Ncor2, ENSRNOG00000042838|Junb, ENSRNOG00000015753|Epn1, ENSRNOG00000013927|Jag2, ENSRNOG00000006934|Acvr1b, ENSRNOG00000025757|Myh6, ENSRNOG00000014205|Klf2, ENSRNOG00000010681|Pitx2, ENSRNOG00000056940|Cited2, ENSRNOG00000005639|Ar, ENSRNOG00000006985|Ccnk, ENSRNOG00000020878|Keap1, ENSRNOG00000007000|Grhl2	15	ENSRNOG00000005608|Tead4	1	244	5.8897
GO:0031175	neuron projection development	Biological Process	ENSRNOG00000002680|Lamc1, ENSRNOG00000012874|Rgma, ENSRNOG00000011751|Ncdn, ENSRNOG00000018803|Mrtfa, ENSRNOG00000005678|Lamb1, ENSRNOG00000014758|Lgi1, ENSRNOG00000048651|Nrtn, ENSRNOG00000061230|L1cam	8	863	105	20328	0.0762	0.0781725	ns	0.283546	ns	ENSRNOG00000012874|Rgma, ENSRNOG00000011751|Ncdn, ENSRNOG00000018803|Mrtfa, ENSRNOG00000014758|Lgi1, ENSRNOG00000048651|Nrtn, ENSRNOG00000061230|L1cam	6	ENSRNOG00000002680|Lamc1, ENSRNOG00000005678|Lamb1	2	100	2.2
GO:0060548	obsolete negative regulation of cell death	Biological Process	ENSRNOG00000013408|Npas2, ENSRNOG00000005195|Cst3, ENSRNOG00000017392|Fgf2, ENSRNOG00000005781|Wnt16, ENSRNOG00000020783|Ntf4	5	863	54	20328	0.0926	0.0782772	ns	0.283546	ns	ENSRNOG00000005195|Cst3, ENSRNOG00000017392|Fgf2, ENSRNOG00000005781|Wnt16, ENSRNOG00000020783|Ntf4	4	ENSRNOG00000013408|Npas2	1	53	2.33513
GO:0006820	monoatomic anion transport	Biological Process	ENSRNOG00000029514|Slc26a9, ENSRNOG00000047493|Slco1a4, ENSRNOG00000020951|Slc4a1	3	863	24	20328	0.125	0.0796364	ns	0.283546	ns	ENSRNOG00000029514|Slc26a9, ENSRNOG00000047493|Slco1a4	2	ENSRNOG00000020951|Slc4a1	1	21	1.96396
GO:0048741	skeletal muscle fiber development	Biological Process	ENSRNOG00000011306|Myod1, ENSRNOG00000023208|Myorg, ENSRNOG00000015682|Kel	3	863	24	20328	0.125	0.0796364	ns	0.283546	ns	ENSRNOG00000011306|Myod1, ENSRNOG00000023208|Myorg	2	ENSRNOG00000015682|Kel	1	23	0.208514
GO:0055010	ventricular cardiac muscle tissue morphogenesis	Biological Process	ENSRNOG00000018250|Tnni3, ENSRNOG00000012307|Mybpc3, ENSRNOG00000025757|Myh6	3	863	24	20328	0.125	0.0796364	ns	0.283546	ns	ENSRNOG00000018250|Tnni3, ENSRNOG00000012307|Mybpc3, ENSRNOG00000025757|Myh6	3		0	22	1.70561
GO:2001238	positive regulation of extrinsic apoptotic signaling pathway	Biological Process	ENSRNOG00000006019|G0s2, ENSRNOG00000003546|Tnfrsf12a, ENSRNOG00000012439|Bid	3	863	24	20328	0.125	0.0796364	ns	0.283546	ns	ENSRNOG00000006019|G0s2, ENSRNOG00000012439|Bid	2	ENSRNOG00000003546|Tnfrsf12a	1	24	0.408248
GO:0012506	vesicle membrane	Cellular Component	ENSRNOG00000017155|Nck2, ENSRNOG00000008052|Atp13a2, ENSRNOG00000003864|Gipc1	3	863	24	20328	0.125	0.0796364	ns	0.283546	ns	ENSRNOG00000017155|Nck2, ENSRNOG00000008052|Atp13a2, ENSRNOG00000003864|Gipc1	3		0	23	2.29366
GO:0045765	regulation of angiogenesis	Biological Process	ENSRNOG00000021750|Id1, ENSRNOG00000003546|Tnfrsf12a, ENSRNOG00000010457|Vash1	3	863	24	20328	0.125	0.0796364	ns	0.283546	ns	ENSRNOG00000021750|Id1	1	ENSRNOG00000003546|Tnfrsf12a, ENSRNOG00000010457|Vash1	2	24	-1.63299
GO:0000470	maturation of LSU-rRNA	Biological Process	ENSRNOG00000033843|AABR07007121.1, ENSRNOG00000028826|AC128901.1, ENSRNOG00000004247|Nhp2	3	863	24	20328	0.125	0.0796364	ns	0.283546	ns	ENSRNOG00000033843|AABR07007121.1, ENSRNOG00000028826|AC128901.1, ENSRNOG00000004247|Nhp2	3		0	22	2.55841
GO:0051897	positive regulation of phosphatidylinositol 3-kinase/protein kinase B signal transduction	Biological Process	ENSRNOG00000023208|Myorg, ENSRNOG00000017392|Fgf2, ENSRNOG00000018646|Hbegf, ENSRNOG00000018570|C1qtnf3, ENSRNOG00000055082|Maz, ENSRNOG00000014751|Ret, ENSRNOG00000053272|Chi3l1	7	863	88	20328	0.0795	0.0801332	ns	0.283546	ns	ENSRNOG00000023208|Myorg, ENSRNOG00000017392|Fgf2, ENSRNOG00000055082|Maz, ENSRNOG00000053272|Chi3l1	4	ENSRNOG00000018646|Hbegf, ENSRNOG00000018570|C1qtnf3, ENSRNOG00000014751|Ret	3	81	1.66667
GO:0016363	nuclear matrix	Cellular Component	ENSRNOG00000012840|Sparc, ENSRNOG00000003388|Cenpf, ENSRNOG00000007921|Hnrnpm, ENSRNOG00000001004|Ncor2, ENSRNOG00000011808|Ghrhr, ENSRNOG00000057347|Cebpb	6	863	71	20328	0.0845	0.0806002	ns	0.283546	ns	ENSRNOG00000007921|Hnrnpm, ENSRNOG00000001004|Ncor2, ENSRNOG00000057347|Cebpb	3	ENSRNOG00000012840|Sparc, ENSRNOG00000003388|Cenpf, ENSRNOG00000011808|Ghrhr	3	71	4.62845
GO:0009055	electron transfer activity	Molecular Function	ENSRNOG00000033559|AC128290.1, ENSRNOG00000023020|Fdx2, ENSRNOG00000012183|Glrx, ENSRNOG00000015354|Aox1	4	863	39	20328	0.1026	0.0822265	ns	0.283546	ns	ENSRNOG00000033559|AC128290.1, ENSRNOG00000023020|Fdx2, ENSRNOG00000015354|Aox1	3	ENSRNOG00000012183|Glrx	1	35	-1.85934
GO:0001654	eye development	Biological Process	ENSRNOG00000005195|Cst3, ENSRNOG00000015253|Hsf4, ENSRNOG00000014790|Cryga, ENSRNOG00000017463|Bloc1s3	4	863	39	20328	0.1026	0.0822265	ns	0.283546	ns	ENSRNOG00000005195|Cst3, ENSRNOG00000015253|Hsf4, ENSRNOG00000014790|Cryga, ENSRNOG00000017463|Bloc1s3	4		0	34	2.05798
GO:0010718	positive regulation of epithelial to mesenchymal transition	Biological Process	ENSRNOG00000012420|Bcl9l, ENSRNOG00000016758|Loxl2, ENSRNOG00000055010|Axin2, ENSRNOG00000003897|Col1a1	4	863	39	20328	0.1026	0.0822265	ns	0.283546	ns	ENSRNOG00000012420|Bcl9l, ENSRNOG00000055010|Axin2	2	ENSRNOG00000016758|Loxl2, ENSRNOG00000003897|Col1a1	2	37	1.47959
GO:0001784	phosphotyrosine residue binding	Molecular Function	ENSRNOG00000017155|Nck2, ENSRNOG00000018903|Pik3r1, ENSRNOG00000018953|Cblc, ENSRNOG00000011425|Ptpn3	4	863	39	20328	0.1026	0.0822265	ns	0.283546	ns	ENSRNOG00000017155|Nck2, ENSRNOG00000018903|Pik3r1, ENSRNOG00000011425|Ptpn3	3	ENSRNOG00000018953|Cblc	1	39	3.04243
GO:0005737	cytoplasm	Cellular Component	ENSRNOG00000028137|Mki67, ENSRNOG00000019500|Cyp1a1, ENSRNOG00000053047|Top2a, ENSRNOG00000013408|Npas2, ENSRNOG00000003228|Mid1ip1, ENSRNOG00000003388|Cenpf, ENSRNOG00000020835|Hipk4, ENSRNOG00000056765|Rpl10, ENSRNOG00000007628|Ptp4a3, ENSRNOG00000005480|Ybx3, ENSRNOG00000008536|Actc1, ENSRNOG00000056446|Endou, ENSRNOG00000059445|Aifm2, ENSRNOG00000010079|Ca3, ENSRNOG00000005195|Cst3, ENSRNOG00…	194	863	4176	20328	0.0465	0.0824038	ns	0.283546	ns	ENSRNOG00000019500|Cyp1a1, ENSRNOG00000003228|Mid1ip1, ENSRNOG00000020835|Hipk4, ENSRNOG00000056765|Rpl10, ENSRNOG00000007628|Ptp4a3, ENSRNOG00000005480|Ybx3, ENSRNOG00000010079|Ca3, ENSRNOG00000005195|Cst3, ENSRNOG00000010235|Pkig, ENSRNOG00000011306|Myod1, ENSRNOG00000039017|Naa50, ENSRNOG00000003407|Ptpn14, ENSRNOG00000007650|Cd63, ENSRNOG00000019812|Nr1h2, ENSRNOG00000020266|Eef2, ENSRNOG0000…	121	ENSRNOG00000028137|Mki67, ENSRNOG00000053047|Top2a, ENSRNOG00000013408|Npas2, ENSRNOG00000003388|Cenpf, ENSRNOG00000008536|Actc1, ENSRNOG00000056446|Endou, ENSRNOG00000059445|Aifm2, ENSRNOG00000018944|Pank1, ENSRNOG00000024650|Ckap2, ENSRNOG00000012318|Aspm, ENSRNOG00000005608|Tead4, ENSRNOG00000004921|Nusap1, ENSRNOG00000005659|Aurkb, ENSRNOG00000014816|Slc1a1, ENSRNOG00000012051|Ncaph, ENSRNOG0…	73	3801	16.3335
GO:0006412	translation	Biological Process	ENSRNOG00000056765|Rpl10, ENSRNOG00000018795|Rpl18a, ENSRNOG00000009378|Rpl4, ENSRNOG00000011494|Rpl36a, ENSRNOG00000017552|Mrpl34, ENSRNOG00000023344|Rpl23a, ENSRNOG00000029574|Rps4x, ENSRNOG00000016220|Rpl12, ENSRNOG00000008140|Rpl15, ENSRNOG00000015335|Rpl13, ENSRNOG00000037897|Rps19l2, ENSRNOG00000014214|Rpl27a, ENSRNOG00000042886|Rps28, ENSRNOG00000033473|Rpl36, ENSRNOG00000023385|Rpl37a, EN…	30	863	541	20328	0.0555	0.0828757	ns	0.283546	ns	ENSRNOG00000056765|Rpl10, ENSRNOG00000018795|Rpl18a, ENSRNOG00000009378|Rpl4, ENSRNOG00000011494|Rpl36a, ENSRNOG00000017552|Mrpl34, ENSRNOG00000023344|Rpl23a, ENSRNOG00000029574|Rps4x, ENSRNOG00000016220|Rpl12, ENSRNOG00000008140|Rpl15, ENSRNOG00000015335|Rpl13, ENSRNOG00000037897|Rps19l2, ENSRNOG00000014214|Rpl27a, ENSRNOG00000042886|Rps28, ENSRNOG00000033473|Rpl36, ENSRNOG00000023385|Rpl37a, EN…	30		0	434	11.8084
GO:0014841	skeletal muscle satellite cell proliferation	Biological Process	ENSRNOG00000013674|Megf10	1	863	2	20328	0.5	0.0831072	ns	0.283546	ns		0	ENSRNOG00000013674|Megf10	1	2	-1.41421
GO:1990705	cholangiocyte proliferation	Biological Process	ENSRNOG00000028137|Mki67	1	863	2	20328	0.5	0.0831072	ns	0.283546	ns		0	ENSRNOG00000028137|Mki67	1	2	0
GO:0070221	sulfide oxidation, using sulfide:quinone oxidoreductase	Biological Process	ENSRNOG00000000172|Sqor	1	863	2	20328	0.5	0.0831072	ns	0.283546	ns	ENSRNOG00000000172|Sqor	1		0	2	1.41421
GO:0070813	hydrogen sulfide metabolic process	Biological Process	ENSRNOG00000000172|Sqor	1	863	2	20328	0.5	0.0831072	ns	0.283546	ns	ENSRNOG00000000172|Sqor	1		0	2	1.41421
GO:0009812	flavonoid metabolic process	Biological Process	ENSRNOG00000019500|Cyp1a1	1	863	2	20328	0.5	0.0831072	ns	0.283546	ns	ENSRNOG00000019500|Cyp1a1	1		0	1	1
GO:0018894	dibenzo-p-dioxin metabolic process	Biological Process	ENSRNOG00000019500|Cyp1a1	1	863	2	20328	0.5	0.0831072	ns	0.283546	ns	ENSRNOG00000019500|Cyp1a1	1		0	2	1.41421
GO:0070576	vitamin D 24-hydroxylase activity	Molecular Function	ENSRNOG00000019500|Cyp1a1	1	863	2	20328	0.5	0.0831072	ns	0.283546	ns	ENSRNOG00000019500|Cyp1a1	1		0	1	1
GO:0098531	ligand-activated transcription factor activity	Molecular Function	ENSRNOG00000020836|Rorc	1	863	2	20328	0.5	0.0831072	ns	0.283546	ns	ENSRNOG00000020836|Rorc	1		0	2	1.41421
GO:0004998	transferrin receptor activity	Molecular Function	ENSRNOG00000001766|Tfrc	1	863	2	20328	0.5	0.0831072	ns	0.283546	ns		0	ENSRNOG00000001766|Tfrc	1	1	-1
GO:0051351	positive regulation of ligase activity	Biological Process	ENSRNOG00000003228|Mid1ip1	1	863	2	20328	0.5	0.0831072	ns	0.283546	ns	ENSRNOG00000003228|Mid1ip1	1		0	2	0
GO:0046395	carboxylic acid catabolic process	Biological Process	ENSRNOG00000009096|Pon3	1	863	2	20328	0.5	0.0831072	ns	0.283546	ns		0	ENSRNOG00000009096|Pon3	1	1	-1
GO:0016403	dimethylargininase activity	Molecular Function	ENSRNOG00000014613|Ddah1	1	863	2	20328	0.5	0.0831072	ns	0.283546	ns		0	ENSRNOG00000014613|Ddah1	1	2	0
GO:1900038	negative regulation of cellular response to hypoxia	Biological Process	ENSRNOG00000014613|Ddah1	1	863	2	20328	0.5	0.0831072	ns	0.283546	ns		0	ENSRNOG00000014613|Ddah1	1	2	-1.41421
GO:0004174	electron-transferring-flavoprotein dehydrogenase activity	Molecular Function	ENSRNOG00000059445|Aifm2	1	863	2	20328	0.5	0.0831072	ns	0.283546	ns		0	ENSRNOG00000059445|Aifm2	1	2	-1.41421
GO:0110076	negative regulation of ferroptosis	Biological Process	ENSRNOG00000059445|Aifm2	1	863	2	20328	0.5	0.0831072	ns	0.283546	ns		0	ENSRNOG00000059445|Aifm2	1	2	0
GO:0016151	nickel cation binding	Molecular Function	ENSRNOG00000010079|Ca3	1	863	2	20328	0.5	0.0831072	ns	0.283546	ns	ENSRNOG00000010079|Ca3	1		0	2	1.41421
GO:0010716	negative regulation of extracellular matrix disassembly	Biological Process	ENSRNOG00000005195|Cst3	1	863	2	20328	0.5	0.0831072	ns	0.283546	ns	ENSRNOG00000005195|Cst3	1		0	2	0
GO:0042747	circadian sleep/wake cycle, REM sleep	Biological Process	ENSRNOG00000005195|Cst3	1	863	2	20328	0.5	0.0831072	ns	0.283546	ns	ENSRNOG00000005195|Cst3	1		0	2	1.41421
GO:0060313	negative regulation of blood vessel remodeling	Biological Process	ENSRNOG00000005195|Cst3	1	863	2	20328	0.5	0.0831072	ns	0.283546	ns	ENSRNOG00000005195|Cst3	1		0	2	1.41421
GO:0065010	extracellular membrane-bounded organelle	Cellular Component	ENSRNOG00000005569|Phospho1	1	863	2	20328	0.5	0.0831072	ns	0.283546	ns	ENSRNOG00000005569|Phospho1	1		0	2	0
GO:0048250	iron import into the mitochondrion	Biological Process	ENSRNOG00000016751|Slc25a28	1	863	2	20328	0.5	0.0831072	ns	0.283546	ns	ENSRNOG00000016751|Slc25a28	1		0	2	1.41421
GO:0070315	G1 to G0 transition involved in cell differentiation	Biological Process	ENSRNOG00000014237|Zfp503	1	863	2	20328	0.5	0.0831072	ns	0.283546	ns	ENSRNOG00000014237|Zfp503	1		0	2	1.41421
GO:0004689	phosphorylase kinase activity	Molecular Function	ENSRNOG00000018725|Phkg2	1	863	2	20328	0.5	0.0831072	ns	0.283546	ns	ENSRNOG00000018725|Phkg2	1		0	2	1.41421
GO:0016435	rRNA (guanine) methyltransferase activity	Molecular Function	ENSRNOG00000021132|Trmt112	1	863	2	20328	0.5	0.0831072	ns	0.283546	ns	ENSRNOG00000021132|Trmt112	1		0	2	1.41421
GO:0018364	peptidyl-glutamine methylation	Biological Process	ENSRNOG00000021132|Trmt112	1	863	2	20328	0.5	0.0831072	ns	0.283546	ns	ENSRNOG00000021132|Trmt112	1		0	2	1.41421
GO:0070476	rRNA (guanine-N7)-methylation	Biological Process	ENSRNOG00000021132|Trmt112	1	863	2	20328	0.5	0.0831072	ns	0.283546	ns	ENSRNOG00000021132|Trmt112	1		0	2	1.41421
GO:1902548	negative regulation of cellular response to vascular endothelial growth factor stimulus	Biological Process	ENSRNOG00000018865|Adamts12	1	863	2	20328	0.5	0.0831072	ns	0.283546	ns		0	ENSRNOG00000018865|Adamts12	1	2	-1.41421
GO:0050135	NAD(P)+ nucleosidase activity	Molecular Function	ENSRNOG00000003069|Cd38	1	863	2	20328	0.5	0.0831072	ns	0.283546	ns		0	ENSRNOG00000003069|Cd38	1	2	-1.41421
GO:0061809	NAD+ nucleotidase, cyclic ADP-ribose generating	Molecular Function	ENSRNOG00000003069|Cd38	1	863	2	20328	0.5	0.0831072	ns	0.283546	ns		0	ENSRNOG00000003069|Cd38	1	2	-1.41421
GO:0021873	forebrain neuroblast division	Biological Process	ENSRNOG00000012318|Aspm	1	863	2	20328	0.5	0.0831072	ns	0.283546	ns		0	ENSRNOG00000012318|Aspm	1	2	-1.41421
GO:0098659	inorganic cation import across plasma membrane	Biological Process	ENSRNOG00000015971|Slc12a2	1	863	2	20328	0.5	0.0831072	ns	0.283546	ns	ENSRNOG00000015971|Slc12a2	1		0	1	1
GO:0001579	medium-chain fatty acid transport	Biological Process	ENSRNOG00000018170|Slc27a1	1	863	2	20328	0.5	0.0831072	ns	0.283546	ns	ENSRNOG00000018170|Slc27a1	1		0	2	1.41421
GO:0015878	biotin transport	Biological Process	ENSRNOG00000018170|Slc27a1	1	863	2	20328	0.5	0.0831072	ns	0.283546	ns	ENSRNOG00000018170|Slc27a1	1		0	2	1.41421
GO:0071072	negative regulation of phospholipid biosynthetic process	Biological Process	ENSRNOG00000018170|Slc27a1	1	863	2	20328	0.5	0.0831072	ns	0.283546	ns	ENSRNOG00000018170|Slc27a1	1		0	2	1.41421
GO:1905135	biotin import across plasma membrane	Biological Process	ENSRNOG00000018170|Slc27a1	1	863	2	20328	0.5	0.0831072	ns	0.283546	ns	ENSRNOG00000018170|Slc27a1	1		0	2	0
GO:0010945	CoA pyrophosphatase activity	Molecular Function	ENSRNOG00000027434|Fitm2	1	863	2	20328	0.5	0.0831072	ns	0.283546	ns		0	ENSRNOG00000027434|Fitm2	1	2	0
GO:0017129	triglyceride binding	Molecular Function	ENSRNOG00000027434|Fitm2	1	863	2	20328	0.5	0.0831072	ns	0.283546	ns		0	ENSRNOG00000027434|Fitm2	1	2	0
GO:0010664	negative regulation of striated muscle cell apoptotic process	Biological Process	ENSRNOG00000015588|Nol3	1	863	2	20328	0.5	0.0831072	ns	0.283546	ns	ENSRNOG00000015588|Nol3	1		0	2	1.41421
GO:0071453	cellular response to oxygen levels	Biological Process	ENSRNOG00000011306|Myod1	1	863	2	20328	0.5	0.0831072	ns	0.283546	ns	ENSRNOG00000011306|Myod1	1		0	2	0
GO:2000818	negative regulation of myoblast proliferation	Biological Process	ENSRNOG00000011306|Myod1	1	863	2	20328	0.5	0.0831072	ns	0.283546	ns	ENSRNOG00000011306|Myod1	1		0	2	0
GO:0001830	trophectodermal cell fate commitment	Biological Process	ENSRNOG00000005608|Tead4	1	863	2	20328	0.5	0.0831072	ns	0.283546	ns		0	ENSRNOG00000005608|Tead4	1	2	-1.41421
GO:0071962	mitotic sister chromatid cohesion, centromeric	Biological Process	ENSRNOG00000039017|Naa50	1	863	2	20328	0.5	0.0831072	ns	0.283546	ns	ENSRNOG00000039017|Naa50	1		0	2	0
GO:0005314	high-affinity L-glutamate transmembrane transporter activity	Molecular Function	ENSRNOG00000014816|Slc1a1	1	863	2	20328	0.5	0.0831072	ns	0.283546	ns		0	ENSRNOG00000014816|Slc1a1	1	2	0
GO:0015501	glutamate:sodium symporter activity	Molecular Function	ENSRNOG00000014816|Slc1a1	1	863	2	20328	0.5	0.0831072	ns	0.283546	ns		0	ENSRNOG00000014816|Slc1a1	1	2	0
GO:0033229	cysteine transmembrane transporter activity	Molecular Function	ENSRNOG00000014816|Slc1a1	1	863	2	20328	0.5	0.0831072	ns	0.283546	ns		0	ENSRNOG00000014816|Slc1a1	1	2	0
GO:0042883	cysteine transport	Biological Process	ENSRNOG00000014816|Slc1a1	1	863	2	20328	0.5	0.0831072	ns	0.283546	ns		0	ENSRNOG00000014816|Slc1a1	1	2	0
GO:0051938	L-glutamate import	Biological Process	ENSRNOG00000014816|Slc1a1	1	863	2	20328	0.5	0.0831072	ns	0.283546	ns		0	ENSRNOG00000014816|Slc1a1	1	2	0
GO:0072347	response to anesthetic	Biological Process	ENSRNOG00000014816|Slc1a1	1	863	2	20328	0.5	0.0831072	ns	0.283546	ns		0	ENSRNOG00000014816|Slc1a1	1	2	-1.41421
GO:1903712	cysteine transmembrane transport	Biological Process	ENSRNOG00000014816|Slc1a1	1	863	2	20328	0.5	0.0831072	ns	0.283546	ns		0	ENSRNOG00000014816|Slc1a1	1	2	0
GO:1990708	conditioned place preference	Biological Process	ENSRNOG00000014816|Slc1a1	1	863	2	20328	0.5	0.0831072	ns	0.283546	ns		0	ENSRNOG00000014816|Slc1a1	1	2	0
GO:0051309	female meiosis chromosome separation	Biological Process	ENSRNOG00000012051|Ncaph	1	863	2	20328	0.5	0.0831072	ns	0.283546	ns		0	ENSRNOG00000012051|Ncaph	1	2	0
GO:2000373	positive regulation of DNA topoisomerase (ATP-hydrolyzing) activity	Biological Process	ENSRNOG00000012051|Ncaph	1	863	2	20328	0.5	0.0831072	ns	0.283546	ns		0	ENSRNOG00000012051|Ncaph	1	2	0
GO:0005863	striated muscle myosin thick filament	Cellular Component	ENSRNOG00000012307|Mybpc3	1	863	2	20328	0.5	0.0831072	ns	0.283546	ns	ENSRNOG00000012307|Mybpc3	1		0	2	1.41421
GO:0031904	endosome lumen	Cellular Component	ENSRNOG00000007650|Cd63	1	863	2	20328	0.5	0.0831072	ns	0.283546	ns	ENSRNOG00000007650|Cd63	1		0	2	1.41421
GO:2000314	negative regulation of fibroblast growth factor receptor signaling pathway involved in neural plate anterior/posterior pattern formation	Biological Process	ENSRNOG00000053084|Fuz	1	863	2	20328	0.5	0.0831072	ns	0.283546	ns	ENSRNOG00000053084|Fuz	1		0	2	1.41421
GO:0003062	regulation of heart rate by chemical signal	Biological Process	ENSRNOG00000003463|Srebf1	1	863	2	20328	0.5	0.0831072	ns	0.283546	ns	ENSRNOG00000003463|Srebf1	1		0	1	1
GO:0010712	regulation of collagen metabolic process	Biological Process	ENSRNOG00000002382|Mfap4	1	863	2	20328	0.5	0.0831072	ns	0.283546	ns		0	ENSRNOG00000002382|Mfap4	1	2	0
GO:0035173	histone kinase activity	Molecular Function	ENSRNOG00000000632|Cdk1	1	863	2	20328	0.5	0.0831072	ns	0.283546	ns		0	ENSRNOG00000000632|Cdk1	1	2	0
GO:0097125	cyclin B1-CDK1 complex	Cellular Component	ENSRNOG00000000632|Cdk1	1	863	2	20328	0.5	0.0831072	ns	0.283546	ns		0	ENSRNOG00000000632|Cdk1	1	2	-1.41421
GO:0097472	cyclin-dependent protein kinase activity	Molecular Function	ENSRNOG00000000632|Cdk1	1	863	2	20328	0.5	0.0831072	ns	0.283546	ns		0	ENSRNOG00000000632|Cdk1	1	2	0
GO:1903006	positive regulation of protein K63-linked deubiquitination	Biological Process	ENSRNOG00000013023|Nop53	1	863	2	20328	0.5	0.0831072	ns	0.283546	ns	ENSRNOG00000013023|Nop53	1		0	2	1.41421
GO:0008458	carnitine O-octanoyltransferase activity	Molecular Function	ENSRNOG00000006779|Crot	1	863	2	20328	0.5	0.0831072	ns	0.283546	ns	ENSRNOG00000006779|Crot	1		0	2	1.41421
GO:0047750	cholestenol delta-isomerase activity	Molecular Function	ENSRNOG00000014659|Ebpl	1	863	2	20328	0.5	0.0831072	ns	0.283546	ns	ENSRNOG00000014659|Ebpl	1		0	2	1.41421
GO:0003365	establishment of cell polarity involved in ameboidal cell migration	Biological Process	ENSRNOG00000008487|Amotl2	1	863	2	20328	0.5	0.0831072	ns	0.283546	ns	ENSRNOG00000008487|Amotl2	1		0	2	0
GO:0097363	protein O-acetylglucosaminyltransferase activity	Molecular Function	ENSRNOG00000019492|Pomgnt2	1	863	2	20328	0.5	0.0831072	ns	0.283546	ns	ENSRNOG00000019492|Pomgnt2	1		0	2	1.41421
GO:0010193	response to ozone	Biological Process	ENSRNOG00000012458|Cyp2e1	1	863	2	20328	0.5	0.0831072	ns	0.283546	ns	ENSRNOG00000012458|Cyp2e1	1		0	2	1.41421
GO:0016509	long-chain-3-hydroxyacyl-CoA dehydrogenase activity	Molecular Function	ENSRNOG00000001770|Ehhadh	1	863	2	20328	0.5	0.0831072	ns	0.283546	ns	ENSRNOG00000001770|Ehhadh	1		0	2	0
GO:0004647	L-phosphoserine phosphatase activity	Molecular Function	ENSRNOG00000011518|Dusp26	1	863	2	20328	0.5	0.0831072	ns	0.283546	ns	ENSRNOG00000011518|Dusp26	1		0	2	1.41421
GO:0032349	positive regulation of aldosterone biosynthetic process	Biological Process	ENSRNOG00000013166|Wnt4	1	863	2	20328	0.5	0.0831072	ns	0.283546	ns	ENSRNOG00000013166|Wnt4	1		0	2	1.41421
GO:0060126	somatotropin secreting cell differentiation	Biological Process	ENSRNOG00000013166|Wnt4	1	863	2	20328	0.5	0.0831072	ns	0.283546	ns	ENSRNOG00000013166|Wnt4	1		0	1	1
GO:0072033	renal vesicle formation	Biological Process	ENSRNOG00000013166|Wnt4	1	863	2	20328	0.5	0.0831072	ns	0.283546	ns	ENSRNOG00000013166|Wnt4	1		0	2	1.41421
GO:0072174	metanephric tubule formation	Biological Process	ENSRNOG00000013166|Wnt4	1	863	2	20328	0.5	0.0831072	ns	0.283546	ns	ENSRNOG00000013166|Wnt4	1		0	2	0
GO:2000019	negative regulation of male gonad development	Biological Process	ENSRNOG00000013166|Wnt4	1	863	2	20328	0.5	0.0831072	ns	0.283546	ns	ENSRNOG00000013166|Wnt4	1		0	2	1.41421
GO:2000225	negative regulation of testosterone biosynthetic process	Biological Process	ENSRNOG00000013166|Wnt4	1	863	2	20328	0.5	0.0831072	ns	0.283546	ns	ENSRNOG00000013166|Wnt4	1		0	1	1
GO:0045026	plasma membrane fusion	Biological Process	ENSRNOG00000006142|Mymk	1	863	2	20328	0.5	0.0831072	ns	0.283546	ns		0	ENSRNOG00000006142|Mymk	1	2	-1.41421
GO:0000320	re-entry into mitotic cell cycle	Biological Process	ENSRNOG00000007483|Ccnf	1	863	2	20328	0.5	0.0831072	ns	0.283546	ns		0	ENSRNOG00000007483|Ccnf	1	2	-1.41421
GO:0002666	positive regulation of T cell tolerance induction	Biological Process	ENSRNOG00000011702|Foxp3	1	863	2	20328	0.5	0.0831072	ns	0.283546	ns	ENSRNOG00000011702|Foxp3	1		0	2	1.41421
GO:0002667	regulation of T cell anergy	Biological Process	ENSRNOG00000011702|Foxp3	1	863	2	20328	0.5	0.0831072	ns	0.283546	ns	ENSRNOG00000011702|Foxp3	1		0	2	0
GO:0014045	establishment of endothelial blood-brain barrier	Biological Process	ENSRNOG00000011702|Foxp3	1	863	2	20328	0.5	0.0831072	ns	0.283546	ns	ENSRNOG00000011702|Foxp3	1		0	2	1.41421
GO:2000570	positive regulation of T-helper 2 cell activation	Biological Process	ENSRNOG00000019057|Prkcq	1	863	2	20328	0.5	0.0831072	ns	0.283546	ns	ENSRNOG00000019057|Prkcq	1		0	1	1
GO:0004611	phosphoenolpyruvate carboxykinase activity	Molecular Function	ENSRNOG00000028616|Pck1	1	863	2	20328	0.5	0.0831072	ns	0.283546	ns	ENSRNOG00000028616|Pck1	1		0	2	1.41421
GO:0004613	phosphoenolpyruvate carboxykinase (GTP) activity	Molecular Function	ENSRNOG00000028616|Pck1	1	863	2	20328	0.5	0.0831072	ns	0.283546	ns	ENSRNOG00000028616|Pck1	1		0	2	1.41421
GO:0000818	MIS12/MIND type complex	Cellular Component	ENSRNOG00000006236|Dsn1	1	863	2	20328	0.5	0.0831072	ns	0.283546	ns		0	ENSRNOG00000006236|Dsn1	1	2	-1.41421
GO:0000941	inner kinetochore	Cellular Component	ENSRNOG00000006236|Dsn1	1	863	2	20328	0.5	0.0831072	ns	0.283546	ns		0	ENSRNOG00000006236|Dsn1	1	2	0
GO:0006850	mitochondrial pyruvate transmembrane transport	Biological Process	ENSRNOG00000012415|Mpc1	1	863	2	20328	0.5	0.0831072	ns	0.283546	ns		0	ENSRNOG00000012415|Mpc1	1	2	-1.41421
GO:0099122	RNA polymerase II C-terminal domain binding	Molecular Function	ENSRNOG00000016870|Pcif1	1	863	2	20328	0.5	0.0831072	ns	0.283546	ns	ENSRNOG00000016870|Pcif1	1		0	2	1.41421
GO:0071855	neuropeptide receptor binding	Molecular Function	ENSRNOG00000008176|Nppa	1	863	2	20328	0.5	0.0831072	ns	0.283546	ns	ENSRNOG00000008176|Nppa	1		0	1	1
GO:1903766	positive regulation of potassium ion export across plasma membrane	Biological Process	ENSRNOG00000008176|Nppa	1	863	2	20328	0.5	0.0831072	ns	0.283546	ns	ENSRNOG00000008176|Nppa	1		0	2	1.41421
GO:0008410	CoA-transferase activity	Molecular Function	ENSRNOG00000043094|Oxct1	1	863	2	20328	0.5	0.0831072	ns	0.283546	ns		0	ENSRNOG00000043094|Oxct1	1	2	0
GO:0046952	ketone body catabolic process	Biological Process	ENSRNOG00000043094|Oxct1	1	863	2	20328	0.5	0.0831072	ns	0.283546	ns		0	ENSRNOG00000043094|Oxct1	1	2	-1.41421
GO:0008940	nitrate reductase activity	Molecular Function	ENSRNOG00000004101|Marc1	1	863	2	20328	0.5	0.0831072	ns	0.283546	ns	ENSRNOG00000004101|Marc1	1		0	2	0
GO:0016661	oxidoreductase activity, acting on other nitrogenous compounds as donors	Molecular Function	ENSRNOG00000004101|Marc1	1	863	2	20328	0.5	0.0831072	ns	0.283546	ns	ENSRNOG00000004101|Marc1	1		0	2	0
GO:0042126	nitrate metabolic process	Biological Process	ENSRNOG00000004101|Marc1	1	863	2	20328	0.5	0.0831072	ns	0.283546	ns	ENSRNOG00000004101|Marc1	1		0	2	0
GO:0042492	gamma-delta T cell differentiation	Biological Process	ENSRNOG00000013927|Jag2	1	863	2	20328	0.5	0.0831072	ns	0.283546	ns	ENSRNOG00000013927|Jag2	1		0	2	1.41421
GO:0072555	17-beta-ketosteroid reductase activity	Molecular Function	ENSRNOG00000027891|Dhrs11	1	863	2	20328	0.5	0.0831072	ns	0.283546	ns		0	ENSRNOG00000027891|Dhrs11	1	1	-1
GO:0032849	positive regulation of cellular pH reduction	Biological Process	ENSRNOG00000009629|Car2	1	863	2	20328	0.5	0.0831072	ns	0.283546	ns		0	ENSRNOG00000009629|Car2	1	1	-1
GO:2001150	positive regulation of dipeptide transmembrane transport	Biological Process	ENSRNOG00000009629|Car2	1	863	2	20328	0.5	0.0831072	ns	0.283546	ns		0	ENSRNOG00000009629|Car2	1	2	0
GO:0070080	titin Z domain binding	Molecular Function	ENSRNOG00000017833|Actn2	1	863	2	20328	0.5	0.0831072	ns	0.283546	ns		0	ENSRNOG00000017833|Actn2	1	1	-1
GO:1903542	negative regulation of exosomal secretion	Biological Process	ENSRNOG00000049484|Atp9a	1	863	2	20328	0.5	0.0831072	ns	0.283546	ns	ENSRNOG00000049484|Atp9a	1		0	2	1.41421
GO:0048858	cell projection morphogenesis	Biological Process	ENSRNOG00000018681|Nes	1	863	2	20328	0.5	0.0831072	ns	0.283546	ns		0	ENSRNOG00000018681|Nes	1	2	0
GO:0051648	vesicle localization	Biological Process	ENSRNOG00000008296|Tpgs1	1	863	2	20328	0.5	0.0831072	ns	0.283546	ns	ENSRNOG00000008296|Tpgs1	1		0	2	1.41421
GO:0097278	complement-dependent cytotoxicity	Biological Process	ENSRNOG00000046834|C3	1	863	2	20328	0.5	0.0831072	ns	0.283546	ns	ENSRNOG00000046834|C3	1		0	2	1.41421
GO:1905114	obsolete cell surface receptor signaling pathway involved in cell-cell signaling	Biological Process	ENSRNOG00000046834|C3	1	863	2	20328	0.5	0.0831072	ns	0.283546	ns	ENSRNOG00000046834|C3	1		0	2	1.41421
GO:0042278	purine nucleoside metabolic process	Biological Process	ENSRNOG00000021174|Macrod1	1	863	2	20328	0.5	0.0831072	ns	0.283546	ns	ENSRNOG00000021174|Macrod1	1		0	2	1.41421
GO:0140291	peptidyl-glutamate ADP-deribosylation	Biological Process	ENSRNOG00000021174|Macrod1	1	863	2	20328	0.5	0.0831072	ns	0.283546	ns	ENSRNOG00000021174|Macrod1	1		0	2	1.41421
GO:0140293	ADP-ribosylglutamate hydrolase activity	Molecular Function	ENSRNOG00000021174|Macrod1	1	863	2	20328	0.5	0.0831072	ns	0.283546	ns	ENSRNOG00000021174|Macrod1	1		0	2	1.41421
GO:0035812	renal sodium excretion	Biological Process	ENSRNOG00000053285|Mllt6	1	863	2	20328	0.5	0.0831072	ns	0.283546	ns	ENSRNOG00000053285|Mllt6	1		0	2	1.41421
GO:0036359	renal potassium excretion	Biological Process	ENSRNOG00000053285|Mllt6	1	863	2	20328	0.5	0.0831072	ns	0.283546	ns	ENSRNOG00000053285|Mllt6	1		0	2	1.41421
GO:0071641	negative regulation of macrophage inflammatory protein 1 alpha production	Biological Process	ENSRNOG00000004763|Sirpa	1	863	2	20328	0.5	0.0831072	ns	0.283546	ns	ENSRNOG00000004763|Sirpa	1		0	2	0
GO:0033961	cis-stilbene-oxide hydrolase activity	Molecular Function	ENSRNOG00000003515|Ephx1	1	863	2	20328	0.5	0.0831072	ns	0.283546	ns	ENSRNOG00000003515|Ephx1	1		0	1	1
GO:0004704	obsolete NF-kappaB-inducing kinase activity	Molecular Function	ENSRNOG00000003278|Map3k14	1	863	2	20328	0.5	0.0831072	ns	0.283546	ns	ENSRNOG00000003278|Map3k14	1		0	2	1.41421
GO:0090144	mitochondrial nucleoid organization	Biological Process	ENSRNOG00000028356|Chchd10	1	863	2	20328	0.5	0.0831072	ns	0.283546	ns	ENSRNOG00000028356|Chchd10	1		0	1	1
GO:0032493	response to bacterial lipoprotein	Biological Process	ENSRNOG00000002161|Tlr6	1	863	2	20328	0.5	0.0831072	ns	0.283546	ns		0	ENSRNOG00000002161|Tlr6	1	2	0
GO:0035355	Toll-like receptor 2-Toll-like receptor 6 protein complex	Cellular Component	ENSRNOG00000002161|Tlr6	1	863	2	20328	0.5	0.0831072	ns	0.283546	ns		0	ENSRNOG00000002161|Tlr6	1	2	0
GO:0042496	detection of diacyl bacterial lipopeptide	Biological Process	ENSRNOG00000002161|Tlr6	1	863	2	20328	0.5	0.0831072	ns	0.283546	ns		0	ENSRNOG00000002161|Tlr6	1	2	0
GO:0042498	diacyl lipopeptide binding	Molecular Function	ENSRNOG00000002161|Tlr6	1	863	2	20328	0.5	0.0831072	ns	0.283546	ns		0	ENSRNOG00000002161|Tlr6	1	2	0
GO:0046943	carboxylic acid transmembrane transporter activity	Molecular Function	ENSRNOG00000022305|Abcc1	1	863	2	20328	0.5	0.0831072	ns	0.283546	ns	ENSRNOG00000022305|Abcc1	1		0	2	1.41421
GO:1904172	positive regulation of bleb assembly	Biological Process	ENSRNOG00000014343|Anln	1	863	2	20328	0.5	0.0831072	ns	0.283546	ns		0	ENSRNOG00000014343|Anln	1	2	0
GO:0019826	oxygen sensor activity	Molecular Function	ENSRNOG00000020947|Egln2	1	863	2	20328	0.5	0.0831072	ns	0.283546	ns	ENSRNOG00000020947|Egln2	1		0	2	0
GO:0098582	innate vocalization behavior	Biological Process	ENSRNOG00000054508|Foxp2	1	863	2	20328	0.5	0.0831072	ns	0.283546	ns	ENSRNOG00000054508|Foxp2	1		0	2	1.41421
GO:0005289	high-affinity L-arginine transmembrane transporter activity	Molecular Function	ENSRNOG00000011016|Slc7a2	1	863	2	20328	0.5	0.0831072	ns	0.283546	ns	ENSRNOG00000011016|Slc7a2	1		0	2	1.41421
GO:0005292	high-affinity lysine transmembrane transporter activity	Molecular Function	ENSRNOG00000011016|Slc7a2	1	863	2	20328	0.5	0.0831072	ns	0.283546	ns	ENSRNOG00000011016|Slc7a2	1		0	2	1.41421
GO:0097639	L-lysine import across plasma membrane	Biological Process	ENSRNOG00000011016|Slc7a2	1	863	2	20328	0.5	0.0831072	ns	0.283546	ns	ENSRNOG00000011016|Slc7a2	1		0	2	1.41421
GO:0097640	L-ornithine import across plasma membrane	Biological Process	ENSRNOG00000011016|Slc7a2	1	863	2	20328	0.5	0.0831072	ns	0.283546	ns	ENSRNOG00000011016|Slc7a2	1		0	2	1.41421
GO:1902023	L-arginine transmembrane transport	Biological Process	ENSRNOG00000011016|Slc7a2	1	863	2	20328	0.5	0.0831072	ns	0.283546	ns	ENSRNOG00000011016|Slc7a2	1		0	2	1.41421
GO:0004657	proline dehydrogenase activity	Molecular Function	ENSRNOG00000000281|Prodh1	1	863	2	20328	0.5	0.0831072	ns	0.283546	ns	ENSRNOG00000000281|Prodh1	1		0	2	0
GO:0035545	determination of left/right asymmetry in nervous system	Biological Process	ENSRNOG00000005451|Dnah11	1	863	2	20328	0.5	0.0831072	ns	0.283546	ns		0	ENSRNOG00000005451|Dnah11	1	2	0
GO:0097728	9+0 motile cilium	Cellular Component	ENSRNOG00000005451|Dnah11	1	863	2	20328	0.5	0.0831072	ns	0.283546	ns		0	ENSRNOG00000005451|Dnah11	1	2	-1.41421
GO:2000765	regulation of cytoplasmic translation	Biological Process	ENSRNOG00000036833|Zfp385a	1	863	2	20328	0.5	0.0831072	ns	0.283546	ns	ENSRNOG00000036833|Zfp385a	1		0	2	1.41421
GO:0097059	CNTFR-CLCF1 complex	Cellular Component	ENSRNOG00000047307|Cntfr	1	863	2	20328	0.5	0.0831072	ns	0.283546	ns	ENSRNOG00000047307|Cntfr	1		0	2	1.41421
GO:0016243	regulation of autophagosome size	Biological Process	ENSRNOG00000008052|Atp13a2	1	863	2	20328	0.5	0.0831072	ns	0.283546	ns	ENSRNOG00000008052|Atp13a2	1		0	2	1.41421
GO:1905123	regulation of glucosylceramidase activity	Biological Process	ENSRNOG00000008052|Atp13a2	1	863	2	20328	0.5	0.0831072	ns	0.283546	ns	ENSRNOG00000008052|Atp13a2	1		0	2	0
GO:1905165	regulation of lysosomal protein catabolic process	Biological Process	ENSRNOG00000008052|Atp13a2	1	863	2	20328	0.5	0.0831072	ns	0.283546	ns	ENSRNOG00000008052|Atp13a2	1		0	2	0
GO:0070602	regulation of centromeric sister chromatid cohesion	Biological Process	ENSRNOG00000055010|Axin2	1	863	2	20328	0.5	0.0831072	ns	0.283546	ns	ENSRNOG00000055010|Axin2	1		0	2	1.41421
GO:0018916	nitrobenzene metabolic process	Biological Process	ENSRNOG00000018937|Gstm7	1	863	2	20328	0.5	0.0831072	ns	0.283546	ns	ENSRNOG00000018937|Gstm7	1		0	2	1.41421
GO:0060183	apelin receptor signaling pathway	Biological Process	ENSRNOG00000009227|Aplnr	1	863	2	20328	0.5	0.0831072	ns	0.283546	ns		0	ENSRNOG00000009227|Aplnr	1	2	-1.41421
GO:1901342	regulation of vasculature development	Biological Process	ENSRNOG00000021750|Id1	1	863	2	20328	0.5	0.0831072	ns	0.283546	ns	ENSRNOG00000021750|Id1	1		0	2	0
GO:0097513	myosin II filament	Cellular Component	ENSRNOG00000020014|Myh14	1	863	2	20328	0.5	0.0831072	ns	0.283546	ns	ENSRNOG00000020014|Myh14	1		0	2	0
GO:0072111	cell proliferation involved in kidney development	Biological Process	ENSRNOG00000004210|Osr1	1	863	2	20328	0.5	0.0831072	ns	0.283546	ns	ENSRNOG00000004210|Osr1	1		0	2	0
GO:0072180	mesonephric duct morphogenesis	Biological Process	ENSRNOG00000004210|Osr1	1	863	2	20328	0.5	0.0831072	ns	0.283546	ns	ENSRNOG00000004210|Osr1	1		0	2	0
GO:0072208	metanephric smooth muscle tissue development	Biological Process	ENSRNOG00000004210|Osr1	1	863	2	20328	0.5	0.0831072	ns	0.283546	ns	ENSRNOG00000004210|Osr1	1		0	2	0
GO:0072239	metanephric glomerulus vasculature development	Biological Process	ENSRNOG00000004210|Osr1	1	863	2	20328	0.5	0.0831072	ns	0.283546	ns	ENSRNOG00000004210|Osr1	1		0	2	0
GO:0072268	pattern specification involved in metanephros development	Biological Process	ENSRNOG00000004210|Osr1	1	863	2	20328	0.5	0.0831072	ns	0.283546	ns	ENSRNOG00000004210|Osr1	1		0	1	1
GO:1905408	negative regulation of creatine transmembrane transporter activity	Biological Process	ENSRNOG00000004210|Osr1	1	863	2	20328	0.5	0.0831072	ns	0.283546	ns	ENSRNOG00000004210|Osr1	1		0	2	1.41421
GO:0021855	hypothalamus cell migration	Biological Process	ENSRNOG00000010681|Pitx2	1	863	2	20328	0.5	0.0831072	ns	0.283546	ns	ENSRNOG00000010681|Pitx2	1		0	1	1
GO:0060577	pulmonary vein morphogenesis	Biological Process	ENSRNOG00000010681|Pitx2	1	863	2	20328	0.5	0.0831072	ns	0.283546	ns	ENSRNOG00000010681|Pitx2	1		0	2	1.41421
GO:0061325	cell proliferation involved in outflow tract morphogenesis	Biological Process	ENSRNOG00000010681|Pitx2	1	863	2	20328	0.5	0.0831072	ns	0.283546	ns	ENSRNOG00000010681|Pitx2	1		0	2	1.41421
GO:0099044	vesicle tethering to endoplasmic reticulum	Biological Process	ENSRNOG00000042044|Stard3	1	863	2	20328	0.5	0.0831072	ns	0.283546	ns	ENSRNOG00000042044|Stard3	1		0	2	1.41421
GO:0021602	cranial nerve morphogenesis	Biological Process	ENSRNOG00000056940|Cited2	1	863	2	20328	0.5	0.0831072	ns	0.283546	ns	ENSRNOG00000056940|Cited2	1		0	2	1.41421
GO:0061428	negative regulation of transcription from RNA polymerase II promoter in response to hypoxia	Biological Process	ENSRNOG00000056940|Cited2	1	863	2	20328	0.5	0.0831072	ns	0.283546	ns	ENSRNOG00000056940|Cited2	1		0	2	1.41421
GO:1900164	obsolete nodal signaling pathway involved in determination of lateral mesoderm left/right asymmetry	Biological Process	ENSRNOG00000056940|Cited2	1	863	2	20328	0.5	0.0831072	ns	0.283546	ns	ENSRNOG00000056940|Cited2	1		0	2	0
GO:0034124	regulation of MyD88-dependent toll-like receptor signaling pathway	Biological Process	ENSRNOG00000017414|Irf7	1	863	2	20328	0.5	0.0831072	ns	0.283546	ns		0	ENSRNOG00000017414|Irf7	1	2	0
GO:0021762	substantia nigra development	Biological Process	ENSRNOG00000017392|Fgf2	1	863	2	20328	0.5	0.0831072	ns	0.283546	ns	ENSRNOG00000017392|Fgf2	1		0	2	1.41421
GO:0042660	positive regulation of cell fate specification	Biological Process	ENSRNOG00000017392|Fgf2	1	863	2	20328	0.5	0.0831072	ns	0.283546	ns	ENSRNOG00000017392|Fgf2	1		0	2	1.41421
GO:0060978	angiogenesis involved in coronary vascular morphogenesis	Biological Process	ENSRNOG00000017392|Fgf2	1	863	2	20328	0.5	0.0831072	ns	0.283546	ns	ENSRNOG00000017392|Fgf2	1		0	2	0
GO:1902748	positive regulation of lens fiber cell differentiation	Biological Process	ENSRNOG00000017392|Fgf2	1	863	2	20328	0.5	0.0831072	ns	0.283546	ns	ENSRNOG00000017392|Fgf2	1		0	2	1.41421
GO:1905278	positive regulation of epithelial tube formation	Biological Process	ENSRNOG00000017392|Fgf2	1	863	2	20328	0.5	0.0831072	ns	0.283546	ns	ENSRNOG00000017392|Fgf2	1		0	2	1.41421
GO:0032057	negative regulation of translational initiation in response to stress	Biological Process	ENSRNOG00000017801|Atf4	1	863	2	20328	0.5	0.0831072	ns	0.283546	ns	ENSRNOG00000017801|Atf4	1		0	2	0
GO:1990590	ATF1-ATF4 transcription factor complex	Cellular Component	ENSRNOG00000017801|Atf4	1	863	2	20328	0.5	0.0831072	ns	0.283546	ns	ENSRNOG00000017801|Atf4	1		0	2	1.41421
GO:1990617	CHOP-ATF4 complex	Cellular Component	ENSRNOG00000017801|Atf4	1	863	2	20328	0.5	0.0831072	ns	0.283546	ns	ENSRNOG00000017801|Atf4	1		0	2	1.41421
GO:0003960	NADPH:quinone reductase activity	Molecular Function	ENSRNOG00000005177|Tp53i3	1	863	2	20328	0.5	0.0831072	ns	0.283546	ns		0	ENSRNOG00000005177|Tp53i3	1	2	0
GO:0005607	laminin-2 complex	Cellular Component	ENSRNOG00000005678|Lamb1	1	863	2	20328	0.5	0.0831072	ns	0.283546	ns		0	ENSRNOG00000005678|Lamb1	1	2	-1.41421
GO:0001018	mitochondrial promoter sequence-specific DNA binding	Molecular Function	ENSRNOG00000024879|Polrmt	1	863	2	20328	0.5	0.0831072	ns	0.283546	ns	ENSRNOG00000024879|Polrmt	1		0	2	1.41421
GO:0061928	glutathione specific gamma-glutamylcyclotransferase activity	Molecular Function	ENSRNOG00000014387|Chac1	1	863	2	20328	0.5	0.0831072	ns	0.283546	ns		0	ENSRNOG00000014387|Chac1	1	2	0
GO:0070194	synaptonemal complex disassembly	Biological Process	ENSRNOG00000018815|Plk1	1	863	2	20328	0.5	0.0831072	ns	0.283546	ns		0	ENSRNOG00000018815|Plk1	1	2	-1.41421
GO:1904776	regulation of protein localization to cell cortex	Biological Process	ENSRNOG00000018815|Plk1	1	863	2	20328	0.5	0.0831072	ns	0.283546	ns		0	ENSRNOG00000018815|Plk1	1	2	0
GO:0021644	vagus nerve morphogenesis	Biological Process	ENSRNOG00000001892|Tbx1	1	863	2	20328	0.5	0.0831072	ns	0.283546	ns	ENSRNOG00000001892|Tbx1	1		0	2	1.41421
GO:0042693	muscle cell fate commitment	Biological Process	ENSRNOG00000001892|Tbx1	1	863	2	20328	0.5	0.0831072	ns	0.283546	ns	ENSRNOG00000001892|Tbx1	1		0	2	1.41421
GO:0071600	otic vesicle morphogenesis	Biological Process	ENSRNOG00000001892|Tbx1	1	863	2	20328	0.5	0.0831072	ns	0.283546	ns	ENSRNOG00000001892|Tbx1	1		0	2	1.41421
GO:0097152	mesenchymal cell apoptotic process	Biological Process	ENSRNOG00000001892|Tbx1	1	863	2	20328	0.5	0.0831072	ns	0.283546	ns	ENSRNOG00000001892|Tbx1	1		0	2	1.41421
GO:2001037	positive regulation of tongue muscle cell differentiation	Biological Process	ENSRNOG00000001892|Tbx1	1	863	2	20328	0.5	0.0831072	ns	0.283546	ns	ENSRNOG00000001892|Tbx1	1		0	2	1.41421
GO:0001543	ovarian follicle rupture	Biological Process	ENSRNOG00000001585|Nrip1	1	863	2	20328	0.5	0.0831072	ns	0.283546	ns	ENSRNOG00000001585|Nrip1	1		0	2	0
GO:0045720	negative regulation of integrin biosynthetic process	Biological Process	ENSRNOG00000005639|Ar	1	863	2	20328	0.5	0.0831072	ns	0.283546	ns	ENSRNOG00000005639|Ar	1		0	2	1.41421
GO:0048638	regulation of developmental growth	Biological Process	ENSRNOG00000005639|Ar	1	863	2	20328	0.5	0.0831072	ns	0.283546	ns	ENSRNOG00000005639|Ar	1		0	2	1.41421
GO:0060599	lateral sprouting involved in mammary gland duct morphogenesis	Biological Process	ENSRNOG00000005639|Ar	1	863	2	20328	0.5	0.0831072	ns	0.283546	ns	ENSRNOG00000005639|Ar	1		0	2	0
GO:0060685	regulation of prostatic bud formation	Biological Process	ENSRNOG00000005639|Ar	1	863	2	20328	0.5	0.0831072	ns	0.283546	ns	ENSRNOG00000005639|Ar	1		0	2	1.41421
GO:0070974	POU domain binding	Molecular Function	ENSRNOG00000005639|Ar	1	863	2	20328	0.5	0.0831072	ns	0.283546	ns	ENSRNOG00000005639|Ar	1		0	1	1
GO:0021759	globus pallidus development	Biological Process	ENSRNOG00000053562|Arx	1	863	2	20328	0.5	0.0831072	ns	0.283546	ns	ENSRNOG00000053562|Arx	1		0	1	1
GO:0006867	asparagine transport	Biological Process	ENSRNOG00000016827|Slc38a3	1	863	2	20328	0.5	0.0831072	ns	0.283546	ns		0	ENSRNOG00000016827|Slc38a3	1	2	-1.41421
GO:0010694	positive regulation of alkaline phosphatase activity	Biological Process	ENSRNOG00000052873|Npnt	1	863	2	20328	0.5	0.0831072	ns	0.283546	ns		0	ENSRNOG00000052873|Npnt	1	2	-1.41421
GO:0030485	smooth muscle contractile fiber	Cellular Component	ENSRNOG00000052873|Npnt	1	863	2	20328	0.5	0.0831072	ns	0.283546	ns		0	ENSRNOG00000052873|Npnt	1	2	0
GO:0097195	pilomotor reflex	Biological Process	ENSRNOG00000052873|Npnt	1	863	2	20328	0.5	0.0831072	ns	0.283546	ns		0	ENSRNOG00000052873|Npnt	1	2	-1.41421
GO:0031943	regulation of glucocorticoid metabolic process	Biological Process	ENSRNOG00000019798|Stub1	1	863	2	20328	0.5	0.0831072	ns	0.283546	ns	ENSRNOG00000019798|Stub1	1		0	1	1
GO:0035992	tendon formation	Biological Process	ENSRNOG00000021812|Scx	1	863	2	20328	0.5	0.0831072	ns	0.283546	ns	ENSRNOG00000021812|Scx	1		0	2	1.41421
GO:0021693	cerebellar Purkinje cell layer structural organization	Biological Process	ENSRNOG00000037211|Kif14	1	863	2	20328	0.5	0.0831072	ns	0.283546	ns		0	ENSRNOG00000037211|Kif14	1	2	-1.41421
GO:0032487	regulation of Rap protein signal transduction	Biological Process	ENSRNOG00000037211|Kif14	1	863	2	20328	0.5	0.0831072	ns	0.283546	ns		0	ENSRNOG00000037211|Kif14	1	2	-1.41421
GO:0097149	centralspindlin complex	Cellular Component	ENSRNOG00000049033|Racgap1	1	863	2	20328	0.5	0.0831072	ns	0.283546	ns		0	ENSRNOG00000049033|Racgap1	1	2	-1.41421
GO:0035963	cellular response to interleukin-13	Biological Process	ENSRNOG00000019183|Alox15	1	863	2	20328	0.5	0.0831072	ns	0.283546	ns		0	ENSRNOG00000019183|Alox15	1	2	0
GO:0016520	growth hormone-releasing hormone receptor activity	Molecular Function	ENSRNOG00000011808|Ghrhr	1	863	2	20328	0.5	0.0831072	ns	0.283546	ns		0	ENSRNOG00000011808|Ghrhr	1	1	-1
GO:0043567	regulation of insulin-like growth factor receptor signaling pathway	Biological Process	ENSRNOG00000011808|Ghrhr	1	863	2	20328	0.5	0.0831072	ns	0.283546	ns		0	ENSRNOG00000011808|Ghrhr	1	2	0
GO:0004123	cystathionine gamma-lyase activity	Molecular Function	ENSRNOG00000010658|LOC103691744	1	863	2	20328	0.5	0.0831072	ns	0.283546	ns		0	ENSRNOG00000010658|LOC103691744	1	2	-1.41421
GO:0044540	L-cystine L-cysteine-lyase (deaminating)	Molecular Function	ENSRNOG00000010658|LOC103691744	1	863	2	20328	0.5	0.0831072	ns	0.283546	ns		0	ENSRNOG00000010658|LOC103691744	1	2	-1.41421
GO:0080146	L-cysteine desulfhydrase activity	Molecular Function	ENSRNOG00000010658|LOC103691744	1	863	2	20328	0.5	0.0831072	ns	0.283546	ns		0	ENSRNOG00000010658|LOC103691744	1	2	-1.41421
GO:0050436	microfibril binding	Molecular Function	ENSRNOG00000027742|Adamtsl2	1	863	2	20328	0.5	0.0831072	ns	0.283546	ns		0	ENSRNOG00000027742|Adamtsl2	1	2	0
GO:0001791	IgM binding	Molecular Function	ENSRNOG00000020837|Cd300lg	1	863	2	20328	0.5	0.0831072	ns	0.283546	ns	ENSRNOG00000020837|Cd300lg	1		0	2	1.41421
GO:0003868	4-hydroxyphenylpyruvate dioxygenase activity	Molecular Function	ENSRNOG00000001338|Hpd	1	863	2	20328	0.5	0.0831072	ns	0.283546	ns	ENSRNOG00000001338|Hpd	1		0	2	0
GO:0016701	oxidoreductase activity, acting on single donors with incorporation of molecular oxygen	Molecular Function	ENSRNOG00000001338|Hpd	1	863	2	20328	0.5	0.0831072	ns	0.283546	ns	ENSRNOG00000001338|Hpd	1		0	2	0
GO:1990092	calcium-dependent self proteolysis	Biological Process	ENSRNOG00000003468|Capn8	1	863	2	20328	0.5	0.0831072	ns	0.283546	ns		0	ENSRNOG00000003468|Capn8	1	2	0
GO:0051882	mitochondrial depolarization	Biological Process	ENSRNOG00000013300|Atp5if1	1	863	2	20328	0.5	0.0831072	ns	0.283546	ns	ENSRNOG00000013300|Atp5if1	1		0	2	1.41421
GO:1903578	regulation of ATP metabolic process	Biological Process	ENSRNOG00000013300|Atp5if1	1	863	2	20328	0.5	0.0831072	ns	0.283546	ns	ENSRNOG00000013300|Atp5if1	1		0	2	0
GO:0007352	zygotic specification of dorsal/ventral axis	Biological Process	ENSRNOG00000009173|Smad6	1	863	2	20328	0.5	0.0831072	ns	0.283546	ns	ENSRNOG00000009173|Smad6	1		0	2	1.41421
GO:0036146	cellular response to mycotoxin	Biological Process	ENSRNOG00000062030|Cers1	1	863	2	20328	0.5	0.0831072	ns	0.283546	ns	ENSRNOG00000062030|Cers1	1		0	2	1.41421
GO:0070418	DNA-dependent protein kinase complex	Cellular Component	ENSRNOG00000020161|Zbtb7a	1	863	2	20328	0.5	0.0831072	ns	0.283546	ns	ENSRNOG00000020161|Zbtb7a	1		0	2	1.41421
GO:2000677	regulation of transcription regulatory region DNA binding	Biological Process	ENSRNOG00000020161|Zbtb7a	1	863	2	20328	0.5	0.0831072	ns	0.283546	ns	ENSRNOG00000020161|Zbtb7a	1		0	2	0
GO:0044546	NLRP3 inflammasome complex assembly	Biological Process	ENSRNOG00000003480|Aim2	1	863	2	20328	0.5	0.0831072	ns	0.283546	ns	ENSRNOG00000003480|Aim2	1		0	2	1.41421
GO:0090403	oxidative stress-induced premature senescence	Biological Process	ENSRNOG00000005781|Wnt16	1	863	2	20328	0.5	0.0831072	ns	0.283546	ns	ENSRNOG00000005781|Wnt16	1		0	2	0
GO:0044715	8-oxo-dGDP phosphatase activity	Molecular Function	ENSRNOG00000011831|Nudt18	1	863	2	20328	0.5	0.0831072	ns	0.283546	ns	ENSRNOG00000011831|Nudt18	1		0	2	0
GO:0046712	GDP catabolic process	Biological Process	ENSRNOG00000011831|Nudt18	1	863	2	20328	0.5	0.0831072	ns	0.283546	ns	ENSRNOG00000011831|Nudt18	1		0	2	1.41421
GO:0001787	natural killer cell proliferation	Biological Process	ENSRNOG00000059073|Slamf1	1	863	2	20328	0.5	0.0831072	ns	0.283546	ns		0	ENSRNOG00000059073|Slamf1	1	2	-1.41421
GO:0002277	myeloid dendritic cell activation involved in immune response	Biological Process	ENSRNOG00000059073|Slamf1	1	863	2	20328	0.5	0.0831072	ns	0.283546	ns		0	ENSRNOG00000059073|Slamf1	1	2	0
GO:0031338	regulation of vesicle fusion	Biological Process	ENSRNOG00000059073|Slamf1	1	863	2	20328	0.5	0.0831072	ns	0.283546	ns		0	ENSRNOG00000059073|Slamf1	1	2	-1.41421
GO:0046649	lymphocyte activation	Biological Process	ENSRNOG00000059073|Slamf1	1	863	2	20328	0.5	0.0831072	ns	0.283546	ns		0	ENSRNOG00000059073|Slamf1	1	2	0
GO:2000349	negative regulation of CD40 signaling pathway	Biological Process	ENSRNOG00000059073|Slamf1	1	863	2	20328	0.5	0.0831072	ns	0.283546	ns		0	ENSRNOG00000059073|Slamf1	1	2	0
GO:0000939	inner kinetochore	Cellular Component	ENSRNOG00000032178|Cenpa	1	863	2	20328	0.5	0.0831072	ns	0.283546	ns		0	ENSRNOG00000032178|Cenpa	1	2	-1.41421
GO:1990889	H4K20me3 modified histone binding	Molecular Function	ENSRNOG00000022623|Ttll12	1	863	2	20328	0.5	0.0831072	ns	0.283546	ns	ENSRNOG00000022623|Ttll12	1		0	2	1.41421
GO:0045218	zonula adherens maintenance	Biological Process	ENSRNOG00000014087|Kifc3	1	863	2	20328	0.5	0.0831072	ns	0.283546	ns	ENSRNOG00000014087|Kifc3	1		0	2	1.41421
GO:0050692	DNA binding domain binding	Molecular Function	ENSRNOG00000009446|Rxra	1	863	2	20328	0.5	0.0831072	ns	0.283546	ns	ENSRNOG00000009446|Rxra	1		0	2	0
GO:0001716	L-amino-acid oxidase activity	Molecular Function	ENSRNOG00000020148|Il4i1	1	863	2	20328	0.5	0.0831072	ns	0.283546	ns	ENSRNOG00000020148|Il4i1	1		0	2	1.41421
GO:0009063	amino acid catabolic process	Biological Process	ENSRNOG00000020148|Il4i1	1	863	2	20328	0.5	0.0831072	ns	0.283546	ns	ENSRNOG00000020148|Il4i1	1		0	2	1.41421
GO:1905403	negative regulation of activated CD8-positive, alpha-beta T cell apoptotic process	Biological Process	ENSRNOG00000008209|St3gal1	1	863	2	20328	0.5	0.0831072	ns	0.283546	ns	ENSRNOG00000008209|St3gal1	1		0	2	0
GO:0036373	L-fucose mutarotase activity	Molecular Function	ENSRNOG00000047000|Fuom	1	863	2	20328	0.5	0.0831072	ns	0.283546	ns		0	ENSRNOG00000047000|Fuom	1	2	-1.41421
GO:0060180	female mating behavior	Biological Process	ENSRNOG00000047000|Fuom	1	863	2	20328	0.5	0.0831072	ns	0.283546	ns		0	ENSRNOG00000047000|Fuom	1	2	-1.41421
GO:1903817	negative regulation of voltage-gated potassium channel activity	Biological Process	ENSRNOG00000056697|Kcnab1	1	863	2	20328	0.5	0.0831072	ns	0.283546	ns		0	ENSRNOG00000056697|Kcnab1	1	2	-1.41421
GO:0015820	leucine transport	Biological Process	ENSRNOG00000014311|Slc7a8	1	863	2	20328	0.5	0.0831072	ns	0.283546	ns		0	ENSRNOG00000014311|Slc7a8	1	2	0
GO:0034635	glutathione transport	Biological Process	ENSRNOG00000007743|Mgst1	1	863	2	20328	0.5	0.0831072	ns	0.283546	ns	ENSRNOG00000007743|Mgst1	1		0	2	1.41421
GO:0098942	retrograde trans-synaptic signaling by trans-synaptic protein complex	Biological Process	ENSRNOG00000011203|Farp1	1	863	2	20328	0.5	0.0831072	ns	0.283546	ns	ENSRNOG00000011203|Farp1	1		0	2	0
GO:0072534	perineuronal net	Cellular Component	ENSRNOG00000006030|Ptprz1	1	863	2	20328	0.5	0.0831072	ns	0.283546	ns		0	ENSRNOG00000006030|Ptprz1	1	2	0
GO:0002944	cyclin K-CDK12 complex	Cellular Component	ENSRNOG00000006985|Ccnk	1	863	2	20328	0.5	0.0831072	ns	0.283546	ns	ENSRNOG00000006985|Ccnk	1		0	2	0
GO:0002945	cyclin K-CDK13 complex	Cellular Component	ENSRNOG00000006985|Ccnk	1	863	2	20328	0.5	0.0831072	ns	0.283546	ns	ENSRNOG00000006985|Ccnk	1		0	2	1.41421
GO:0072750	cellular response to leptomycin B	Biological Process	ENSRNOG00000026124|Id3	1	863	2	20328	0.5	0.0831072	ns	0.283546	ns	ENSRNOG00000026124|Id3	1		0	2	1.41421
GO:0004067	asparaginase activity	Molecular Function	ENSRNOG00000020202|Asrgl1	1	863	2	20328	0.5	0.0831072	ns	0.283546	ns	ENSRNOG00000020202|Asrgl1	1		0	2	0
GO:0008043	intracellular ferritin complex	Cellular Component	ENSRNOG00000031506|Ftl1	1	863	2	20328	0.5	0.0831072	ns	0.283546	ns	ENSRNOG00000031506|Ftl1	1		0	2	1.41421
GO:0007147	female meiosis II	Biological Process	ENSRNOG00000054474|Mastl	1	863	2	20328	0.5	0.0831072	ns	0.283546	ns		0	ENSRNOG00000054474|Mastl	1	1	-1
GO:0099638	endosome to plasma membrane protein transport	Biological Process	ENSRNOG00000022239|Trarg1	1	863	2	20328	0.5	0.0831072	ns	0.283546	ns	ENSRNOG00000022239|Trarg1	1		0	2	1.41421
GO:0002432	granuloma formation	Biological Process	ENSRNOG00000057347|Cebpb	1	863	2	20328	0.5	0.0831072	ns	0.283546	ns	ENSRNOG00000057347|Cebpb	1		0	2	0
GO:0035711	T-helper 1 cell activation	Biological Process	ENSRNOG00000057347|Cebpb	1	863	2	20328	0.5	0.0831072	ns	0.283546	ns	ENSRNOG00000057347|Cebpb	1		0	2	1.41421
GO:0036488	CHOP-C/EBP complex	Cellular Component	ENSRNOG00000057347|Cebpb	1	863	2	20328	0.5	0.0831072	ns	0.283546	ns	ENSRNOG00000057347|Cebpb	1		0	2	1.41421
GO:1904977	lymphatic endothelial cell migration	Biological Process	ENSRNOG00000021207|Lgals12	1	863	2	20328	0.5	0.0831072	ns	0.283546	ns	ENSRNOG00000021207|Lgals12	1		0	2	0
GO:0034263	positive regulation of autophagy in response to ER overload	Biological Process	ENSRNOG00000012439|Bid	1	863	2	20328	0.5	0.0831072	ns	0.283546	ns	ENSRNOG00000012439|Bid	1		0	2	0
GO:0003418	growth plate cartilage chondrocyte differentiation	Biological Process	ENSRNOG00000018854|Nppc	1	863	2	20328	0.5	0.0831072	ns	0.283546	ns	ENSRNOG00000018854|Nppc	1		0	2	0
GO:0003419	growth plate cartilage chondrocyte proliferation	Biological Process	ENSRNOG00000018854|Nppc	1	863	2	20328	0.5	0.0831072	ns	0.283546	ns	ENSRNOG00000018854|Nppc	1		0	2	0
GO:0051447	negative regulation of meiotic cell cycle	Biological Process	ENSRNOG00000018854|Nppc	1	863	2	20328	0.5	0.0831072	ns	0.283546	ns	ENSRNOG00000018854|Nppc	1		0	2	1.41421
GO:0017057	6-phosphogluconolactonase activity	Molecular Function	ENSRNOG00000018326|Pgls	1	863	2	20328	0.5	0.0831072	ns	0.283546	ns	ENSRNOG00000018326|Pgls	1		0	2	1.41421
GO:1905523	positive regulation of macrophage migration	Biological Process	ENSRNOG00000010947|Mmp14	1	863	2	20328	0.5	0.0831072	ns	0.283546	ns		0	ENSRNOG00000010947|Mmp14	1	2	-1.41421
GO:0034739	histone H4K16 deacetylase activity	Molecular Function	ENSRNOG00000004158|Hdac9	1	863	2	20328	0.5	0.0831072	ns	0.283546	ns	ENSRNOG00000004158|Hdac9	1		0	2	0
GO:1901475	pyruvate transmembrane transport	Biological Process	ENSRNOG00000018748|Slc16a11	1	863	2	20328	0.5	0.0831072	ns	0.283546	ns	ENSRNOG00000018748|Slc16a11	1		0	2	1.41421
GO:0038098	sequestering of BMP from receptor via BMP binding	Biological Process	ENSRNOG00000003616|Grem2	1	863	2	20328	0.5	0.0831072	ns	0.283546	ns	ENSRNOG00000003616|Grem2	1		0	2	1.41421
GO:0003415	chondrocyte hypertrophy	Biological Process	ENSRNOG00000002607|Sox9	1	863	2	20328	0.5	0.0831072	ns	0.283546	ns	ENSRNOG00000002607|Sox9	1		0	2	1.41421
GO:0019100	male germ-line sex determination	Biological Process	ENSRNOG00000002607|Sox9	1	863	2	20328	0.5	0.0831072	ns	0.283546	ns	ENSRNOG00000002607|Sox9	1		0	2	1.41421
GO:0035622	intrahepatic bile duct development	Biological Process	ENSRNOG00000002607|Sox9	1	863	2	20328	0.5	0.0831072	ns	0.283546	ns	ENSRNOG00000002607|Sox9	1		0	2	1.41421
GO:0060221	retinal rod cell differentiation	Biological Process	ENSRNOG00000002607|Sox9	1	863	2	20328	0.5	0.0831072	ns	0.283546	ns	ENSRNOG00000002607|Sox9	1		0	2	0
GO:0060532	bronchus cartilage development	Biological Process	ENSRNOG00000002607|Sox9	1	863	2	20328	0.5	0.0831072	ns	0.283546	ns	ENSRNOG00000002607|Sox9	1		0	2	1.41421
GO:0061145	lung smooth muscle development	Biological Process	ENSRNOG00000002607|Sox9	1	863	2	20328	0.5	0.0831072	ns	0.283546	ns	ENSRNOG00000002607|Sox9	1		0	2	1.41421
GO:1904864	negative regulation of beta-catenin-TCF complex assembly	Biological Process	ENSRNOG00000002607|Sox9	1	863	2	20328	0.5	0.0831072	ns	0.283546	ns	ENSRNOG00000002607|Sox9	1		0	2	1.41421
GO:1905786	positive regulation of anaphase-promoting complex-dependent catabolic process	Biological Process	ENSRNOG00000028415|Cdc20	1	863	2	20328	0.5	0.0831072	ns	0.283546	ns		0	ENSRNOG00000028415|Cdc20	1	2	0
GO:0015881	creatine transmembrane transport	Biological Process	ENSRNOG00000021916|Slc16a12	1	863	2	20328	0.5	0.0831072	ns	0.283546	ns		0	ENSRNOG00000021916|Slc16a12	1	2	0
GO:0044843	cell cycle G1/S phase transition	Biological Process	ENSRNOG00000015423|Ccna2	1	863	2	20328	0.5	0.0831072	ns	0.283546	ns		0	ENSRNOG00000015423|Ccna2	1	2	0
GO:1905049	negative regulation of metallopeptidase activity	Biological Process	ENSRNOG00000010208|Timp1	1	863	2	20328	0.5	0.0831072	ns	0.283546	ns		0	ENSRNOG00000010208|Timp1	1	2	-1.41421
GO:1901383	negative regulation of chorionic trophoblast cell proliferation	Biological Process	ENSRNOG00000004828|Acvr1c	1	863	2	20328	0.5	0.0831072	ns	0.283546	ns	ENSRNOG00000004828|Acvr1c	1		0	2	0
GO:0050682	AF-2 domain binding	Molecular Function	ENSRNOG00000014065|Zfp653	1	863	2	20328	0.5	0.0831072	ns	0.283546	ns	ENSRNOG00000014065|Zfp653	1		0	2	0
GO:0006021	inositol biosynthetic process	Biological Process	ENSRNOG00000018516|Impa2	1	863	2	20328	0.5	0.0831072	ns	0.283546	ns	ENSRNOG00000018516|Impa2	1		0	2	1.41421
GO:0008934	inositol monophosphate 1-phosphatase activity	Molecular Function	ENSRNOG00000018516|Impa2	1	863	2	20328	0.5	0.0831072	ns	0.283546	ns	ENSRNOG00000018516|Impa2	1		0	2	0
GO:0052833	inositol monophosphate 4-phosphatase activity	Molecular Function	ENSRNOG00000018516|Impa2	1	863	2	20328	0.5	0.0831072	ns	0.283546	ns	ENSRNOG00000018516|Impa2	1		0	2	1.41421
GO:0052834	inositol monophosphate phosphatase activity	Molecular Function	ENSRNOG00000018516|Impa2	1	863	2	20328	0.5	0.0831072	ns	0.283546	ns	ENSRNOG00000018516|Impa2	1		0	2	0
GO:0016062	adaptation of rhodopsin mediated signaling	Biological Process	ENSRNOG00000054770|Rdh11	1	863	2	20328	0.5	0.0831072	ns	0.283546	ns	ENSRNOG00000054770|Rdh11	1		0	1	1
GO:0033721	aldehyde dehydrogenase (NADP+) activity	Molecular Function	ENSRNOG00000054770|Rdh11	1	863	2	20328	0.5	0.0831072	ns	0.283546	ns	ENSRNOG00000054770|Rdh11	1		0	2	0
GO:0004421	hydroxymethylglutaryl-CoA synthase activity	Molecular Function	ENSRNOG00000019120|Hmgcs2	1	863	2	20328	0.5	0.0831072	ns	0.283546	ns	ENSRNOG00000019120|Hmgcs2	1		0	2	0
GO:0010142	farnesyl diphosphate biosynthetic process, mevalonate pathway	Biological Process	ENSRNOG00000019120|Hmgcs2	1	863	2	20328	0.5	0.0831072	ns	0.283546	ns	ENSRNOG00000019120|Hmgcs2	1		0	2	0
GO:0015920	lipopolysaccharide transport	Biological Process	ENSRNOG00000014532|Lbp	1	863	2	20328	0.5	0.0831072	ns	0.283546	ns		0	ENSRNOG00000014532|Lbp	1	2	0
GO:0008612	peptidyl-lysine modification to peptidyl-hypusine	Biological Process	ENSRNOG00000004259|Dohh	1	863	2	20328	0.5	0.0831072	ns	0.283546	ns	ENSRNOG00000004259|Dohh	1		0	2	1.41421
GO:0021571	rhombomere 5 development	Biological Process	ENSRNOG00000016037|Mafb	1	863	2	20328	0.5	0.0831072	ns	0.283546	ns	ENSRNOG00000016037|Mafb	1		0	1	1
GO:0035284	brain segmentation	Biological Process	ENSRNOG00000016037|Mafb	1	863	2	20328	0.5	0.0831072	ns	0.283546	ns	ENSRNOG00000016037|Mafb	1		0	2	1.41421
GO:0018549	methanethiol oxidase activity	Molecular Function	ENSRNOG00000053812|LOC103689947	1	863	2	20328	0.5	0.0831072	ns	0.283546	ns	ENSRNOG00000053812|LOC103689947	1		0	2	1.41421
GO:0002253	activation of immune response	Biological Process	ENSRNOG00000014124|Nod2	1	863	2	20328	0.5	0.0831072	ns	0.283546	ns		0	ENSRNOG00000014124|Nod2	1	2	0
GO:0032701	negative regulation of interleukin-18 production	Biological Process	ENSRNOG00000014124|Nod2	1	863	2	20328	0.5	0.0831072	ns	0.283546	ns		0	ENSRNOG00000014124|Nod2	1	2	0
GO:2000363	positive regulation of prostaglandin-E synthase activity	Biological Process	ENSRNOG00000014124|Nod2	1	863	2	20328	0.5	0.0831072	ns	0.283546	ns		0	ENSRNOG00000014124|Nod2	1	2	0
GO:0061193	taste bud development	Biological Process	ENSRNOG00000020783|Ntf4	1	863	2	20328	0.5	0.0831072	ns	0.283546	ns	ENSRNOG00000020783|Ntf4	1		0	2	0
GO:0002790	peptide secretion	Biological Process	ENSRNOG00000018126|Abca1	1	863	2	20328	0.5	0.0831072	ns	0.283546	ns	ENSRNOG00000018126|Abca1	1		0	2	0
GO:0034188	apolipoprotein A-I receptor activity	Molecular Function	ENSRNOG00000018126|Abca1	1	863	2	20328	0.5	0.0831072	ns	0.283546	ns	ENSRNOG00000018126|Abca1	1		0	2	1.41421
GO:0090556	phosphatidylserine floppase activity	Molecular Function	ENSRNOG00000018126|Abca1	1	863	2	20328	0.5	0.0831072	ns	0.283546	ns	ENSRNOG00000018126|Abca1	1		0	2	1.41421
GO:0102797	obsolete geranial:oxygen oxidoreductase activity	Molecular Function	ENSRNOG00000015354|Aox1	1	863	2	20328	0.5	0.0831072	ns	0.283546	ns	ENSRNOG00000015354|Aox1	1		0	2	0
GO:0102798	obsolete heptaldehyde:oxygen oxidoreductase activity	Molecular Function	ENSRNOG00000015354|Aox1	1	863	2	20328	0.5	0.0831072	ns	0.283546	ns	ENSRNOG00000015354|Aox1	1		0	2	0
GO:0035813	regulation of renal sodium excretion	Biological Process	ENSRNOG00000002302|Corin	1	863	2	20328	0.5	0.0831072	ns	0.283546	ns	ENSRNOG00000002302|Corin	1		0	2	0
GO:0004112	cyclic-nucleotide phosphodiesterase activity	Molecular Function	ENSRNOG00000014443|Pde5a	1	863	2	20328	0.5	0.0831072	ns	0.283546	ns		0	ENSRNOG00000014443|Pde5a	1	2	-1.41421
GO:0010749	regulation of nitric oxide mediated signal transduction	Biological Process	ENSRNOG00000014443|Pde5a	1	863	2	20328	0.5	0.0831072	ns	0.283546	ns		0	ENSRNOG00000014443|Pde5a	1	2	0
GO:0060282	positive regulation of oocyte development	Biological Process	ENSRNOG00000014443|Pde5a	1	863	2	20328	0.5	0.0831072	ns	0.283546	ns		0	ENSRNOG00000014443|Pde5a	1	2	0
GO:0032707	negative regulation of interleukin-23 production	Biological Process	ENSRNOG00000010522|Tlr4	1	863	2	20328	0.5	0.0831072	ns	0.283546	ns		0	ENSRNOG00000010522|Tlr4	1	2	0
GO:1903974	positive regulation of cellular response to macrophage colony-stimulating factor stimulus	Biological Process	ENSRNOG00000010522|Tlr4	1	863	2	20328	0.5	0.0831072	ns	0.283546	ns		0	ENSRNOG00000010522|Tlr4	1	2	0
GO:1904466	positive regulation of matrix metallopeptidase secretion	Biological Process	ENSRNOG00000010522|Tlr4	1	863	2	20328	0.5	0.0831072	ns	0.283546	ns		0	ENSRNOG00000010522|Tlr4	1	2	0
GO:0060721	regulation of spongiotrophoblast cell proliferation	Biological Process	ENSRNOG00000008880|Nrk	1	863	2	20328	0.5	0.0831072	ns	0.283546	ns		0	ENSRNOG00000008880|Nrk	1	1	-1
GO:0090619	meiotic spindle pole	Cellular Component	ENSRNOG00000025378|Ccdc155	1	863	2	20328	0.5	0.0831072	ns	0.283546	ns		0	ENSRNOG00000025378|Ccdc155	1	2	0
GO:0033065	Rad51C-XRCC3 complex	Cellular Component	ENSRNOG00000012141|Xrcc3	1	863	2	20328	0.5	0.0831072	ns	0.283546	ns	ENSRNOG00000012141|Xrcc3	1		0	2	1.41421
GO:0071140	resolution of mitotic recombination intermediates	Biological Process	ENSRNOG00000012141|Xrcc3	1	863	2	20328	0.5	0.0831072	ns	0.283546	ns	ENSRNOG00000012141|Xrcc3	1		0	2	0
GO:0090737	telomere maintenance via telomere trimming	Biological Process	ENSRNOG00000012141|Xrcc3	1	863	2	20328	0.5	0.0831072	ns	0.283546	ns	ENSRNOG00000012141|Xrcc3	1		0	2	0
GO:0070741	response to interleukin-6	Biological Process	ENSRNOG00000053272|Chi3l1	1	863	2	20328	0.5	0.0831072	ns	0.283546	ns	ENSRNOG00000053272|Chi3l1	1		0	2	0
GO:2000852	regulation of corticosterone secretion	Biological Process	ENSRNOG00000012686|Pomc	1	863	2	20328	0.5	0.0831072	ns	0.283546	ns	ENSRNOG00000012686|Pomc	1		0	1	1
GO:0031708	endothelin B receptor binding	Molecular Function	ENSRNOG00000009390|Edn2	1	863	2	20328	0.5	0.0831072	ns	0.283546	ns	ENSRNOG00000009390|Edn2	1		0	2	1.41421
GO:0001788	antibody-dependent cellular cytotoxicity	Biological Process	ENSRNOG00000049422|LOC108348047	1	863	2	20328	0.5	0.0831072	ns	0.283546	ns		0	ENSRNOG00000049422|LOC108348047	1	2	0
GO:0001820	serotonin secretion	Biological Process	ENSRNOG00000049422|LOC108348047	1	863	2	20328	0.5	0.0831072	ns	0.283546	ns		0	ENSRNOG00000049422|LOC108348047	1	2	-1.41421
GO:0007624	ultradian rhythm	Biological Process	ENSRNOG00000030622|Enox2	1	863	2	20328	0.5	0.0831072	ns	0.283546	ns	ENSRNOG00000030622|Enox2	1		0	2	1.41421
GO:0005518	collagen binding	Molecular Function	ENSRNOG00000012840|Sparc, ENSRNOG00000014426|Lox, ENSRNOG00000002461|Nid1, ENSRNOG00000001254|Col6a2, ENSRNOG00000001249|Col6a1	5	863	55	20328	0.0909	0.0832541	ns	0.283582	ns		0	ENSRNOG00000012840|Sparc, ENSRNOG00000014426|Lox, ENSRNOG00000002461|Nid1, ENSRNOG00000001254|Col6a2, ENSRNOG00000001249|Col6a1	5	53	0.137361
GO:0007611	learning or memory	Biological Process	ENSRNOG00000014816|Slc1a1, ENSRNOG00000005451|Dnah11, ENSRNOG00000036833|Zfp385a, ENSRNOG00000029871|Slc8a3, ENSRNOG00000006030|Ptprz1	5	863	55	20328	0.0909	0.0832541	ns	0.283582	ns	ENSRNOG00000036833|Zfp385a, ENSRNOG00000029871|Slc8a3	2	ENSRNOG00000014816|Slc1a1, ENSRNOG00000005451|Dnah11, ENSRNOG00000006030|Ptprz1	3	50	3.11127
GO:0001937	negative regulation of endothelial cell proliferation	Biological Process	ENSRNOG00000012840|Sparc, ENSRNOG00000010457|Vash1, ENSRNOG00000013300|Atp5if1	3	863	25	20328	0.12	0.0877632	ns	0.297813	ns	ENSRNOG00000013300|Atp5if1	1	ENSRNOG00000012840|Sparc, ENSRNOG00000010457|Vash1	2	24	-1.22474
GO:0032753	positive regulation of interleukin-4 production	Biological Process	ENSRNOG00000011702|Foxp3, ENSRNOG00000019057|Prkcq, ENSRNOG00000057347|Cebpb	3	863	25	20328	0.12	0.0877632	ns	0.297813	ns	ENSRNOG00000011702|Foxp3, ENSRNOG00000019057|Prkcq, ENSRNOG00000057347|Cebpb	3		0	20	2.68328
GO:0017080	sodium channel regulator activity	Molecular Function	ENSRNOG00000014882|Fgf11, ENSRNOG00000021067|Fxyd7, ENSRNOG00000011425|Ptpn3	3	863	25	20328	0.12	0.0877632	ns	0.297813	ns	ENSRNOG00000011425|Ptpn3	1	ENSRNOG00000014882|Fgf11, ENSRNOG00000021067|Fxyd7	2	23	-1.4596
GO:0005721	pericentric heterochromatin	Cellular Component	ENSRNOG00000015921|Esco2, ENSRNOG00000032178|Cenpa, ENSRNOG00000057284|Cenpb	3	863	25	20328	0.12	0.0877632	ns	0.297813	ns	ENSRNOG00000057284|Cenpb	1	ENSRNOG00000015921|Esco2, ENSRNOG00000032178|Cenpa	2	24	-0.408248
GO:0032922	circadian regulation of gene expression	Biological Process	ENSRNOG00000060615|Rai1, ENSRNOG00000021750|Id1, ENSRNOG00000018413|Per3, ENSRNOG00000017801|Atf4, ENSRNOG00000001585|Nrip1	5	863	56	20328	0.0893	0.0883942	ns	0.297813	ns	ENSRNOG00000060615|Rai1, ENSRNOG00000021750|Id1, ENSRNOG00000018413|Per3, ENSRNOG00000017801|Atf4, ENSRNOG00000001585|Nrip1	5		0	53	2.88457
GO:0060048	cardiac muscle contraction	Biological Process	ENSRNOG00000008536|Actc1, ENSRNOG00000018250|Tnni3, ENSRNOG00000025757|Myh6, ENSRNOG00000025350|Ppp1r13l	4	863	40	20328	0.1	0.0884481	ns	0.297813	ns	ENSRNOG00000018250|Tnni3, ENSRNOG00000025757|Myh6, ENSRNOG00000025350|Ppp1r13l	3	ENSRNOG00000008536|Actc1	1	39	1.76141
GO:0001102	RNA polymerase II-specific DNA-binding transcription factor binding	Molecular Function	ENSRNOG00000011306|Myod1, ENSRNOG00000011518|Dusp26, ENSRNOG00000051499|Tcf3, ENSRNOG00000056940|Cited2	4	863	40	20328	0.1	0.0884481	ns	0.297813	ns	ENSRNOG00000011306|Myod1, ENSRNOG00000011518|Dusp26, ENSRNOG00000051499|Tcf3, ENSRNOG00000056940|Cited2	4		0	35	3.88771
GO:0055093	response to hyperoxia	Biological Process	ENSRNOG00000019500|Cyp1a1, ENSRNOG00000003897|Col1a1	2	863	12	20328	0.1667	0.0896517	ns	0.297813	ns	ENSRNOG00000019500|Cyp1a1	1	ENSRNOG00000003897|Col1a1	1	12	-1.73205
GO:0060009	Sertoli cell development	Biological Process	ENSRNOG00000005195|Cst3, ENSRNOG00000002607|Sox9	2	863	12	20328	0.1667	0.0896517	ns	0.297813	ns	ENSRNOG00000005195|Cst3, ENSRNOG00000002607|Sox9	2		0	10	0
GO:0008276	protein methyltransferase activity	Molecular Function	ENSRNOG00000021132|Trmt112, ENSRNOG00000015458|Hemk1	2	863	12	20328	0.1667	0.0896517	ns	0.297813	ns	ENSRNOG00000021132|Trmt112, ENSRNOG00000015458|Hemk1	2		0	12	2.3094
GO:0015106	bicarbonate transmembrane transporter activity	Molecular Function	ENSRNOG00000029514|Slc26a9, ENSRNOG00000020951|Slc4a1	2	863	12	20328	0.1667	0.0896517	ns	0.297813	ns	ENSRNOG00000029514|Slc26a9	1	ENSRNOG00000020951|Slc4a1	1	12	0.57735
GO:0061709	reticulophagy	Biological Process	ENSRNOG00000057522|LOC103689968, ENSRNOG00000010589|Zfp622	2	863	12	20328	0.1667	0.0896517	ns	0.297813	ns		0	ENSRNOG00000057522|LOC103689968, ENSRNOG00000010589|Zfp622	2	12	0.57735
GO:0046688	response to copper ion	Biological Process	ENSRNOG00000016758|Loxl2, ENSRNOG00000000632|Cdk1	2	863	12	20328	0.1667	0.0896517	ns	0.297813	ns		0	ENSRNOG00000016758|Loxl2, ENSRNOG00000000632|Cdk1	2	11	-1.50756
GO:0001946	lymphangiogenesis	Biological Process	ENSRNOG00000003407|Ptpn14, ENSRNOG00000014477|Acvr2b	2	863	12	20328	0.1667	0.0896517	ns	0.297813	ns	ENSRNOG00000003407|Ptpn14, ENSRNOG00000014477|Acvr2b	2		0	12	1.1547
GO:0042417	dopamine metabolic process	Biological Process	ENSRNOG00000014816|Slc1a1, ENSRNOG00000005600|Nr4a2	2	863	12	20328	0.1667	0.0896517	ns	0.297813	ns	ENSRNOG00000005600|Nr4a2	1	ENSRNOG00000014816|Slc1a1	1	12	0.57735
GO:0006383	transcription by RNA polymerase III	Biological Process	ENSRNOG00000021209|Polr3gl, ENSRNOG00000004471|Polr3h	2	863	12	20328	0.1667	0.0896517	ns	0.297813	ns	ENSRNOG00000021209|Polr3gl, ENSRNOG00000004471|Polr3h	2		0	12	2.3094
GO:0061045	negative regulation of wound healing	Biological Process	ENSRNOG00000013166|Wnt4, ENSRNOG00000017392|Fgf2	2	863	12	20328	0.1667	0.0896517	ns	0.297813	ns	ENSRNOG00000013166|Wnt4, ENSRNOG00000017392|Fgf2	2		0	12	-0.57735
GO:0045277	respiratory chain complex IV	Cellular Component	ENSRNOG00000052701|Coa6, ENSRNOG00000021177|Cox8a	2	863	12	20328	0.1667	0.0896517	ns	0.297813	ns	ENSRNOG00000052701|Coa6, ENSRNOG00000021177|Cox8a	2		0	10	-1.89737
GO:0034116	positive regulation of heterotypic cell-cell adhesion	Biological Process	ENSRNOG00000000826|Flot1, ENSRNOG00000006604|Thy1	2	863	12	20328	0.1667	0.0896517	ns	0.297813	ns	ENSRNOG00000000826|Flot1	1	ENSRNOG00000006604|Thy1	1	9	1.66667
GO:0071498	cellular response to fluid shear stress	Biological Process	ENSRNOG00000009629|Car2, ENSRNOG00000014205|Klf2	2	863	12	20328	0.1667	0.0896517	ns	0.297813	ns	ENSRNOG00000014205|Klf2	1	ENSRNOG00000009629|Car2	1	11	0.301511
GO:0019228	neuronal action potential	Biological Process	ENSRNOG00000018286|Chrna1, ENSRNOG00000020014|Myh14	2	863	12	20328	0.1667	0.0896517	ns	0.297813	ns	ENSRNOG00000020014|Myh14	1	ENSRNOG00000018286|Chrna1	1	12	1.1547
GO:0043651	linoleic acid metabolic process	Biological Process	ENSRNOG00000018937|Gstm7, ENSRNOG00000019183|Alox15	2	863	12	20328	0.1667	0.0896517	ns	0.297813	ns	ENSRNOG00000018937|Gstm7	1	ENSRNOG00000019183|Alox15	1	8	1.41421
GO:0071168	protein localization to chromatin	Biological Process	ENSRNOG00000015921|Esco2, ENSRNOG00000018815|Plk1	2	863	12	20328	0.1667	0.0896517	ns	0.297813	ns		0	ENSRNOG00000015921|Esco2, ENSRNOG00000018815|Plk1	2	12	0.57735
GO:0030851	granulocyte differentiation	Biological Process	ENSRNOG00000056940|Cited2, ENSRNOG00000010918|Cebpa	2	863	12	20328	0.1667	0.0896517	ns	0.297813	ns	ENSRNOG00000056940|Cited2, ENSRNOG00000010918|Cebpa	2		0	11	2.11058
GO:0010955	negative regulation of protein processing	Biological Process	ENSRNOG00000050485|Gas1, ENSRNOG00000014387|Chac1	2	863	12	20328	0.1667	0.0896517	ns	0.297813	ns	ENSRNOG00000050485|Gas1	1	ENSRNOG00000014387|Chac1	1	12	0.57735
GO:0045987	positive regulation of smooth muscle contraction	Biological Process	ENSRNOG00000052873|Npnt, ENSRNOG00000009390|Edn2	2	863	12	20328	0.1667	0.0896517	ns	0.297813	ns	ENSRNOG00000009390|Edn2	1	ENSRNOG00000052873|Npnt	1	11	0.904534
GO:0045820	negative regulation of glycolytic process	Biological Process	ENSRNOG00000020372|Hdac4, ENSRNOG00000000827|Ier3	2	863	12	20328	0.1667	0.0896517	ns	0.297813	ns	ENSRNOG00000020372|Hdac4, ENSRNOG00000000827|Ier3	2		0	12	2.3094
GO:0006783	heme biosynthetic process	Biological Process	ENSRNOG00000013300|Atp5if1, ENSRNOG00000000167|Alas2	2	863	12	20328	0.1667	0.0896517	ns	0.297813	ns	ENSRNOG00000013300|Atp5if1	1	ENSRNOG00000000167|Alas2	1	11	0.904534
GO:0051382	kinetochore assembly	Biological Process	ENSRNOG00000032178|Cenpa, ENSRNOG00000009339|Cenpe	2	863	12	20328	0.1667	0.0896517	ns	0.297813	ns		0	ENSRNOG00000032178|Cenpa, ENSRNOG00000009339|Cenpe	2	12	-1.73205
GO:0089718	amino acid import across plasma membrane	Biological Process	ENSRNOG00000014311|Slc7a8, ENSRNOG00000057404|Slc47a1	2	863	12	20328	0.1667	0.0896517	ns	0.297813	ns	ENSRNOG00000057404|Slc47a1	1	ENSRNOG00000014311|Slc7a8	1	11	1.50756
GO:0010838	positive regulation of keratinocyte proliferation	Biological Process	ENSRNOG00000009425|Fgf7, ENSRNOG00000010522|Tlr4	2	863	12	20328	0.1667	0.0896517	ns	0.297813	ns	ENSRNOG00000009425|Fgf7	1	ENSRNOG00000010522|Tlr4	1	9	-0.333333
GO:0043235	receptor complex	Cellular Component	ENSRNOG00000013172|Nr1h3, ENSRNOG00000002161|Tlr6, ENSRNOG00000006934|Acvr1b, ENSRNOG00000001325|Il3ra, ENSRNOG00000014477|Acvr2b, ENSRNOG00000012098|Adcyap1r1, ENSRNOG00000009446|Rxra, ENSRNOG00000001622|Impg2, ENSRNOG00000010522|Tlr4, ENSRNOG00000014751|Ret, ENSRNOG00000016013|Gprc5b	11	863	164	20328	0.0671	0.0904116	ns	0.300097	ns	ENSRNOG00000013172|Nr1h3, ENSRNOG00000006934|Acvr1b, ENSRNOG00000001325|Il3ra, ENSRNOG00000014477|Acvr2b, ENSRNOG00000009446|Rxra, ENSRNOG00000016013|Gprc5b	6	ENSRNOG00000002161|Tlr6, ENSRNOG00000012098|Adcyap1r1, ENSRNOG00000001622|Impg2, ENSRNOG00000010522|Tlr4, ENSRNOG00000014751|Ret	5	148	2.95918
GO:0016477	cell migration	Biological Process	ENSRNOG00000002680|Lamc1, ENSRNOG00000006025|Lamb3, ENSRNOG00000018865|Adamts12, ENSRNOG00000007650|Cd63, ENSRNOG00000008749|Col5a1, ENSRNOG00000017155|Nck2, ENSRNOG00000005678|Lamb1, ENSRNOG00000025695|Tns3, ENSRNOG00000018646|Hbegf, ENSRNOG00000009334|Knstrn, ENSRNOG00000010701|Depdc1b, ENSRNOG00000010947|Mmp14, ENSRNOG00000061230|L1cam	13	863	203	20328	0.064	0.0925061	ns	0.306805	ns	ENSRNOG00000007650|Cd63, ENSRNOG00000017155|Nck2, ENSRNOG00000025695|Tns3, ENSRNOG00000061230|L1cam	4	ENSRNOG00000002680|Lamc1, ENSRNOG00000006025|Lamb3, ENSRNOG00000018865|Adamts12, ENSRNOG00000008749|Col5a1, ENSRNOG00000005678|Lamb1, ENSRNOG00000018646|Hbegf, ENSRNOG00000009334|Knstrn, ENSRNOG00000010701|Depdc1b, ENSRNOG00000010947|Mmp14	9	198	1.2792
GO:0019899	enzyme binding	Molecular Function	ENSRNOG00000019500|Cyp1a1, ENSRNOG00000053047|Top2a, ENSRNOG00000011306|Myod1, ENSRNOG00000012458|Cyp2e1, ENSRNOG00000001770|Ehhadh, ENSRNOG00000055010|Axin2, ENSRNOG00000018937|Gstm7, ENSRNOG00000005678|Lamb1, ENSRNOG00000005639|Ar, ENSRNOG00000019798|Stub1, ENSRNOG00000019568|Jund, ENSRNOG00000013300|Atp5if1, ENSRNOG00000014666|Tfeb, ENSRNOG00000009446|Rxra, ENSRNOG00000021092|Scnm1, ENSRNOG000…	19	863	322	20328	0.059	0.093498	ns	0.309847	ns	ENSRNOG00000019500|Cyp1a1, ENSRNOG00000011306|Myod1, ENSRNOG00000012458|Cyp2e1, ENSRNOG00000001770|Ehhadh, ENSRNOG00000055010|Axin2, ENSRNOG00000018937|Gstm7, ENSRNOG00000005639|Ar, ENSRNOG00000019798|Stub1, ENSRNOG00000019568|Jund, ENSRNOG00000013300|Atp5if1, ENSRNOG00000014666|Tfeb, ENSRNOG00000009446|Rxra, ENSRNOG00000021092|Scnm1, ENSRNOG00000015051|Golga7b	14	ENSRNOG00000053047|Top2a, ENSRNOG00000005678|Lamb1, ENSRNOG00000017981|Mcm10, ENSRNOG00000028415|Cdc20, ENSRNOG00000014124|Nod2	5	308	5.58407
GO:0048705	skeletal system morphogenesis	Biological Process	ENSRNOG00000009276|Schip1, ENSRNOG00000003897|Col1a1, ENSRNOG00000014477|Acvr2b, ENSRNOG00000033433|Csrnp1	4	863	41	20328	0.0976	0.0948894	ns	0.313708	ns	ENSRNOG00000014477|Acvr2b	1	ENSRNOG00000009276|Schip1, ENSRNOG00000003897|Col1a1, ENSRNOG00000033433|Csrnp1	3	40	0.948683
GO:0032731	positive regulation of interleukin-1 beta production	Biological Process	ENSRNOG00000003219|Trim16, ENSRNOG00000003480|Aim2, ENSRNOG00000014124|Nod2, ENSRNOG00000010522|Tlr4	4	863	41	20328	0.0976	0.0948894	ns	0.313708	ns	ENSRNOG00000003480|Aim2	1	ENSRNOG00000003219|Trim16, ENSRNOG00000014124|Nod2, ENSRNOG00000010522|Tlr4	3	38	1.62221
GO:0043406	positive regulation of MAP kinase activity	Biological Process	ENSRNOG00000017392|Fgf2, ENSRNOG00000021478|Tpd52l1, ENSRNOG00000014124|Nod2, ENSRNOG00000014443|Pde5a	4	863	41	20328	0.0976	0.0948894	ns	0.313708	ns	ENSRNOG00000017392|Fgf2, ENSRNOG00000021478|Tpd52l1	2	ENSRNOG00000014124|Nod2, ENSRNOG00000014443|Pde5a	2	40	0.632456
GO:0022604	regulation of cell morphogenesis	Biological Process	ENSRNOG00000012840|Sparc, ENSRNOG00000012420|Bcl9l, ENSRNOG00000027434|Fitm2	3	863	26	20328	0.1154	0.0962224	ns	0.315856	ns	ENSRNOG00000012420|Bcl9l	1	ENSRNOG00000012840|Sparc, ENSRNOG00000027434|Fitm2	2	25	0.6
GO:0007140	male meiotic nuclear division	Biological Process	ENSRNOG00000016706|Fanca, ENSRNOG00000005037|Kif18a, ENSRNOG00000023698|Tex14	3	863	26	20328	0.1154	0.0962224	ns	0.315856	ns	ENSRNOG00000016706|Fanca	1	ENSRNOG00000005037|Kif18a, ENSRNOG00000023698|Tex14	2	18	0.942809
GO:0001944	vasculature development	Biological Process	ENSRNOG00000013324|Cdh5, ENSRNOG00000009227|Aplnr, ENSRNOG00000056940|Cited2	3	863	26	20328	0.1154	0.0962224	ns	0.315856	ns	ENSRNOG00000056940|Cited2	1	ENSRNOG00000013324|Cdh5, ENSRNOG00000009227|Aplnr	2	26	2.35339
GO:0004860	protein kinase inhibitor activity	Molecular Function	ENSRNOG00000010235|Pkig, ENSRNOG00000003203|Hexim1, ENSRNOG00000016322|Camk2n1	3	863	26	20328	0.1154	0.0962224	ns	0.315856	ns	ENSRNOG00000010235|Pkig, ENSRNOG00000003203|Hexim1, ENSRNOG00000016322|Camk2n1	3		0	26	1.56893
GO:0006865	amino acid transport	Biological Process	ENSRNOG00000015442|Sfxn3, ENSRNOG00000011016|Slc7a2, ENSRNOG00000014311|Slc7a8	3	863	26	20328	0.1154	0.0962224	ns	0.315856	ns	ENSRNOG00000015442|Sfxn3, ENSRNOG00000011016|Slc7a2	2	ENSRNOG00000014311|Slc7a8	1	21	1.09109
GO:0019915	lipid storage	Biological Process	ENSRNOG00000027434|Fitm2, ENSRNOG00000001585|Nrip1, ENSRNOG00000004828|Acvr1c	3	863	26	20328	0.1154	0.0962224	ns	0.315856	ns	ENSRNOG00000001585|Nrip1, ENSRNOG00000004828|Acvr1c	2	ENSRNOG00000027434|Fitm2	1	25	2.6
GO:0042277	peptide binding	Molecular Function	ENSRNOG00000009227|Aplnr, ENSRNOG00000038999|RT1-A1, ENSRNOG00000009446|Rxra	3	863	26	20328	0.1154	0.0962224	ns	0.315856	ns	ENSRNOG00000038999|RT1-A1, ENSRNOG00000009446|Rxra	2	ENSRNOG00000009227|Aplnr	1	24	2.85774
GO:0005154	epidermal growth factor receptor binding	Molecular Function	ENSRNOG00000009028|Rnf126, ENSRNOG00000018646|Hbegf, ENSRNOG00000018953|Cblc	3	863	26	20328	0.1154	0.0962224	ns	0.315856	ns	ENSRNOG00000009028|Rnf126	1	ENSRNOG00000018646|Hbegf, ENSRNOG00000018953|Cblc	2	24	-0.408248
GO:0033613	DNA-binding transcription factor binding	Molecular Function	ENSRNOG00000020372|Hdac4, ENSRNOG00000020161|Zbtb7a, ENSRNOG00000016258|Zfp516	3	863	26	20328	0.1154	0.0962224	ns	0.315856	ns	ENSRNOG00000020372|Hdac4, ENSRNOG00000020161|Zbtb7a, ENSRNOG00000016258|Zfp516	3		0	26	2.35339
GO:0046983	protein dimerization activity	Molecular Function	ENSRNOG00000013408|Npas2, ENSRNOG00000011306|Myod1, ENSRNOG00000003463|Srebf1, ENSRNOG00000034078|Mxi1, ENSRNOG00000020400|Mef2b, ENSRNOG00000051499|Tcf3, ENSRNOG00000021750|Id1, ENSRNOG00000021812|Scx, ENSRNOG00000037600|Sim1, ENSRNOG00000014666|Tfeb, ENSRNOG00000026124|Id3	11	863	166	20328	0.0663	0.0963898	ns	0.316156	ns	ENSRNOG00000011306|Myod1, ENSRNOG00000003463|Srebf1, ENSRNOG00000034078|Mxi1, ENSRNOG00000020400|Mef2b, ENSRNOG00000051499|Tcf3, ENSRNOG00000021750|Id1, ENSRNOG00000021812|Scx, ENSRNOG00000037600|Sim1, ENSRNOG00000014666|Tfeb, ENSRNOG00000026124|Id3	10	ENSRNOG00000013408|Npas2	1	139	3.81685
GO:0055114	obsolete oxidation-reduction process	Biological Process	ENSRNOG00000000172|Sqor, ENSRNOG00000019500|Cyp1a1, ENSRNOG00000014426|Lox, ENSRNOG00000059445|Aifm2, ENSRNOG00000016758|Loxl2, ENSRNOG00000060614|Pxdn, ENSRNOG00000012458|Cyp2e1, ENSRNOG00000001770|Ehhadh, ENSRNOG00000005053|Egln3, ENSRNOG00000004857|L2hgdh, ENSRNOG00000027891|Dhrs11, ENSRNOG00000022305|Abcc1, ENSRNOG00000020947|Egln2, ENSRNOG00000015751|Cyp4f18, ENSRNOG00000005177|Tp53i3, ENSRN…	30	863	550	20328	0.0545	0.0968347	ns	0.317364	ns	ENSRNOG00000000172|Sqor, ENSRNOG00000019500|Cyp1a1, ENSRNOG00000012458|Cyp2e1, ENSRNOG00000001770|Ehhadh, ENSRNOG00000005053|Egln3, ENSRNOG00000022305|Abcc1, ENSRNOG00000020947|Egln2, ENSRNOG00000015751|Cyp4f18, ENSRNOG00000047943|LOC108348106, ENSRNOG00000010940|Acad11, ENSRNOG00000004302|Pah, ENSRNOG00000001338|Hpd, ENSRNOG00000020148|Il4i1, ENSRNOG00000028323|Dhrsx, ENSRNOG00000034191|Fmo1, EN…	19	ENSRNOG00000014426|Lox, ENSRNOG00000059445|Aifm2, ENSRNOG00000016758|Loxl2, ENSRNOG00000060614|Pxdn, ENSRNOG00000004857|L2hgdh, ENSRNOG00000027891|Dhrs11, ENSRNOG00000005177|Tp53i3, ENSRNOG00000019183|Alox15, ENSRNOG00000009751|Gpx7, ENSRNOG00000053850|Rdh5, ENSRNOG00000005861|Hsd11b1	11	443	2.70815
GO:0005743	mitochondrial inner membrane	Cellular Component	ENSRNOG00000000172|Sqor, ENSRNOG00000019500|Cyp1a1, ENSRNOG00000012458|Cyp2e1, ENSRNOG00000012415|Mpc1, ENSRNOG00000004640|Mtfp1, ENSRNOG00000024539|Ndufb6, ENSRNOG00000007539|Rsad2, ENSRNOG00000031721|Dnajc30, ENSRNOG00000021177|Cox8a, ENSRNOG00000045555|LOC100910944, ENSRNOG00000019823|Romo1, ENSRNOG00000009433|Mcub, ENSRNOG00000000167|Alas2, ENSRNOG00000026982|LOC691921, ENSRNOG00000009673|Dhr…	15	863	244	20328	0.0615	0.0974698	ns	0.319195	ns	ENSRNOG00000000172|Sqor, ENSRNOG00000019500|Cyp1a1, ENSRNOG00000012458|Cyp2e1, ENSRNOG00000024539|Ndufb6, ENSRNOG00000031721|Dnajc30, ENSRNOG00000021177|Cox8a, ENSRNOG00000045555|LOC100910944, ENSRNOG00000019823|Romo1, ENSRNOG00000026982|LOC691921, ENSRNOG00000009673|Dhrs13	10	ENSRNOG00000012415|Mpc1, ENSRNOG00000004640|Mtfp1, ENSRNOG00000007539|Rsad2, ENSRNOG00000009433|Mcub, ENSRNOG00000000167|Alas2	5	229	-0.991228
GO:0000166	nucleotide binding	Molecular Function	ENSRNOG00000003330|Acsf2, ENSRNOG00000053047|Top2a, ENSRNOG00000031211|Acsm5, ENSRNOG00000055450|Ckmt2, ENSRNOG00000008536|Actc1, ENSRNOG00000058866|Myo5a, ENSRNOG00000018944|Pank1, ENSRNOG00000018170|Slc27a1, ENSRNOG00000005659|Aurkb, ENSRNOG00000000632|Cdk1, ENSRNOG00000037426|LOC100912590, ENSRNOG00000048168|Gtpbp6, ENSRNOG00000029055|Ttk, ENSRNOG00000019057|Prkcq, ENSRNOG00000010819|Hspa4l, E…	51	863	998	20328	0.0511	0.0975923	ns	0.319344	ns	ENSRNOG00000003330|Acsf2, ENSRNOG00000031211|Acsm5, ENSRNOG00000058866|Myo5a, ENSRNOG00000018170|Slc27a1, ENSRNOG00000037426|LOC100912590, ENSRNOG00000048168|Gtpbp6, ENSRNOG00000019057|Prkcq, ENSRNOG00000010819|Hspa4l, ENSRNOG00000019254|Dyrk1b, ENSRNOG00000049484|Atp9a, ENSRNOG00000014653|Arl11, ENSRNOG00000003278|Map3k14, ENSRNOG00000022305|Abcc1, ENSRNOG00000006934|Acvr1b, ENSRNOG00000008052|A…	32	ENSRNOG00000053047|Top2a, ENSRNOG00000055450|Ckmt2, ENSRNOG00000008536|Actc1, ENSRNOG00000018944|Pank1, ENSRNOG00000005659|Aurkb, ENSRNOG00000000632|Cdk1, ENSRNOG00000029055|Ttk, ENSRNOG00000009565|Pdk4, ENSRNOG00000021713|Kif18b, ENSRNOG00000019100|Kif2c, ENSRNOG00000005451|Dnah11, ENSRNOG00000001082|Abcb9, ENSRNOG00000002412|Mapk7, ENSRNOG00000038035|Kif4a, ENSRNOG00000005037|Kif18a, ENSRNOG000…	19	943	7.58752
GO:0032991	protein-containing complex	Cellular Component	ENSRNOG00000007300|C1qtnf6, ENSRNOG00000053047|Top2a, ENSRNOG00000004290|Grb10, ENSRNOG00000021132|Trmt112, ENSRNOG00000002710|Cnst, ENSRNOG00000007650|Cd63, ENSRNOG00000008176|Nppa, ENSRNOG00000056069|Kif11, ENSRNOG00000046834|C3, ENSRNOG00000001336|Orai1, ENSRNOG00000016043|Aqp4, ENSRNOG00000003026|Rad23a, ENSRNOG00000001254|Col6a2, ENSRNOG00000056940|Cited2, ENSRNOG00000013160|Sash1, ENSRNOG00…	32	863	593	20328	0.054	0.098536	ns	0.322179	ns	ENSRNOG00000021132|Trmt112, ENSRNOG00000002710|Cnst, ENSRNOG00000007650|Cd63, ENSRNOG00000008176|Nppa, ENSRNOG00000046834|C3, ENSRNOG00000001336|Orai1, ENSRNOG00000016043|Aqp4, ENSRNOG00000003026|Rad23a, ENSRNOG00000056940|Cited2, ENSRNOG00000017801|Atf4, ENSRNOG00000024879|Polrmt, ENSRNOG00000018903|Pik3r1, ENSRNOG00000005639|Ar, ENSRNOG00000014477|Acvr2b, ENSRNOG00000013300|Atp5if1, ENSRNOG0000…	22	ENSRNOG00000007300|C1qtnf6, ENSRNOG00000053047|Top2a, ENSRNOG00000004290|Grb10, ENSRNOG00000056069|Kif11, ENSRNOG00000001254|Col6a2, ENSRNOG00000013160|Sash1, ENSRNOG00000001249|Col6a1, ENSRNOG00000018570|C1qtnf3, ENSRNOG00000028415|Cdc20, ENSRNOG00000014124|Nod2	10	561	8.82399
GO:0001889	liver development	Biological Process	ENSRNOG00000019500|Cyp1a1, ENSRNOG00000013166|Wnt4, ENSRNOG00000056940|Cited2, ENSRNOG00000010918|Cebpa, ENSRNOG00000057347|Cebpb, ENSRNOG00000021027|Dbp	6	863	75	20328	0.08	0.0987301	ns	0.32256	ns	ENSRNOG00000019500|Cyp1a1, ENSRNOG00000013166|Wnt4, ENSRNOG00000056940|Cited2, ENSRNOG00000010918|Cebpa, ENSRNOG00000057347|Cebpb, ENSRNOG00000021027|Dbp	6		0	68	1.21268
GO:0043627	response to estrogen	Biological Process	ENSRNOG00000009629|Car2, ENSRNOG00000046607|Cited4, ENSRNOG00000056940|Cited2, ENSRNOG00000011808|Ghrhr, ENSRNOG00000009173|Smad6	5	863	58	20328	0.0862	0.0991554	ns	0.323695	ns	ENSRNOG00000046607|Cited4, ENSRNOG00000056940|Cited2, ENSRNOG00000009173|Smad6	3	ENSRNOG00000009629|Car2, ENSRNOG00000011808|Ghrhr	2	50	1.41421
GO:0045177	apical part of cell	Cellular Component	ENSRNOG00000009629|Car2, ENSRNOG00000032857|Klk1, ENSRNOG00000010457|Vash1, ENSRNOG00000010592|Slc25a27, ENSRNOG00000028335|Fat4, ENSRNOG00000016538|Itga8, ENSRNOG00000002862|Clcn5	7	863	93	20328	0.0753	0.100321	ns	0.326819	ns	ENSRNOG00000010592|Slc25a27	1	ENSRNOG00000009629|Car2, ENSRNOG00000032857|Klk1, ENSRNOG00000010457|Vash1, ENSRNOG00000028335|Fat4, ENSRNOG00000016538|Itga8, ENSRNOG00000002862|Clcn5	6	82	1.7669
GO:0000981	DNA-binding transcription factor activity, RNA polymerase II-specific	Molecular Function	ENSRNOG00000050869|Cebpd, ENSRNOG00000015071|Zim1, ENSRNOG00000015253|Hsf4, ENSRNOG00000005608|Tead4, ENSRNOG00000011544|Zfp219, ENSRNOG00000003463|Srebf1, ENSRNOG00000004505|Nfic, ENSRNOG00000011702|Foxp3, ENSRNOG00000019222|Tfdp1, ENSRNOG00000006281|LOC108348320, ENSRNOG00000020792|Etv4, ENSRNOG00000011180|Irx5, ENSRNOG00000020400|Mef2b, ENSRNOG00000054508|Foxp2, ENSRNOG00000014205|Klf2, ENSRNO…	40	863	764	20328	0.0524	0.100685	ns	0.326819	ns	ENSRNOG00000050869|Cebpd, ENSRNOG00000015253|Hsf4, ENSRNOG00000011544|Zfp219, ENSRNOG00000003463|Srebf1, ENSRNOG00000004505|Nfic, ENSRNOG00000011702|Foxp3, ENSRNOG00000006281|LOC108348320, ENSRNOG00000011180|Irx5, ENSRNOG00000020400|Mef2b, ENSRNOG00000054508|Foxp2, ENSRNOG00000014205|Klf2, ENSRNOG00000010681|Pitx2, ENSRNOG00000017801|Atf4, ENSRNOG00000001892|Tbx1, ENSRNOG00000010918|Cebpa, ENSRNO…	33	ENSRNOG00000015071|Zim1, ENSRNOG00000005608|Tead4, ENSRNOG00000019222|Tfdp1, ENSRNOG00000020792|Etv4, ENSRNOG00000017414|Irf7, ENSRNOG00000033433|Csrnp1, ENSRNOG00000001785|Etv5	7	595	9.30609
GO:0048286	lung alveolus development	Biological Process	ENSRNOG00000025679|Stk40, ENSRNOG00000054508|Foxp2, ENSRNOG00000025695|Tns3, ENSRNOG00000009390|Edn2	4	863	42	20328	0.0952	0.101545	ns	0.326819	ns	ENSRNOG00000025679|Stk40, ENSRNOG00000054508|Foxp2, ENSRNOG00000025695|Tns3, ENSRNOG00000009390|Edn2	4		0	39	3.04243
GO:0048568	embryonic organ development	Biological Process	ENSRNOG00000005608|Tead4, ENSRNOG00000015753|Epn1, ENSRNOG00000007000|Grhl2, ENSRNOG00000010695|Pdgfc	4	863	42	20328	0.0952	0.101545	ns	0.326819	ns	ENSRNOG00000015753|Epn1, ENSRNOG00000007000|Grhl2, ENSRNOG00000010695|Pdgfc	3	ENSRNOG00000005608|Tead4	1	42	3.08607
GO:0003197	endocardial cushion development	Biological Process	ENSRNOG00000002434|Tmem100, ENSRNOG00000056940|Cited2	2	863	13	20328	0.1538	0.10307	ns	0.326819	ns	ENSRNOG00000002434|Tmem100, ENSRNOG00000056940|Cited2	2		0	13	0.83205
GO:0046622	positive regulation of organ growth	Biological Process	ENSRNOG00000005480|Ybx3, ENSRNOG00000053562|Arx	2	863	13	20328	0.1538	0.10307	ns	0.326819	ns	ENSRNOG00000005480|Ybx3, ENSRNOG00000053562|Arx	2		0	11	0.904534
GO:0031167	rRNA methylation	Biological Process	ENSRNOG00000021132|Trmt112, ENSRNOG00000043267|Mrm2	2	863	13	20328	0.1538	0.10307	ns	0.326819	ns	ENSRNOG00000021132|Trmt112, ENSRNOG00000043267|Mrm2	2		0	12	0.57735
GO:0007076	mitotic chromosome condensation	Biological Process	ENSRNOG00000004921|Nusap1, ENSRNOG00000012051|Ncaph	2	863	13	20328	0.1538	0.10307	ns	0.326819	ns		0	ENSRNOG00000004921|Nusap1, ENSRNOG00000012051|Ncaph	2	13	-0.27735
GO:0007212	dopamine receptor signaling pathway	Biological Process	ENSRNOG00000014816|Slc1a1, ENSRNOG00000019482|Gnao1	2	863	13	20328	0.1538	0.10307	ns	0.326819	ns	ENSRNOG00000019482|Gnao1	1	ENSRNOG00000014816|Slc1a1	1	12	1.1547
GO:0001823	mesonephros development	Biological Process	ENSRNOG00000013166|Wnt4, ENSRNOG00000004210|Osr1	2	863	13	20328	0.1538	0.10307	ns	0.326819	ns	ENSRNOG00000013166|Wnt4, ENSRNOG00000004210|Osr1	2		0	9	2.33333
GO:0042445	hormone metabolic process	Biological Process	ENSRNOG00000013166|Wnt4, ENSRNOG00000011808|Ghrhr	2	863	13	20328	0.1538	0.10307	ns	0.326819	ns	ENSRNOG00000013166|Wnt4	1	ENSRNOG00000011808|Ghrhr	1	12	0
GO:0003085	negative regulation of systemic arterial blood pressure	Biological Process	ENSRNOG00000008176|Nppa, ENSRNOG00000000827|Ier3	2	863	13	20328	0.1538	0.10307	ns	0.326819	ns	ENSRNOG00000008176|Nppa, ENSRNOG00000000827|Ier3	2		0	12	1.1547
GO:0019934	cGMP-mediated signaling	Biological Process	ENSRNOG00000008176|Nppa, ENSRNOG00000018854|Nppc	2	863	13	20328	0.1538	0.10307	ns	0.326819	ns	ENSRNOG00000008176|Nppa, ENSRNOG00000018854|Nppc	2		0	12	1.1547
GO:0031643	positive regulation of myelination	Biological Process	ENSRNOG00000006767|Cst7, ENSRNOG00000036703|Itgax	2	863	13	20328	0.1538	0.10307	ns	0.326819	ns	ENSRNOG00000006767|Cst7, ENSRNOG00000036703|Itgax	2		0	13	-0.27735
GO:0007041	lysosomal transport	Biological Process	ENSRNOG00000008052|Atp13a2, ENSRNOG00000020996|Vps51	2	863	13	20328	0.1538	0.10307	ns	0.326819	ns	ENSRNOG00000008052|Atp13a2, ENSRNOG00000020996|Vps51	2		0	12	1.1547
GO:0032434	regulation of proteasomal ubiquitin-dependent protein catabolic process	Biological Process	ENSRNOG00000003026|Rad23a, ENSRNOG00000039417|Dda1	2	863	13	20328	0.1538	0.10307	ns	0.326819	ns	ENSRNOG00000003026|Rad23a, ENSRNOG00000039417|Dda1	2		0	12	1.73205
GO:0007512	adult heart development	Biological Process	ENSRNOG00000009227|Aplnr, ENSRNOG00000025757|Myh6	2	863	13	20328	0.1538	0.10307	ns	0.326819	ns	ENSRNOG00000025757|Myh6	1	ENSRNOG00000009227|Aplnr	1	11	0.904534
GO:0031076	embryonic camera-type eye development	Biological Process	ENSRNOG00000010681|Pitx2, ENSRNOG00000025350|Ppp1r13l	2	863	13	20328	0.1538	0.10307	ns	0.326819	ns	ENSRNOG00000010681|Pitx2, ENSRNOG00000025350|Ppp1r13l	2		0	13	1.94145
GO:0006851	mitochondrial calcium ion transmembrane transport	Biological Process	ENSRNOG00000029871|Slc8a3, ENSRNOG00000009433|Mcub	2	863	13	20328	0.1538	0.10307	ns	0.326819	ns	ENSRNOG00000029871|Slc8a3	1	ENSRNOG00000009433|Mcub	1	12	1.73205
GO:0001779	natural killer cell differentiation	Biological Process	ENSRNOG00000021528|Tusc2, ENSRNOG00000059073|Slamf1	2	863	13	20328	0.1538	0.10307	ns	0.326819	ns	ENSRNOG00000021528|Tusc2	1	ENSRNOG00000059073|Slamf1	1	13	1.94145
GO:0021675	nerve development	Biological Process	ENSRNOG00000048651|Nrtn, ENSRNOG00000049422|LOC108348047	2	863	13	20328	0.1538	0.10307	ns	0.326819	ns	ENSRNOG00000048651|Nrtn	1	ENSRNOG00000049422|LOC108348047	1	13	-0.83205
GO:0060445	branching involved in salivary gland morphogenesis	Biological Process	ENSRNOG00000009425|Fgf7, ENSRNOG00000023177|Esrp2	2	863	13	20328	0.1538	0.10307	ns	0.326819	ns	ENSRNOG00000009425|Fgf7, ENSRNOG00000023177|Esrp2	2		0	11	0.904534
GO:0042632	cholesterol homeostasis	Biological Process	ENSRNOG00000019812|Nr1h2, ENSRNOG00000013172|Nr1h3, ENSRNOG00000022657|Tmem97, ENSRNOG00000053577|Gramd1b, ENSRNOG00000004158|Hdac9, ENSRNOG00000018126|Abca1	6	863	76	20328	0.0789	0.103574	ns	0.326819	ns	ENSRNOG00000019812|Nr1h2, ENSRNOG00000013172|Nr1h3, ENSRNOG00000022657|Tmem97, ENSRNOG00000053577|Gramd1b, ENSRNOG00000004158|Hdac9, ENSRNOG00000018126|Abca1	6		0	64	2.75
GO:1901224	positive regulation of non-canonical NF-kappaB signal transduction	Biological Process	ENSRNOG00000007628|Ptp4a3, ENSRNOG00000013160|Sash1, ENSRNOG00000009140|C1qtnf4, ENSRNOG00000014124|Nod2, ENSRNOG00000010522|Tlr4	5	863	59	20328	0.0847	0.104772	ns	0.326819	ns	ENSRNOG00000007628|Ptp4a3, ENSRNOG00000009140|C1qtnf4	2	ENSRNOG00000013160|Sash1, ENSRNOG00000014124|Nod2, ENSRNOG00000010522|Tlr4	3	58	0.787839
GO:0042475	odontogenesis of dentin-containing tooth	Biological Process	ENSRNOG00000004505|Nfic, ENSRNOG00000013927|Jag2, ENSRNOG00000009629|Car2, ENSRNOG00000001892|Tbx1, ENSRNOG00000014477|Acvr2b	5	863	59	20328	0.0847	0.104772	ns	0.326819	ns	ENSRNOG00000004505|Nfic, ENSRNOG00000013927|Jag2, ENSRNOG00000001892|Tbx1, ENSRNOG00000014477|Acvr2b	4	ENSRNOG00000009629|Car2	1	53	1.78569
GO:0060976	coronary vasculature development	Biological Process	ENSRNOG00000053084|Fuz, ENSRNOG00000009227|Aplnr, ENSRNOG00000009173|Smad6	3	863	27	20328	0.1111	0.104998	ns	0.326819	ns	ENSRNOG00000053084|Fuz, ENSRNOG00000009173|Smad6	2	ENSRNOG00000009227|Aplnr	1	25	1.4
GO:0032435	negative regulation of proteasomal ubiquitin-dependent protein catabolic process	Biological Process	ENSRNOG00000013023|Nop53, ENSRNOG00000003864|Gipc1, ENSRNOG00000015308|Pbk	3	863	27	20328	0.1111	0.104998	ns	0.326819	ns	ENSRNOG00000013023|Nop53, ENSRNOG00000003864|Gipc1	2	ENSRNOG00000015308|Pbk	1	26	3.53009
GO:0000132	establishment of mitotic spindle orientation	Biological Process	ENSRNOG00000013727|Ndc80, ENSRNOG00000018815|Plk1, ENSRNOG00000032178|Cenpa	3	863	27	20328	0.1111	0.104998	ns	0.326819	ns		0	ENSRNOG00000013727|Ndc80, ENSRNOG00000018815|Plk1, ENSRNOG00000032178|Cenpa	3	27	1.34715
GO:0090090	negative regulation of canonical Wnt signaling pathway	Biological Process	ENSRNOG00000053084|Fuz, ENSRNOG00000052025|Tle5, ENSRNOG00000005874|Tle2, ENSRNOG00000007426|Tmem64, ENSRNOG00000014969|Lzts2, ENSRNOG00000055010|Axin2, ENSRNOG00000013515|Ptpru, ENSRNOG00000002607|Sox9	8	863	113	20328	0.0708	0.107878	ns	0.326819	ns	ENSRNOG00000053084|Fuz, ENSRNOG00000052025|Tle5, ENSRNOG00000005874|Tle2, ENSRNOG00000007426|Tmem64, ENSRNOG00000014969|Lzts2, ENSRNOG00000055010|Axin2, ENSRNOG00000013515|Ptpru, ENSRNOG00000002607|Sox9	8		0	108	3.27165
GO:0048706	embryonic skeletal system development	Biological Process	ENSRNOG00000006281|LOC108348320, ENSRNOG00000050485|Gas1, ENSRNOG00000003897|Col1a1, ENSRNOG00000021812|Scx	4	863	43	20328	0.093	0.108409	ns	0.326819	ns	ENSRNOG00000006281|LOC108348320, ENSRNOG00000050485|Gas1, ENSRNOG00000021812|Scx	3	ENSRNOG00000003897|Col1a1	1	37	2.46598
GO:0032355	response to estradiol	Biological Process	ENSRNOG00000005195|Cst3, ENSRNOG00000003069|Cd38, ENSRNOG00000001004|Ncor2, ENSRNOG00000003897|Col1a1, ENSRNOG00000012439|Bid, ENSRNOG00000015423|Ccna2	6	863	77	20328	0.0779	0.108539	ns	0.326819	ns	ENSRNOG00000005195|Cst3, ENSRNOG00000001004|Ncor2, ENSRNOG00000012439|Bid	3	ENSRNOG00000003069|Cd38, ENSRNOG00000003897|Col1a1, ENSRNOG00000015423|Ccna2	3	70	2.15141
GO:0048839	inner ear development	Biological Process	ENSRNOG00000050869|Cebpd, ENSRNOG00000012428|Maf, ENSRNOG00000010918|Cebpa, ENSRNOG00000010592|Slc25a27, ENSRNOG00000058891|Cys1	5	863	60	20328	0.0833	0.110541	ns	0.326819	ns	ENSRNOG00000050869|Cebpd, ENSRNOG00000012428|Maf, ENSRNOG00000010918|Cebpa, ENSRNOG00000010592|Slc25a27, ENSRNOG00000058891|Cys1	5		0	54	2.72166
GO:0032868	response to insulin	Biological Process	ENSRNOG00000018170|Slc27a1, ENSRNOG00000028616|Pck1, ENSRNOG00000008176|Nppa, ENSRNOG00000011808|Ghrhr, ENSRNOG00000004828|Acvr1c	5	863	60	20328	0.0833	0.110541	ns	0.326819	ns	ENSRNOG00000018170|Slc27a1, ENSRNOG00000028616|Pck1, ENSRNOG00000008176|Nppa, ENSRNOG00000004828|Acvr1c	4	ENSRNOG00000011808|Ghrhr	1	56	2.40535
GO:0002027	regulation of heart rate	Biological Process	ENSRNOG00000014816|Slc1a1, ENSRNOG00000011180|Irx5, ENSRNOG00000025757|Myh6	3	863	28	20328	0.1071	0.114075	ns	0.326819	ns	ENSRNOG00000011180|Irx5, ENSRNOG00000025757|Myh6	2	ENSRNOG00000014816|Slc1a1	1	26	0.784465
GO:0035914	skeletal muscle cell differentiation	Biological Process	ENSRNOG00000012420|Bcl9l, ENSRNOG00000011306|Myod1, ENSRNOG00000056940|Cited2, ENSRNOG00000021812|Scx	4	863	44	20328	0.0909	0.115475	ns	0.326819	ns	ENSRNOG00000012420|Bcl9l, ENSRNOG00000011306|Myod1, ENSRNOG00000056940|Cited2, ENSRNOG00000021812|Scx	4		0	38	1.29777
GO:0030855	epithelial cell differentiation	Biological Process	ENSRNOG00000016281|Col4a1, ENSRNOG00000007650|Cd63, ENSRNOG00000000632|Cdk1, ENSRNOG00000001892|Tbx1, ENSRNOG00000026124|Id3	5	863	61	20328	0.082	0.116461	ns	0.326819	ns	ENSRNOG00000007650|Cd63, ENSRNOG00000001892|Tbx1, ENSRNOG00000026124|Id3	3	ENSRNOG00000016281|Col4a1, ENSRNOG00000000632|Cdk1	2	49	1.57143
GO:0008210	estrogen metabolic process	Biological Process	ENSRNOG00000019500|Cyp1a1, ENSRNOG00000009276|Schip1	2	863	14	20328	0.1429	0.116991	ns	0.326819	ns	ENSRNOG00000019500|Cyp1a1	1	ENSRNOG00000009276|Schip1	1	14	1.06904
GO:0003016	respiratory system process	Biological Process	ENSRNOG00000025679|Stk40, ENSRNOG00000013927|Jag2	2	863	14	20328	0.1429	0.116991	ns	0.326819	ns	ENSRNOG00000025679|Stk40, ENSRNOG00000013927|Jag2	2		0	14	0.534522
GO:1990869	cellular response to chemokine	Biological Process	ENSRNOG00000014426|Lox, ENSRNOG00000015971|Slc12a2	2	863	14	20328	0.1429	0.116991	ns	0.326819	ns	ENSRNOG00000015971|Slc12a2	1	ENSRNOG00000014426|Lox	1	14	1.06904
GO:0061351	neural precursor cell proliferation	Biological Process	ENSRNOG00000014237|Zfp503, ENSRNOG00000013598|Melk	2	863	14	20328	0.1429	0.116991	ns	0.326819	ns	ENSRNOG00000014237|Zfp503	1	ENSRNOG00000013598|Melk	1	14	0
GO:0008757	S-adenosylmethionine-dependent methyltransferase activity	Molecular Function	ENSRNOG00000013968|Comtd1, ENSRNOG00000016468|Tpmt	2	863	14	20328	0.1429	0.116991	ns	0.326819	ns	ENSRNOG00000013968|Comtd1	1	ENSRNOG00000016468|Tpmt	1	14	1.60357
GO:0015301	obsolete anion:anion antiporter activity	Molecular Function	ENSRNOG00000029514|Slc26a9, ENSRNOG00000020951|Slc4a1	2	863	14	20328	0.1429	0.116991	ns	0.326819	ns	ENSRNOG00000029514|Slc26a9	1	ENSRNOG00000020951|Slc4a1	1	13	1.38675
GO:0006661	phosphatidylinositol biosynthetic process	Biological Process	ENSRNOG00000018170|Slc27a1, ENSRNOG00000017392|Fgf2	2	863	14	20328	0.1429	0.116991	ns	0.326819	ns	ENSRNOG00000018170|Slc27a1, ENSRNOG00000017392|Fgf2	2		0	14	1.60357
GO:0015562	efflux transmembrane transporter activity	Molecular Function	ENSRNOG00000018170|Slc27a1, ENSRNOG00000022305|Abcc1	2	863	14	20328	0.1429	0.116991	ns	0.326819	ns	ENSRNOG00000018170|Slc27a1, ENSRNOG00000022305|Abcc1	2		0	12	1.73205
GO:0010954	positive regulation of protein processing	Biological Process	ENSRNOG00000053084|Fuz, ENSRNOG00000058003|Spon1	2	863	14	20328	0.1429	0.116991	ns	0.326819	ns	ENSRNOG00000053084|Fuz	1	ENSRNOG00000058003|Spon1	1	11	1.50756
GO:0060766	negative regulation of androgen receptor signaling pathway	Biological Process	ENSRNOG00000001004|Ncor2, ENSRNOG00000020161|Zbtb7a	2	863	14	20328	0.1429	0.116991	ns	0.326819	ns	ENSRNOG00000001004|Ncor2, ENSRNOG00000020161|Zbtb7a	2		0	13	0.27735
[truncated: 2,839 more rows]
